# Supplementary material for: ARAF regulates malignant progression of bladder cancer through the p38MAPK pathway
Source: Open Med (Wars). 2026 May 26;21(1):20261422. doi: 10.1515/med-2026-1422 (PMC13210402; doi:10.1515/med-2026-1422)
Supplement: Supplementary file 1 — Supplementary Material [file j_med-2026-1422_suppl_001.xlsx]

## Sheet: Sheet0
Gene Symbol	Gene ID	Disease Name	Disease ID	Direct Evidence	Inference Network	Inference Score	Reference Count
CDKN1A	1026	Urinary Bladder Neoplasms	MESH:D001749	marker/mechanism	1,3-butadiene|2,4-dinitrotoluene|2-(4-morpholinyl)-8-phenyl-4H-1-benzopyran-4-one|2,6-dinitrotoluene|2-Acetylaminofluorene|3,3'-diindolylmethane|3,8-dihydroxy-6H-dibenzo(b,d)pyran-6-one|4,4'-diaminodiphenylmethane|4-biphenylamine|abemaciclib|Acetaminophen|AG 1879|Amino Acids, Peptides, and Proteins|Ammonium Chloride|aristolochic acid I|Arsenic|Arsenic Trioxide|arsenite|Ascorbic Acid|Aspirin|Atorv…	213.08	251
TP53	7157	Urinary Bladder Neoplasms	MESH:D001749	marker/mechanism	2,4-dinitrotoluene|2-(4-morpholinyl)-8-phenyl-4H-1-benzopyran-4-one|2,6-dinitrotoluene|2-Acetylaminofluorene|2-Naphthylamine|2-phenylphenol|3,3'-diindolylmethane|3,8-dihydroxy-6H-dibenzo(b,d)pyran-6-one|4-biphenylamine|Acetaminophen|AG 1879|Amino Acids, Peptides, and Proteins|Aminolevulinic Acid|Ammonium Chloride|aristolochic acid I|Arsenic|Arsenic Trioxide|arsenite|Ascorbic Acid|Aspirin|Atorvast…	188.07	252
PTGS2	5743	Urinary Bladder Neoplasms	MESH:D001749	marker/mechanism	2-(4-morpholinyl)-8-phenyl-4H-1-benzopyran-4-one|2,6-dinitrotoluene|2-Acetylaminofluorene|2-methylacetoacetanilide|2-phenylphenol|3,3'-diindolylmethane|4-biphenylamine|Acetaminophen|AG 1879|Allopurinol|Amino Acids, Peptides, and Proteins|Ammonium Chloride|Anti-Inflammatory Agents, Non-Steroidal|aristolochic acid I|Arsenic|Arsenicals|Arsenic Trioxide|arsenite|Ascorbic Acid|Aspirin|Atorvastatin|Aza…	177.42	278
MYC	4609	Urinary Bladder Neoplasms	MESH:D001749	marker/mechanism	2,4-dinitrotoluene|2-(4-morpholinyl)-8-phenyl-4H-1-benzopyran-4-one|2-Acetylaminofluorene|3,3'-diindolylmethane|4,4'-diaminodiphenylmethane|Acetaminophen|AG 1879|Ammonium Chloride|aristolochic acid I|Arsenic|Arsenic Trioxide|arsenite|Ascorbic Acid|Aspirin|Atorvastatin|Benzo(a)pyrene|bisphenol A|Bortezomib|Buthionine Sulfoximine|Butylhydroxybutylnitrosamine|Cacodylic Acid|Cadmium Chloride|Cannabid…	168.86	183
CCND1	595	Urinary Bladder Neoplasms	MESH:D001749	marker/mechanism	2',3-dimethyl-4-aminobiphenyl|2,4-dinitrotoluene|2-(4-morpholinyl)-8-phenyl-4H-1-benzopyran-4-one|2,6-dinitrotoluene|2-Acetylaminofluorene|3,3'-diindolylmethane|4,4'-diaminodiphenylmethane|abemaciclib|Acetaminophen|AG 1879|Amino Acids, Peptides, and Proteins|Ammonium Chloride|aristolochic acid I|Arsenic|Arsenic Trioxide|arsenite|Ascorbic Acid|Aspirin|benz(a)anthracene|Benzo(a)pyrene|beta-hexachlo…	168.32	237
NQO1	1728	Urinary Bladder Neoplasms	MESH:D001749	marker/mechanism	1,3-butadiene|2,2-bis(bromomethyl)-1,3-propanediol|2,4-dinitrotoluene|2-(4-morpholinyl)-8-phenyl-4H-1-benzopyran-4-one|2,6-dinitrotoluene|2-Acetylaminofluorene|2-nitroanisole|3,3'-diindolylmethane|Acetaminophen|Allopurinol|Ammonium Chloride|aristolochic acid I|Arsenic|Arsenicals|Arsenic Trioxide|arsenite|Ascorbic Acid|Aspirin|Azathioprine|benz(a)anthracene|Benzo(a)pyrene|bisphenol A|Bortezomib|Bu…	168.21	257
SOD2	6648	Urinary Bladder Neoplasms	MESH:D001749	marker/mechanism	2-(4-morpholinyl)-8-phenyl-4H-1-benzopyran-4-one|2-Acetylaminofluorene|2-tert-butyl-4-methylphenol|Acetaminophen|Aminolevulinic Acid|Ammonium Chloride|aristolochic acid I|Arsenic|Arsenicals|Arsenic Trioxide|arsenite|Ascorbic Acid|Aspirin|Atorvastatin|Azathioprine|Benzo(a)pyrene|bisphenol A|Bortezomib|Buthionine Sulfoximine|Butylated Hydroxyanisole|Butylated Hydroxytoluene|Cadmium Chloride|Cannabi…	168.09	229
CAT	847	Urinary Bladder Neoplasms	MESH:D001749	marker/mechanism	2,4-dinitrotoluene|2-(4-morpholinyl)-8-phenyl-4H-1-benzopyran-4-one|2-Acetylaminofluorene|2-phenylphenol|2-tert-butyl-4-methylphenol|4,4'-diaminodiphenylmethane|Acetaminophen|Allopurinol|Aminolevulinic Acid|Ammonium Chloride|aristolochic acid I|Arsenic|Arsenicals|Arsenic Trioxide|arsenite|Ascorbic Acid|Aspirin|Atorvastatin|Benzo(a)pyrene|beta-hexachlorocyclohexane|bisphenol A|Bortezomib|Buthionin…	161.92	251
GSTM1	2944	Urinary Bladder Neoplasms	MESH:D001749	marker/mechanism	1,3-butadiene|2,4-dinitrotoluene|2-(4-morpholinyl)-8-phenyl-4H-1-benzopyran-4-one|2,6-dinitrotoluene|2-Acetylaminofluorene|3,3'-diindolylmethane|4,4'-diaminodiphenylmethane|Acetaminophen|Ammonium Chloride|aristolochic acid I|Arsenic|Arsenic Trioxide|arsenite|Ascorbic Acid|Aspirin|Azathioprine|Benzo(a)pyrene|beta-hexachlorocyclohexane|bisphenol A|Buthionine Sulfoximine|Butylated Hydroxyanisole|But…	155.50	220
BCL2	596	Urinary Bladder Neoplasms	MESH:D001749	marker/mechanism	2-(4-morpholinyl)-8-phenyl-4H-1-benzopyran-4-one|2-Acetylaminofluorene|3,3'-diindolylmethane|3,8-dihydroxy-6H-dibenzo(b,d)pyran-6-one|abemaciclib|Acetaminophen|AG 1879|Allopurinol|Amino Acids, Peptides, and Proteins|Aminolevulinic Acid|Ammonium Chloride|Anthraquinones|aristolochic acid I|Arsenic|Arsenic Trioxide|arsenite|Ascorbic Acid|Aspirin|Atorvastatin|Benzo(a)pyrene|bisphenol A|Bortezomib|But…	153.81	256
GSTP1	2950	Urinary Bladder Neoplasms	MESH:D001749	marker/mechanism	1,3-butadiene|2-(4-morpholinyl)-8-phenyl-4H-1-benzopyran-4-one|2-Acetylaminofluorene|Acetaminophen|Ammonium Chloride|aristolochic acid I|Arsenic|Arsenic Trioxide|arsenite|Ascorbic Acid|benz(a)anthracene|Benzo(a)pyrene|bisphenol A|Buthionine Sulfoximine|Butylated Hydroxyanisole|Butylated Hydroxytoluene|Cacodylic Acid|Cadmium Chloride|Cannabidiol|Capsaicin|Carboplatin|Chlorambucil|Cisplatin|Clofibr…	152.47	227
EGFR	1956	Urinary Bladder Neoplasms	MESH:D001749	marker/mechanism	2-(4-morpholinyl)-8-phenyl-4H-1-benzopyran-4-one|2-Acetylaminofluorene|4,4'-diaminodiphenylmethane|Acetaminophen|AG 1879|Ammonium Chloride|Anthraquinones|aristolochic acid I|Arsenic|Arsenic Trioxide|arsenite|Ascorbic Acid|Aspirin|Atorvastatin|benz(a)anthracene|Benzo(a)pyrene|bisphenol A|Butylated Hydroxyanisole|Cacodylic Acid|Cadmium Chloride|Cannabidiol|Capsaicin|Chloroquine|Cisplatin|Clofibrate…	152.41	215
ERBB2	2064	Urinary Bladder Neoplasms	MESH:D001749	marker/mechanism	2-(4-morpholinyl)-8-phenyl-4H-1-benzopyran-4-one|2-Acetylaminofluorene|3,3'-diindolylmethane|Acetaminophen|Ammonium Chloride|Anthraquinones|Arsenic|Arsenic Trioxide|arsenite|Aspirin|benz(a)anthracene|Benzo(a)pyrene|beta-hexachlorocyclohexane|bisphenol A|Bortezomib|Cacodylic Acid|Cadmium Chloride|Cannabidiol|Capsaicin|Carboplatin|Chloroquine|Cisplatin|CMF regimen|Curcumin|Cyclophosphamide|demethox…	146.66	189
CXCL8	3576	Urinary Bladder Neoplasms	MESH:D001749	marker/mechanism	2-(4-morpholinyl)-8-phenyl-4H-1-benzopyran-4-one|3-amino-1,4-dimethyl-5H-pyrido(4,3-b)indole|Acetaminophen|AG 1879|Allopurinol|Amino Acids, Peptides, and Proteins|Ammonium Chloride|Anthraquinones|aristolochic acid I|Arsenic|Arsenic Trioxide|arsenite|Ascorbic Acid|Aspirin|Atorvastatin|Azathioprine|benz(a)anthracene|Benzo(a)pyrene|bisphenol A|Bortezomib|Buthionine Sulfoximine|Cadmium Chloride|Canna…	145.59	219
FAS	355	Urinary Bladder Neoplasms	MESH:D001749	marker/mechanism	1,3-butadiene|2,4-dinitrotoluene|2-(4-morpholinyl)-8-phenyl-4H-1-benzopyran-4-one|2,6-dinitrotoluene|2-Acetylaminofluorene|4,4'-diaminodiphenylmethane|Acetaminophen|Ammonium Chloride|Arsenic|Arsenic Trioxide|arsenite|Aspirin|Atorvastatin|Benzo(a)pyrene|bisphenol A|Bortezomib|Buthionine Sulfoximine|Cacodylic Acid|Cadmium Chloride|Cannabidiol|Capsaicin|Carboplatin|Chlorambucil|Cisplatin|Clofibrate|…	144.85	219
MMP9	4318	Urinary Bladder Neoplasms	MESH:D001749	marker/mechanism	1,3-butadiene|2-(4-morpholinyl)-8-phenyl-4H-1-benzopyran-4-one|2-Acetylaminofluorene|2-phenylphenol|3,3'-diindolylmethane|Acetaminophen|AG 1879|Allopurinol|Ammonium Chloride|aristolochic acid I|Arsenic|Arsenic Trioxide|arsenite|Ascorbic Acid|Aspirin|Atorvastatin|Benzo(a)pyrene|beta-hexachlorocyclohexane|bisphenol A|Bortezomib|Cacodylic Acid|Cadmium Chloride|Cannabidiol|Capsaicin|Chloroquine|Cipro…	142.28	155
STAT3	6774	Urinary Bladder Neoplasms	MESH:D001749	marker/mechanism	2,4-dinitrotoluene|2-(4-morpholinyl)-8-phenyl-4H-1-benzopyran-4-one|2,6-dinitrotoluene|2-Acetylaminofluorene|Acetaminophen|AG 1879|Allopurinol|Ammonium Chloride|aristolochic acid I|Arsenic|Arsenicals|Arsenic Trioxide|arsenite|Ascorbic Acid|Aspirin|Azathioprine|Benzo(a)pyrene|bisphenol A|Bortezomib|Buthionine Sulfoximine|Butylated Hydroxyanisole|Butylhydroxybutylnitrosamine|Cacodylic Acid|Cadmium …	139.86	240
RB1	5925	Urinary Bladder Neoplasms	MESH:D001749	marker/mechanism	2,4-dinitrotoluene|2-(4-morpholinyl)-8-phenyl-4H-1-benzopyran-4-one|2-Acetylaminofluorene|abemaciclib|Acetaminophen|Ammonium Chloride|aristolochic acid I|Arsenic|Arsenic Trioxide|Aspirin|Atorvastatin|Benzo(a)pyrene|bisphenol A|Bortezomib|Cadmium Chloride|Capsaicin|Cisplatin|Curcumin|Decitabine|Diethylnitrosamine|Diethylstilbestrol|Docetaxel|Doxorubicin|Ellagic Acid|Ethanol|Ethinyl Estradiol|Etopo…	139.84	151
CDH1	999	Urinary Bladder Neoplasms	MESH:D001749	marker/mechanism	2-(4-morpholinyl)-8-phenyl-4H-1-benzopyran-4-one|2,6-dinitrotoluene|3,3'-diindolylmethane|Acetaminophen|AG 1879|Allopurinol|Ammonium Chloride|aristolochic acid I|Arsenic|Arsenic Trioxide|arsenite|Ascorbic Acid|Aspirin|Atorvastatin|benz(a)anthracene|Benzo(a)pyrene|bisphenol A|Butylated Hydroxytoluene|Cacodylic Acid|Cadmium Chloride|Cannabidiol|Capsaicin|Chloroquine|Cisplatin|Clofibrate|Curcumin|cy…	139.25	211
BIRC3	330	Urinary Bladder Neoplasms	MESH:D001749	marker/mechanism	2,4-dinitrotoluene|2-(4-morpholinyl)-8-phenyl-4H-1-benzopyran-4-one|2,6-dinitrotoluene|4,4'-diaminodiphenylmethane|Acetaminophen|AG 1879|Allopurinol|Ammonium Chloride|aristolochic acid I|Arsenic|Arsenic Trioxide|Ascorbic Acid|Benzo(a)pyrene|bisphenol A|Bortezomib|Cadmium Chloride|Cisplatin|Curcumin|cyanoginosin LR|Cyclophosphamide|Dactinomycin|Decitabine|Diethylnitrosamine|Doxorubicin|Dust|Ethano…	132.83	176
AKT1	207	Urinary Bladder Neoplasms	MESH:D001749	marker/mechanism	2,4-dinitrotoluene|2-(4-morpholinyl)-8-phenyl-4H-1-benzopyran-4-one|2-Acetylaminofluorene|abemaciclib|Acetaminophen|AG 1879|Amino Acids, Peptides, and Proteins|Ammonium Chloride|Anthraquinones|aristolochic acid I|Arsenic|Arsenicals|Arsenic Trioxide|arsenite|Ascorbic Acid|Aspirin|Atorvastatin|Azathioprine|Benzo(a)pyrene|bisphenol A|Bortezomib|Buthionine Sulfoximine|Butylated Hydroxytoluene|Cacodyl…	132.79	239
MMP2	4313	Urinary Bladder Neoplasms	MESH:D001749	marker/mechanism	2-(4-morpholinyl)-8-phenyl-4H-1-benzopyran-4-one|2,6-dinitrotoluene|2-Acetylaminofluorene|2-methylacetoacetanilide|3,3'-diindolylmethane|4,4'-diaminodiphenylmethane|Acetaminophen|AG 1879|Aminolevulinic Acid|Ammonium Chloride|Arsenic|Arsenic Trioxide|arsenite|Ascorbic Acid|Aspirin|Atorvastatin|benz(a)anthracene|Benzo(a)pyrene|bisphenol A|Cadmium Chloride|Cannabidiol|Capsaicin|Chloroquine|Ciproflox…	127.99	143
IGF1	3479	Urinary Bladder Neoplasms	MESH:D001749	marker/mechanism	2,4-dinitrotoluene|2-(4-morpholinyl)-8-phenyl-4H-1-benzopyran-4-one|Acetaminophen|Ammonium Chloride|Arsenic|Arsenicals|Arsenic Trioxide|arsenite|Ascorbic Acid|Azathioprine|Benzo(a)pyrene|bisphenol A|Cacodylic Acid|Cadmium Chloride|Capsaicin|Cisplatin|Clofibrate|cresidine|Curcumin|cyanoginosin LR|Cyclophosphamide|Dactinomycin|Dantrolene|Diethylnitrosamine|Diethylstilbestrol|Diuron|Doxorubicin|Etha…	127.26	194
MPO	4353	Urinary Bladder Neoplasms	MESH:D001749	marker/mechanism	1,3-butadiene|2,6-xylidine|2-Naphthylamine|3-amino-1-methyl-5H-pyrido(4,3-b)indole|4-biphenylamine|Acetaminophen|Allopurinol|Ammonium Chloride|aristolochic acid I|Arsenic|Arsenic Trioxide|arsenite|Ascorbic Acid|Aspirin|Atorvastatin|benzidine|Benzo(a)pyrene|bisphenol A|Buthionine Sulfoximine|Cadmium Chloride|Cannabidiol|Capsaicin|Carboplatin|Ciprofloxacin|Cisplatin|Curcumin|Cyclophosphamide|Decita…	126.17	215
SOD1	6647	Urinary Bladder Neoplasms	MESH:D001749	marker/mechanism	2-(4-morpholinyl)-8-phenyl-4H-1-benzopyran-4-one|2-Acetylaminofluorene|4,4'-diaminodiphenylmethane|Acetaminophen|Aminolevulinic Acid|Ammonium Chloride|aristolochic acid I|Arsenic|Arsenic Trioxide|arsenite|Ascorbic Acid|Aspirin|Atorvastatin|Benzo(a)pyrene|bisphenol A|Buthionine Sulfoximine|Butylated Hydroxyanisole|Cacodylic Acid|Cadmium Chloride|Cannabidiol|Carboplatin|CD 437|Chloroquine|Cisplatin…	124.33	224
TRP53	22059	Urinary Bladder Neoplasms	MESH:D001749	marker/mechanism	1,3-butadiene|2-Acetylaminofluorene|Acetaminophen|Ammonium Chloride|aristolochic acid I|Arsenic|Arsenic Trioxide|arsenite|Ascorbic Acid|Aspirin|Atorvastatin|benz(a)anthracene|Benzo(a)pyrene|bisphenol A|Bortezomib|Butylated Hydroxyanisole|Butylhydroxybutylnitrosamine|Cadmium Chloride|Cannabidiol|Capsaicin|Chloroquine|Cisplatin|COPP protocol|cresidine|Curcumin|cyanoginosin LR|Cyclophosphamide|Decit…	124.08	228
GPX1	2876	Urinary Bladder Neoplasms	MESH:D001749	marker/mechanism	2,4-dinitrotoluene|2-(4-morpholinyl)-8-phenyl-4H-1-benzopyran-4-one|2,6-dinitrotoluene|4,4'-diaminodiphenylmethane|Acetaminophen|Aminolevulinic Acid|Ammonium Chloride|Arsenic|Arsenic Trioxide|arsenite|Ascorbic Acid|Aspirin|Benzo(a)pyrene|bisphenol A|Buthionine Sulfoximine|Cacodylic Acid|Cadmium Chloride|Cannabidiol|Capsaicin|Chloroquine|Cisplatin|Clofibrate|Curcumin|cyanoginosin LR|Cyclophosphami…	123.96	196
POR	5447	Urinary Bladder Neoplasms	MESH:D001749	marker/mechanism	2,4-dinitrotoluene|2,6-dinitrotoluene|2-Acetylaminofluorene|3-amino-1-methyl-5H-pyrido(4,3-b)indole|Acetaminophen|Ammonium Chloride|aristolochic acid I|Aspirin|Benzo(a)pyrene|beta-hexachlorocyclohexane|bisphenol A|Cadmium Chloride|Capsaicin|Cisplatin|Clofibrate|Cyclophosphamide|Dactinomycin|dibutylnitrosamine|Diethylnitrosamine|Diethylstilbestrol|Docetaxel|Doxorubicin|Dust|Ethanol|Ethinyl Estradi…	120.82	171
IGFBP3	3486	Urinary Bladder Neoplasms	MESH:D001749	marker/mechanism	1,3-butadiene|2-(4-morpholinyl)-8-phenyl-4H-1-benzopyran-4-one|4,4'-diaminodiphenylmethane|Acetaminophen|Ammonium Chloride|aristolochic acid I|Arsenic|Arsenic Trioxide|arsenite|Azathioprine|Benzo(a)pyrene|bisphenol A|Cadmium Chloride|Cisplatin|Curcumin|Cyclophosphamide|Dactinomycin|Decitabine|Diethylnitrosamine|Diethylstilbestrol|Diuron|Doxorubicin|Dust|Ethanol|Ethinyl Estradiol|Fenretinide|Fluta…	117.07	178
ESR1	2099	Urinary Bladder Neoplasms	MESH:D001749	marker/mechanism	1-amino-2,4-dibromoanthraquinone|2-(4-morpholinyl)-8-phenyl-4H-1-benzopyran-4-one|2-Acetylaminofluorene|2-phenylphenol|3,3'-diindolylmethane|3,8-dihydroxy-6H-dibenzo(b,d)pyran-6-one|Acetaminophen|AG 1879|Arsenic|Arsenic Trioxide|arsenite|Ascorbic Acid|benz(a)anthracene|Benzo(a)pyrene|beta-hexachlorocyclohexane|biphenyl|bisphenol A|Bortezomib|Butylated Hydroxyanisole|Cacodylic Acid|Cadmium Chlorid…	109.95	210
HIF1A	3091	Urinary Bladder Neoplasms	MESH:D001749	marker/mechanism	2-(4-morpholinyl)-8-phenyl-4H-1-benzopyran-4-one|Acetaminophen|AG 1879|Ammonium Chloride|aristolochic acid I|Arsenic|Arsenic Trioxide|arsenite|Ascorbic Acid|Benzo(a)pyrene|bisphenol A|Bortezomib|Buthionine Sulfoximine|Cadmium Chloride|Cannabidiol|Capsaicin|Chloroquine|Cisplatin|Clofibrate|Curcumin|cyanoginosin LR|Cyclophosphamide|Dactinomycin|Decitabine|Diethylnitrosamine|dimethylarsinous acid|Do…	109.18	186
MT2A	4502	Urinary Bladder Neoplasms	MESH:D001749	marker/mechanism	2-(4-morpholinyl)-8-phenyl-4H-1-benzopyran-4-one|4,4'-diaminodiphenylmethane|Acetaminophen|Ammonium Chloride|aristolochic acid I|Arsenic|Arsenic Trioxide|arsenite|Atorvastatin|Benzo(a)pyrene|bisphenol A|Cadmium Chloride|Cannabidiol|Cisplatin|Curcumin|Dactinomycin|Decitabine|Diethylnitrosamine|Diethylstilbestrol|Doxorubicin|Dust|Ethanol|Ethinyl Estradiol|Etoposide|Fluorouracil|Flutamide|Ifosfamide…	106.62	111
TIMP2	7077	Urinary Bladder Neoplasms	MESH:D001749	marker/mechanism	2,4-dinitrotoluene|2-(4-morpholinyl)-8-phenyl-4H-1-benzopyran-4-one|4,4'-diaminodiphenylmethane|Acetaminophen|Ammonium Chloride|aristolochic acid I|Arsenic|Arsenic Trioxide|arsenite|Aspirin|Benzo(a)pyrene|bisphenol A|Cadmium Chloride|Cannabidiol|Capsaicin|Chloroquine|Cisplatin|Curcumin|Decitabine|demethoxycurcumin|Diethylnitrosamine|Diuron|Doxorubicin|Dust|Ellagic Acid|Ethanol|Ethinyl Estradiol|F…	104.72	108
HRAS	3265	Urinary Bladder Neoplasms	MESH:D001749	marker/mechanism	1,3-butadiene|1-amino-2,4-dibromoanthraquinone|2,4-dinitrotoluene|2-(4-morpholinyl)-8-phenyl-4H-1-benzopyran-4-one|2,6-dinitrotoluene|2-Acetylaminofluorene|2-phenylphenol|4-biphenylamine|Acetaminophen|aristolochic acid I|Arsenic|Arsenic Trioxide|Benzo(a)pyrene|bisphenol A|Bortezomib|Butylated Hydroxytoluene|Cadmium Chloride|Capsaicin|Cisplatin|Dactinomycin|Decitabine|Diethylnitrosamine|Docetaxel|…	103.69	175
SRC	6714	Urinary Bladder Neoplasms	MESH:D001749	marker/mechanism	2-(4-morpholinyl)-8-phenyl-4H-1-benzopyran-4-one|Acetaminophen|AG 1879|Ammonium Chloride|Anthraquinones|aristolochic acid I|Arsenic|Arsenic Trioxide|Ascorbic Acid|Benzo(a)pyrene|beta-hexachlorocyclohexane|bisphenol A|Cacodylic Acid|Cadmium Chloride|Cannabidiol|Capsaicin|Cisplatin|Curcumin|Decitabine|Diethylnitrosamine|Diethylstilbestrol|Doxorubicin|Ellagic Acid|Ethanol|Ethinyl Estradiol|Fluoroura…	102.01	119
GSK3B	2932	Urinary Bladder Neoplasms	MESH:D001749	marker/mechanism	2-(4-morpholinyl)-8-phenyl-4H-1-benzopyran-4-one|2,6-dinitrotoluene|3,3'-diindolylmethane|Acetaminophen|Ammonium Chloride|aristolochic acid I|Arsenic|Arsenic Trioxide|arsenite|Ascorbic Acid|Aspirin|Benzo(a)pyrene|bisphenol A|Bortezomib|Cadmium Chloride|Cannabidiol|Capsaicin|Cisplatin|Curcumin|cyanoginosin LR|Cyclophosphamide|Decitabine|Diethylnitrosamine|Doxorubicin|Ethanol|Ethinyl Estradiol|Etop…	101.89	202
TFRC	7037	Urinary Bladder Neoplasms	MESH:D001749	marker/mechanism	1,3-butadiene|2-(4-morpholinyl)-8-phenyl-4H-1-benzopyran-4-one|2,6-dinitrotoluene|2-Acetylaminofluorene|Acetaminophen|Ammonium Chloride|Arsenic|Arsenic Trioxide|Ascorbic Acid|Atorvastatin|Benzo(a)pyrene|bisphenol A|Butylated Hydroxytoluene|Cacodylic Acid|Cadmium Chloride|Cannabidiol|Cisplatin|Clofibrate|Curcumin|Cyclophosphamide|Diethylnitrosamine|Diuron|Doxorubicin|Ethanol|Ethinyl Estradiol|Etop…	100.43	188
MTOR	2475	Urinary Bladder Neoplasms	MESH:D001749	marker/mechanism	2,4-dinitrotoluene|2-(4-morpholinyl)-8-phenyl-4H-1-benzopyran-4-one|2,6-dinitrotoluene|Acetaminophen|Amino Acids, Peptides, and Proteins|Ammonium Chloride|Arsenic|Arsenic Trioxide|arsenite|Aspirin|Atorvastatin|Azathioprine|Benzo(a)pyrene|bisphenol A|Cacodylic Acid|Cadmium Chloride|Cannabidiol|Capsaicin|Chloroquine|Cisplatin|Clofibrate|Curcumin|cyanoginosin LR|Cyclophosphamide|Diethylnitrosamine|D…	98.50	185
TYMP	1890	Urinary Bladder Neoplasms	MESH:D001749	marker/mechanism	2,4-dinitrotoluene|Acetaminophen|Arsenic Trioxide|Aspirin|Benzo(a)pyrene|bisphenol A|Cadmium Chloride|Cannabidiol|Cisplatin|Curcumin|Cyclophosphamide|Dactinomycin|Diethylnitrosamine|Docetaxel|Doxorubicin|Dust|Epirubicin|Ethanol|Ethinyl Estradiol|Fluorouracil|Gemcitabine|Hexachlorocyclohexane|Leucovorin|Methylcholanthrene|Mitomycin|Paclitaxel|Phenobarbital|Smoke|sodium arsenite|Tobacco Smoke Pollu…	97.68	154
CCNE1	898	Urinary Bladder Neoplasms	MESH:D001749	marker/mechanism	2-(4-morpholinyl)-8-phenyl-4H-1-benzopyran-4-one|2,6-dinitrotoluene|2-Acetylaminofluorene|Acetaminophen|Ammonium Chloride|Arsenic|Arsenic Trioxide|Aspirin|Benzo(a)pyrene|bisphenol A|Butylated Hydroxyanisole|Butylated Hydroxytoluene|Cadmium Chloride|Cannabidiol|Ciprofloxacin|Cisplatin|Curcumin|Decitabine|Diethylnitrosamine|Diethylstilbestrol|Docetaxel|Doxorubicin|Ethanol|Ethinyl Estradiol|Fluorour…	96.50	126
RHOA	387	Urinary Bladder Neoplasms	MESH:D001749	marker/mechanism	2-(4-morpholinyl)-8-phenyl-4H-1-benzopyran-4-one|Acetaminophen|AG 1879|Ammonium Chloride|Arsenic Trioxide|arsenite|Ascorbic Acid|Atorvastatin|Benzo(a)pyrene|bisphenol A|Cadmium Chloride|Cannabidiol|Cisplatin|Clofibrate|Curcumin|cyanoginosin LR|Decitabine|Diethylstilbestrol|Diuron|Doxorubicin|Ethanol|Ethinyl Estradiol|Fluorouracil|Indomethacin|Methotrexate|monomethylarsonous acid|Plant Preparation…	93.76	83
HDAC4	9759	Urinary Bladder Neoplasms	MESH:D001749	marker/mechanism	Acetaminophen|Ammonium Chloride|aristolochic acid I|Arsenic|Arsenic Trioxide|Aspirin|Benzo(a)pyrene|bisphenol A|Bortezomib|Cadmium Chloride|Cisplatin|Curcumin|Decitabine|Ethanol|Ethinyl Estradiol|Etoposide|Fluorouracil|Methotrexate|Mitoxantrone|monomethylarsonous acid|Nicotine|Paclitaxel|Pesticides|Quercetin|Smoke|sodium arsenite|Tamoxifen|Tobacco Smoke Pollution|Vehicle Emissions|Vincristine	93.68	98
RASSF1	11186	Urinary Bladder Neoplasms	MESH:D001749	marker/mechanism	2,4-dinitrotoluene|2-Acetylaminofluorene|Acetaminophen|aristolochic acid I|Arsenic|Arsenic Trioxide|Benzo(a)pyrene|bisphenol A|Cadmium Chloride|Cisplatin|Decitabine|Diethylnitrosamine|Doxorubicin|Ethanol|Ethinyl Estradiol|Etoposide|Fenretinide|Indomethacin|Methylcholanthrene|Mitomycin|Phenobarbital|Quercetin|Smoke|sodium arsenite|Tamoxifen|Tobacco Smoke Pollution|Vehicle Emissions|Vinblastine|Vin…	93.45	109
KRAS	3845	Urinary Bladder Neoplasms	MESH:D001749	marker/mechanism	1,3-butadiene|2,2-bis(bromomethyl)-1,3-propanediol|2',3-dimethyl-4-aminobiphenyl|2,4-dinitrotoluene|Acetaminophen|Ammonium Chloride|aristolochic acid I|Arsenic|arsenite|Benzo(a)pyrene|bisphenol A|Butylated Hydroxytoluene|Cadmium Chloride|Cannabidiol|Cisplatin|Clofibrate|Curcumin|Dactinomycin|Decitabine|Diethylnitrosamine|diisopropanolnitrosamine|Doxorubicin|Ethanol|Ethinyl Estradiol|Fluorouracil|…	93.40	119
IGFBP5	3488	Urinary Bladder Neoplasms	MESH:D001749	marker/mechanism	Acetaminophen|Ammonium Chloride|aristolochic acid I|Arsenic|Arsenicals|Arsenic Trioxide|arsenite|Ascorbic Acid|benz(a)anthracene|Benzo(a)pyrene|bisphenol A|Cadmium Chloride|Cisplatin|Curcumin|Cyclophosphamide|Decitabine|Diethylnitrosamine|Diethylstilbestrol|dimethylarsinous acid|Diuron|Doxorubicin|Ethanol|Ethinyl Estradiol|Fenretinide|Fluorouracil|Indomethacin|Methotrexate|monomethylarsonous acid…	93.22	166
MT1A	4489	Urinary Bladder Neoplasms	MESH:D001749	marker/mechanism	2,4-dinitrotoluene|2-(4-morpholinyl)-8-phenyl-4H-1-benzopyran-4-one|2-Acetylaminofluorene|4,4'-diaminodiphenylmethane|Acetaminophen|Ammonium Chloride|Arsenic|Arsenic Trioxide|arsenite|Ascorbic Acid|Aspirin|Benzo(a)pyrene|bisphenol A|Buthionine Sulfoximine|Cacodylic Acid|Cadmium Chloride|Carboplatin|Cisplatin|Curcumin|Decitabine|Diethylnitrosamine|Diethylstilbestrol|Doxorubicin|Dust|Ethanol|Ethiny…	88.43	112
USP7	7874	Urinary Bladder Neoplasms	MESH:D001749	marker/mechanism	2,4-dinitrotoluene|2,6-dinitrotoluene|Acetaminophen|aristolochic acid I|Arsenic|Arsenicals|Arsenic Trioxide|arsenite|Benzo(a)pyrene|bisphenol A|Cacodylic Acid|Cadmium Chloride|Chloroquine|Cisplatin|Clofibrate|cyanoginosin LR|Doxorubicin|Ethanol|Ethinyl Estradiol|Fenretinide|Flutamide|Indomethacin|phenethyl isothiocyanate|Phenobarbital|Raloxifene Hydrochloride|sodium arsenite|Tobacco Smoke Polluti…	88.13	93
AQP3	360	Urinary Bladder Neoplasms	MESH:D001749	marker/mechanism	2-(4-morpholinyl)-8-phenyl-4H-1-benzopyran-4-one|Acetaminophen|Ammonium Chloride|Arsenic|Arsenic Trioxide|arsenite|Ascorbic Acid|Azathioprine|Benzo(a)pyrene|bisphenol A|Bortezomib|Cacodylic Acid|Cadmium Chloride|Cannabidiol|Clofibrate|Curcumin|Dactinomycin|Diethylstilbestrol|Doxorubicin|Ethinyl Estradiol|Fenretinide|Methotrexate|monomethylarsonous acid|muraglitazar|Phenobarbital|Plant Preparation…	84.93	96
ANPEP	290	Urinary Bladder Neoplasms	MESH:D001749	marker/mechanism	1,3-butadiene|Acetaminophen|Ammonium Chloride|Arsenic|Arsenicals|Arsenic Trioxide|arsenite|Ascorbic Acid|Aspirin|benz(a)anthracene|Benzo(a)pyrene|bisphenol A|Cadmium Chloride|Cannabidiol|Cisplatin|Decitabine|Diethylstilbestrol|Diuron|Ethinyl Estradiol|Fenretinide|Flutamide|Methotrexate|nimesulide|Phenobarbital|Quercetin|Smoke|sodium arsenite|Tamoxifen|Tobacco Smoke Pollution|Vehicle Emissions	83.80	96
ATM	472	Urinary Bladder Neoplasms	MESH:D001749	marker/mechanism	2-(4-morpholinyl)-8-phenyl-4H-1-benzopyran-4-one|Acetaminophen|Arsenic|Arsenic Trioxide|arsenite|Ascorbic Acid|Aspirin|Benzo(a)pyrene|bisphenol A|Bortezomib|Butylated Hydroxyanisole|Cadmium Chloride|Cannabidiol|Capsaicin|Chloroquine|Cisplatin|Curcumin|Dactinomycin|Decitabine|Diethylnitrosamine|Doxorubicin|Ethanol|Etoposide|Fluorouracil|Hexachlorocyclohexane|licochalcone B|Methotrexate|Mitoxantron…	81.83	113
ESR2	2100	Urinary Bladder Neoplasms	MESH:D001749	marker/mechanism	2-phenylphenol|3,3'-diindolylmethane|3,8-dihydroxy-6H-dibenzo(b,d)pyran-6-one|4,4'-diaminodiphenylmethane|Ammonium Chloride|Arsenic|Arsenic Trioxide|arsenite|Ascorbic Acid|Benzo(a)pyrene|beta-hexachlorocyclohexane|bisphenol A|Bortezomib|Butylated Hydroxyanisole|Cadmium Chloride|Cisplatin|Cyclophosphamide|Decitabine|Diethylnitrosamine|Diethylstilbestrol|Diuron|Doxorubicin|Epirubicin|Ethanol|Ethiny…	80.64	184
ENO2	2026	Urinary Bladder Neoplasms	MESH:D001749	marker/mechanism	2,6-dinitrotoluene|abemaciclib|Acetaminophen|Ammonium Chloride|aristolochic acid I|Arsenic|arsenite|Benzo(a)pyrene|bisphenol A|Bortezomib|Cacodylic Acid|Cadmium Chloride|Cannabidiol|Capsaicin|Chloroquine|Cisplatin|Dactinomycin|Decitabine|Diethylstilbestrol|Diuron|Doxorubicin|Ethanol|Ethinyl Estradiol|Ifosfamide|Indomethacin|Methotrexate|Raloxifene Hydrochloride|Smoke|sodium arsenite|Tobacco Smoke…	80.44	98
ERCC2	2068	Urinary Bladder Neoplasms	MESH:D001749	marker/mechanism	Acetaminophen|aristolochic acid I|Arsenic|Arsenic Trioxide|arsenite|Ascorbic Acid|Benzo(a)pyrene|bisphenol A|Cadmium Chloride|Cisplatin|Clofibrate|Cyclophosphamide|Diethylnitrosamine|Doxorubicin|Ethanol|Ethinyl Estradiol|Fluorouracil|Indomethacin|Leucovorin|monomethylarsonous acid|Pesticides|Smoke|sodium arsenite|Tamoxifen|Tobacco Smoke Pollution	79.11	156
TERT	7015	Urinary Bladder Neoplasms	MESH:D001749	marker/mechanism	2-(4-morpholinyl)-8-phenyl-4H-1-benzopyran-4-one|4,4'-diaminodiphenylmethane|Ammonium Chloride|Arsenic|Arsenic Trioxide|Ascorbic Acid|Aspirin|Benzo(a)pyrene|bisphenol A|Bortezomib|Cadmium Chloride|Cisplatin|Curcumin|Decitabine|Diethylnitrosamine|Doxorubicin|Dust|Ellagic Acid|Ethanol|Ethinyl Estradiol|Fluorouracil|Gefitinib|Gemcitabine|Mitomycin|monomethylarsonous acid|Paclitaxel|Pesticides|Querce…	79.03	119
CREBBP	1387	Urinary Bladder Neoplasms	MESH:D001749	marker/mechanism	2,6-dinitrotoluene|2-Acetylaminofluorene|Acetaminophen|Amino Acids, Peptides, and Proteins|Ammonium Chloride|Arsenic|Arsenic Trioxide|arsenite|Aspirin|Benzo(a)pyrene|bisphenol A|Bortezomib|Buthionine Sulfoximine|Cadmium Chloride|Cisplatin|Clofibrate|Curcumin|Decitabine|Diethylstilbestrol|Diuron|Doxorubicin|Ethanol|Ethinyl Estradiol|Nicotine|Phenobarbital|Quercetin|Raloxifene Hydrochloride|sodium …	78.99	102
GLI1	2735	Urinary Bladder Neoplasms	MESH:D001749	marker/mechanism	2-(4-morpholinyl)-8-phenyl-4H-1-benzopyran-4-one|Acetaminophen|Ammonium Chloride|Arsenic|Arsenic Trioxide|arsenite|Ascorbic Acid|Benzo(a)pyrene|bisphenol A|Cacodylic Acid|Cadmium Chloride|Cannabidiol|Cisplatin|Curcumin|Decitabine|Diethylnitrosamine|Diethylstilbestrol|Dust|Ethanol|Ethinyl Estradiol|Fluorouracil|Plant Preparations|Quercetin|sodium arsenite|Tamoxifen|Tobacco Smoke Pollution|Vincrist…	77.78	93
CYP17A1	1586	Urinary Bladder Neoplasms	MESH:D001749	marker/mechanism	2,4-dinitrotoluene|3,3'-diindolylmethane|4,4'-diaminodiphenylmethane|Acetaminophen|Ammonium Chloride|Arsenic|Arsenic Trioxide|Atorvastatin|benz(a)anthracene|Benzo(a)pyrene|bisphenol A|Butylated Hydroxyanisole|Cadmium Chloride|Chloroquine|Clofibrate|cyanoginosin LR|Cyclophosphamide|Diethylnitrosamine|Diethylstilbestrol|Diuron|Ethinyl Estradiol|Flutamide|Hexachlorocyclohexane|Methotrexate|Methylcho…	75.72	156
LIG1	3978	Urinary Bladder Neoplasms	MESH:D001749	marker/mechanism	4-biphenylamine|Acetaminophen|Ammonium Chloride|Arsenic|arsenite|Benzo(a)pyrene|bisphenol A|Cadmium Chloride|Cannabidiol|Cisplatin|Diethylnitrosamine|Diuron|Doxorubicin|Ethinyl Estradiol|Fenretinide|Fluorouracil|Indomethacin|Methotrexate|Mitomycin|Paclitaxel|phenethyl isothiocyanate|Phenobarbital|Smoke|sodium arsenite|Tamoxifen|Tobacco Smoke Pollution|Vehicle Emissions	75.18	114
AS3MT	57412	Urinary Bladder Neoplasms	MESH:D001749	marker/mechanism	Acetaminophen|Ammonium Chloride|Arsenic|Arsenicals|Arsenic Trioxide|arsenite|Benzo(a)pyrene|bisphenol A|Cacodylic Acid|Cadmium Chloride|Cisplatin|cyanoginosin LR|Diethylnitrosamine|dimethylarsinous acid|Ethanol|Ethinyl Estradiol|Fenretinide|Flutamide|Methylcholanthrene|monomethylarsonous acid|Pesticides|Phenobarbital|sodium arsenite|Tamoxifen|Tobacco Smoke Pollution	73.85	90
PON1	5444	Urinary Bladder Neoplasms	MESH:D001749	marker/mechanism	2,4-dinitrotoluene|Acetaminophen|Ammonium Chloride|Arsenic|Ascorbic Acid|Aspirin|Atorvastatin|Benzo(a)pyrene|bisphenol A|Butylated Hydroxytoluene|Cacodylic Acid|Ciprofloxacin|Cisplatin|Clofibrate|Cyclophosphamide|Diethylnitrosamine|Ethinyl Estradiol|Fenretinide|Hexachlorocyclohexane|Methotrexate|Methylcholanthrene|Nicotine|Pesticides|Phenobarbital|Plant Preparations|Polycyclic Aromatic Hydrocarbo…	73.35	166
SOX2	6657	Urinary Bladder Neoplasms	MESH:D001749	marker/mechanism	1,3-butadiene|2-(4-morpholinyl)-8-phenyl-4H-1-benzopyran-4-one|Acetaminophen|Arsenic|Arsenicals|Arsenic Trioxide|arsenite|Ascorbic Acid|Benzo(a)pyrene|bisphenol A|Cadmium Chloride|Carboplatin|Ciprofloxacin|Cisplatin|Curcumin|Cyclophosphamide|Decitabine|Diethylstilbestrol|Ethanol|Ethinyl Estradiol|Etoposide|Fluorouracil|Gemcitabine|lupeol|Paclitaxel|Poly I-C|Quercetin|sodium arsenite|Tobacco Smoke…	73.18	159
KLF5	688	Urinary Bladder Neoplasms	MESH:D001749	marker/mechanism	Acetaminophen|Ammonium Chloride|aristolochic acid I|Arsenic|Arsenic Trioxide|arsenite|Azathioprine|benz(a)anthracene|Benzo(a)pyrene|bisphenol A|Cadmium Chloride|Cisplatin|Cyclophosphamide|Decitabine|Doxorubicin|Ethinyl Estradiol|Etoposide|Fenretinide|Fluorouracil|Methylcholanthrene|Pioglitazone|Quercetin|Smoke|sodium arsenite|Tobacco Smoke Pollution|Vehicle Emissions	67.87	147
PSMB2	5690	Urinary Bladder Neoplasms	MESH:D001749	marker/mechanism	Acetaminophen|Ammonium Chloride|aristolochic acid I|Arsenic|Arsenicals|arsenite|Benzo(a)pyrene|bisphenol A|Cadmium Chloride|Carboplatin|Dactinomycin|Doxorubicin|Ethanol|Ethinyl Estradiol|Flutamide|Methotrexate|nimesulide|Phenobarbital|Smoke|sodium arsenite|Tamoxifen|Tobacco Smoke Pollution|Vehicle Emissions	67.85	71
NCOR1	9611	Urinary Bladder Neoplasms	MESH:D001749	marker/mechanism	2,4-dinitrotoluene|Acetaminophen|AG 1879|Ammonium Chloride|aristolochic acid I|arsenite|Benzo(a)pyrene|bisphenol A|Cadmium Chloride|Cannabidiol|Cisplatin|Doxorubicin|Ethanol|Ethinyl Estradiol|Fenretinide|Fluorouracil|Flutamide|Hexachlorocyclohexane|Indomethacin|phenethyl isothiocyanate|Phenobarbital|Quercetin|sodium arsenite|Tamoxifen|Vehicle Emissions	67.51	60
NAT2	10	Urinary Bladder Neoplasms	MESH:D001749	marker/mechanism	2',3-dimethyl-4-aminobiphenyl|2-Acetylaminofluorene|2-Naphthylamine|3,5-dimethylaniline|3-amino-1-methyl-5H-pyrido(4,3-b)indole|3-ethylaniline|4,4'-diaminodiphenylmethane|4-biphenylamine|Acetaminophen|Ammonium Chloride|Aspirin|benzidine|Benzo(a)pyrene|bisphenol A|Cadmium Chloride|Diethylnitrosamine|Diethylstilbestrol|Methotrexate|Methylenebis(chloroaniline)|Phenobarbital|Polycyclic Aromatic Hydro…	66.92	60
PABPC1	26986	Urinary Bladder Neoplasms	MESH:D001749	marker/mechanism	2,4-dinitrotoluene|Acetaminophen|aristolochic acid I|Arsenic|Benzo(a)pyrene|bisphenol A|Cadmium Chloride|CD 437|Cisplatin|Clofibrate|Diethylnitrosamine|Doxorubicin|Ethanol|Ethinyl Estradiol|Etoposide|Fenretinide|Hexachlorocyclohexane|Indomethacin|Methylcholanthrene|Smoke|sodium arsenite|Tobacco Smoke Pollution|Vitamin K 3	66.90	77
NAT1	9	Urinary Bladder Neoplasms	MESH:D001749	marker/mechanism	2',3-dimethyl-4-aminobiphenyl|2,4-dinitrotoluene|2-Acetylaminofluorene|2-Naphthylamine|4,4'-diaminodiphenylmethane|4-biphenylamine|Acetaminophen|Ammonium Chloride|aristolochic acid I|Aspirin|benzidine|Benzo(a)pyrene|bisphenol A|Cadmium Chloride|Diethylnitrosamine|Ethinyl Estradiol|Flutamide|Indomethacin|Methotrexate|Paclitaxel|Polycyclic Aromatic Hydrocarbons|sodium arsenite|Tamoxifen|Tobacco Smo…	64.56	60
JAK2	3717	Urinary Bladder Neoplasms	MESH:D001749	marker/mechanism	4,4'-diaminodiphenylmethane|Acetaminophen|Ammonium Chloride|Arsenic|Arsenic Trioxide|Benzo(a)pyrene|bisphenol A|Buthionine Sulfoximine|Cacodylic Acid|Cadmium Chloride|Cannabidiol|Cisplatin|Curcumin|cyanoginosin LR|Dactinomycin|Decitabine|Diethylnitrosamine|Diethylstilbestrol|Doxorubicin|Ethanol|Flutamide|Melphalan|Methylcholanthrene|Mitomycin|Mitoxantrone|Nicotine|Quercetin|Raloxifene Hydrochlori…	64.32	102
EP300	2033	Urinary Bladder Neoplasms	MESH:D001749	marker/mechanism	2,4-dinitrotoluene|2-(4-morpholinyl)-8-phenyl-4H-1-benzopyran-4-one|Ammonium Chloride|Arsenicals|Arsenic Trioxide|arsenite|bisphenol A|Cadmium Chloride|Cisplatin|Curcumin|Decitabine|Diethylstilbestrol|Doxorubicin|Ellagic Acid|Ethanol|Ethinyl Estradiol|Etoposide|Fluorouracil|Mechlorethamine|Quercetin|sodium arsenite|Tamoxifen|Tobacco Smoke Pollution|Vehicle Emissions|Vitamin K 3|Warfarin	63.95	67
FGFR3	2261	Urinary Bladder Neoplasms	MESH:D001749	marker/mechanism	2,6-dinitrotoluene|Acetaminophen|Ammonium Chloride|Arsenic|arsenite|Benzo(a)pyrene|bisphenol A|Cadmium Chloride|Cisplatin|Doxorubicin|Dust|Ethanol|Ethinyl Estradiol|Fenretinide|Gefitinib|Indomethacin|infigratinib|licochalcone B|Polycyclic Aromatic Hydrocarbons|Quercetin|Smoke|sodium arsenite|STA 9090|Tamoxifen|Tobacco Smoke Pollution	63.13	85
MT3	4504	Urinary Bladder Neoplasms	MESH:D001749	marker/mechanism	2-(4-morpholinyl)-8-phenyl-4H-1-benzopyran-4-one|Acetaminophen|Ammonium Chloride|Arsenic|Arsenic Trioxide|Ascorbic Acid|Benzo(a)pyrene|bisphenol A|Cadmium Chloride|Cisplatin|Clofibrate|Decitabine|Diethylstilbestrol|Doxorubicin|Ethanol|Ethinyl Estradiol|Fenretinide|Nicotine|Quercetin|Smoke|sodium arsenite|Tobacco Smoke Pollution|Vehicle Emissions	62.98	82
MIR27A	407018	Urinary Bladder Neoplasms	MESH:D001749	marker/mechanism	Acetaminophen|Arsenic|Arsenic Trioxide|arsenite|Benzo(a)pyrene|Cadmium Chloride|Cisplatin|Curcumin|cyanoginosin LR|Doxorubicin|Ethanol|licochalcone B|Mechlorethamine|Quercetin|Smoke|sodium arsenite|Tamoxifen|Tobacco Smoke Pollution	62.81	77
FERMT2	10979	Urinary Bladder Neoplasms	MESH:D001749	marker/mechanism	2,6-dinitrotoluene|Acetaminophen|aristolochic acid I|Arsenic Trioxide|Benzo(a)pyrene|bisphenol A|Cadmium Chloride|Cisplatin|Diethylstilbestrol|Diuron|Doxorubicin|Dust|Ethanol|Fenretinide|Fluorouracil|monomethylarsonous acid|Phenobarbital|Quercetin|sodium arsenite|Tobacco Smoke Pollution|Vehicle Emissions|Vincristine	61.96	67
ATP5F1D	513	Urinary Bladder Neoplasms	MESH:D001749	marker/mechanism	2,4-dinitrotoluene|Acetaminophen|Ammonium Chloride|aristolochic acid I|Arsenicals|Benzo(a)pyrene|bisphenol A|Cisplatin|Clofibrate|Doxorubicin|Ethinyl Estradiol|Fenretinide|Fluorouracil|Flutamide|Hexachlorocyclohexane|Indomethacin|Methotrexate|Smoke|sodium arsenite|Tobacco Smoke Pollution|Vehicle Emissions	61.85	57
SLC19A1	6573	Urinary Bladder Neoplasms	MESH:D001749	marker/mechanism	2,4-dinitrotoluene|Acetaminophen|Ammonium Chloride|aristolochic acid I|Arsenic|Benzo(a)pyrene|bisphenol A|Cadmium Chloride|Cisplatin|Clofibrate|Decitabine|Doxorubicin|Ethanol|Ethinyl Estradiol|Indomethacin|Leucovorin|Methotrexate|Nicotine|Phenobarbital|Raloxifene Hydrochloride|Smoke|sodium arsenite|Tobacco Smoke Pollution	61.19	80
CYP4B1	1580	Urinary Bladder Neoplasms	MESH:D001749	marker/mechanism	2',3-dimethyl-4-aminobiphenyl|2-Naphthylamine|Acetaminophen|Ammonium Chloride|aristolochic acid I|benzidine|Benzo(a)pyrene|bisphenol A|Cadmium Chloride|Diethylnitrosamine|Ethanol|Ethinyl Estradiol|Flutamide|Indomethacin|Methylcholanthrene|muraglitazar|Phenobarbital|Smoke|sodium arsenite|Tamoxifen|terephthalic acid|Tobacco Smoke Pollution|Vehicle Emissions	60.90	49
TRPV1	7442	Urinary Bladder Neoplasms	MESH:D001749	marker/mechanism	2-(4-morpholinyl)-8-phenyl-4H-1-benzopyran-4-one|AG 1879|aristolochic acid I|Ascorbic Acid|Benzo(a)pyrene|bisphenol A|Cadmium Chloride|Cannabidiol|Capsaicin|Cisplatin|Cyclophosphamide|Doxorubicin|Ethanol|Ethinyl Estradiol|Etoposide|Fenretinide|Indomethacin|Nicotine|Quercetin|resiniferatoxin|Saccharin|Smoke|sodium arsenite|Tamoxifen|Tobacco Smoke Pollution|Vehicle Emissions|Vincristine	60.27	134
GGH	8836	Urinary Bladder Neoplasms	MESH:D001749	marker/mechanism	Acetaminophen|Ammonium Chloride|Arsenic Trioxide|arsenite|Azathioprine|Benzo(a)pyrene|bisphenol A|Cadmium Chloride|Cisplatin|Clofibrate|Diethylstilbestrol|Diuron|Ethinyl Estradiol|Hexachlorocyclohexane|Methotrexate|M-VAC protocol|nimesulide|phenethyl isothiocyanate|Phenobarbital|Quercetin|Tobacco Smoke Pollution	60.19	62
ARID1A	8289	Urinary Bladder Neoplasms	MESH:D001749	marker/mechanism	1,3-butadiene|2,4-dinitrotoluene|2,6-dinitrotoluene|Acetaminophen|aristolochic acid I|Arsenic|Arsenic Trioxide|bisphenol A|Cadmium Chloride|Cisplatin|Clofibrate|Diuron|Ethanol|Indomethacin|Methotrexate|Nicotine|Phenobarbital|Quercetin|Smoke|sodium arsenite|Vehicle Emissions	59.84	71
POLB	5423	Urinary Bladder Neoplasms	MESH:D001749	marker/mechanism	2,4-dinitrotoluene|Acetaminophen|Ammonium Chloride|Arsenic|Arsenic Trioxide|arsenite|Benzo(a)pyrene|bisphenol A|Cadmium Chloride|Capsaicin|Cisplatin|Curcumin|Diethylnitrosamine|Fenretinide|Flutamide|Methylnitrosourea|Mitomycin|Quercetin|sodium arsenite|Tamoxifen|Tobacco Smoke Pollution	59.49	94
PPP3CC	5533	Urinary Bladder Neoplasms	MESH:D001749	marker/mechanism	2,4-dinitrotoluene|2,6-dinitrotoluene|Acetaminophen|Benzo(a)pyrene|bisphenol A|Cadmium Chloride|Cannabidiol|Cisplatin|Curcumin|Decitabine|Doxorubicin|Ethanol|Ethinyl Estradiol|Fenretinide|Methotrexate|Phenobarbital|Smoke|sodium arsenite|Vitamin K 3	59.43	50
ACHE	43	Urinary Bladder Neoplasms	MESH:D001749	marker/mechanism	Acetaminophen|Arsenic|Arsenic Trioxide|arsenite|Ascorbic Acid|Benzo(a)pyrene|bisphenol A|Cacodylic Acid|Cadmium Chloride|Ciprofloxacin|Cisplatin|Clofibrate|Curcumin|Cyclophosphamide|Dactinomycin|demethoxycurcumin|dibutylnitrosamine|Diuron|Doxorubicin|Ellagic Acid|Ethanol|Hexachlorocyclohexane|Ifosfamide|Indomethacin|licochalcone B|Methotrexate|Nicotine|Pesticides|Phenobarbital|Plant Preparations|…	58.98	175
GSTZ1	2954	Urinary Bladder Neoplasms	MESH:D001749	marker/mechanism	4,4'-diaminodiphenylmethane|Acetaminophen|Arsenic Trioxide|arsenite|Benzo(a)pyrene|bisphenol A|Cadmium Chloride|Cisplatin|Clofibrate|cyanoginosin LR|Diethylnitrosamine|Ethinyl Estradiol|Flutamide|monomethylarsonous acid|nimesulide|Phenobarbital|Quercetin|Smoke|sodium arsenite|Tobacco Smoke Pollution|Trihalomethanes	56.33	59
ERCC4	2072	Urinary Bladder Neoplasms	MESH:D001749	marker/mechanism	3,3'-diindolylmethane|Acetaminophen|Arsenic|Arsenic Trioxide|Ascorbic Acid|Benzo(a)pyrene|bisphenol A|Bortezomib|Cisplatin|Clofibrate|Curcumin|Diethylnitrosamine|Doxorubicin|Ethinyl Estradiol|Indomethacin|Methylnitrosourea|Pesticides|phenethyl isothiocyanate|sodium arsenite	55.12	83
ASAP1	50807	Urinary Bladder Neoplasms	MESH:D001749	marker/mechanism	2,4-dinitrotoluene|4,4'-diaminodiphenylmethane|Acetaminophen|aristolochic acid I|Arsenic|Arsenicals|arsenite|Benzo(a)pyrene|bisphenol A|Bortezomib|Cadmium Chloride|Doxorubicin|Ethanol|Ethinyl Estradiol|Pesticides|Smoke|sodium arsenite|Tobacco Smoke Pollution|Vehicle Emissions	54.41	61
SLC12A7	10723	Urinary Bladder Neoplasms	MESH:D001749	marker/mechanism	2,4-dinitrotoluene|2,6-dinitrotoluene|Acetaminophen|Arsenic|Arsenicals|Benzo(a)pyrene|bisphenol A|Cadmium Chloride|Cisplatin|Diethylstilbestrol|Ethanol|Ethinyl Estradiol|Fenretinide|Flutamide|licochalcone B|Methotrexate|Tobacco Smoke Pollution|Vehicle Emissions|Vitamin K 3	54.41	60
MAPK15	225689	Urinary Bladder Neoplasms	MESH:D001749	marker/mechanism	Ammonium Chloride|Arsenic|Arsenicals|Benzo(a)pyrene|bisphenol A|Cacodylic Acid|Cadmium Chloride|Capsaicin|Cisplatin|Dactinomycin|Ethinyl Estradiol|Fenretinide|Phenobarbital|Smoke|sodium arsenite|Tobacco Smoke Pollution|Vehicle Emissions	53.67	70
KMT2C	58508	Urinary Bladder Neoplasms	MESH:D001749	marker/mechanism	2,6-dinitrotoluene|Acetaminophen|aristolochic acid I|Arsenic|Arsenic Trioxide|arsenite|Benzo(a)pyrene|bisphenol A|Cadmium Chloride|Cisplatin|Diethylstilbestrol|Doxorubicin|Ethanol|Ethinyl Estradiol|Nicotine|Phenobarbital|Smoke|sodium arsenite	53.45	74
KRT16	3868	Urinary Bladder Neoplasms	MESH:D001749	marker/mechanism	Acetaminophen|Ammonium Chloride|Benzo(a)pyrene|bisphenol A|Cadmium Chloride|Cannabidiol|Cisplatin|Diethylstilbestrol|Ethanol|Fenretinide|Fluorouracil|licochalcone B|phenethyl isothiocyanate|Pioglitazone|Polycyclic Aromatic Hydrocarbons|Smoke|sodium arsenite|Tobacco Smoke Pollution	52.69	40
MIR29C	407026	Urinary Bladder Neoplasms	MESH:D001749	marker/mechanism	1,3-butadiene|Acetaminophen|Arsenic|Arsenicals|arsenite|Buthionine Sulfoximine|Cadmium Chloride|Cisplatin|Ethanol|Flutamide|Methylcholanthrene|Phytic Acid|Poly I-C|Quercetin|sodium arsenite|Vehicle Emissions	51.16	61
KMT2A	4297	Urinary Bladder Neoplasms	MESH:D001749	marker/mechanism	2,4-dinitrotoluene|2,6-dinitrotoluene|Acetaminophen|AG 1879|Arsenic Trioxide|arsenite|Benzo(a)pyrene|bisphenol A|Bortezomib|Cadmium Chloride|Cisplatin|Diethylstilbestrol|Doxorubicin|Ethanol|Etoposide|Prednisolone|Quercetin|sodium arsenite|Tobacco Smoke Pollution|Vehicle Emissions	50.98	58
LAMA2	3908	Urinary Bladder Neoplasms	MESH:D001749	marker/mechanism	Arsenicals|arsenite|Benzo(a)pyrene|bisphenol A|Cisplatin|Diuron|Doxorubicin|Ethanol|Ethinyl Estradiol|Fenretinide|Methotrexate|Mitoxantrone|Paclitaxel|Pioglitazone|sodium arsenite|Tobacco Smoke Pollution|Vehicle Emissions|Vincristine	50.42	66
UGT2B7	7364	Urinary Bladder Neoplasms	MESH:D001749	marker/mechanism	2,2-bis(bromomethyl)-1,3-propanediol|Acetaminophen|Ammonium Chloride|Anti-Inflammatory Agents, Non-Steroidal|aristolochic acid I|benzidine|Benzo(a)pyrene|bisphenol A|Cadmium Chloride|Cisplatin|Diethylnitrosamine|Diethylstilbestrol|Ethinyl Estradiol|Fenretinide|Indomethacin|Methylcholanthrene|Phenobarbital|Quercetin|sodium arsenite|Tobacco Smoke Pollution|Warfarin	49.70	55
HMGB3	3149	Urinary Bladder Neoplasms	MESH:D001749	marker/mechanism	4,4'-diaminodiphenylmethane|Acetaminophen|aristolochic acid I|arsenite|Benzo(a)pyrene|bisphenol A|Cadmium Chloride|Cisplatin|Diethylnitrosamine|Ethinyl Estradiol|Fenretinide|Methylnitrosourea|Polycyclic Aromatic Hydrocarbons|Smoke|sodium arsenite|Tobacco Smoke Pollution|Vehicle Emissions|Vitamin K 3	49.62	50
MIR93	407050	Urinary Bladder Neoplasms	MESH:D001749	marker/mechanism	2-Acetylaminofluorene|4-biphenylamine|Acetaminophen|arsenite|Ascorbic Acid|Benzo(a)pyrene|bisphenol A|Cadmium Chloride|Cisplatin|Ethanol|Flutamide|Mechlorethamine|Phenobarbital|Tamoxifen|Tobacco Smoke Pollution	48.93	53
LOXL1	4016	Urinary Bladder Neoplasms	MESH:D001749	marker/mechanism	4,4'-diaminodiphenylmethane|Acetaminophen|aristolochic acid I|Arsenic|Benzo(a)pyrene|bisphenol A|Cadmium Chloride|cyanoginosin LR|Diethylnitrosamine|Diethylstilbestrol|Diuron|Doxorubicin|Ethanol|Ethinyl Estradiol|Fenretinide|muraglitazar|Smoke|sodium arsenite|Tobacco Smoke Pollution	48.48	63
MIR221	407006	Urinary Bladder Neoplasms	MESH:D001749	marker/mechanism	2-Acetylaminofluorene|Acetaminophen|aristolochic acid I|Arsenic|arsenite|Atorvastatin|benz(a)anthracene|bisphenol A|Cadmium Chloride|Cannabidiol|Cisplatin|Mechlorethamine|Phenobarbital|Smoke|sodium arsenite|Tobacco Smoke Pollution	48.26	70
HOXA9	3205	Urinary Bladder Neoplasms	MESH:D001749	marker/mechanism	Ammonium Chloride|aristolochic acid I|Arsenic|Arsenic Trioxide|Benzo(a)pyrene|bisphenol A|Cadmium Chloride|Cisplatin|Decitabine|Diethylstilbestrol|Diuron|Ethinyl Estradiol|Piroxicam|Smoke|sodium arsenite	48.17	63
RAB27A	5873	Urinary Bladder Neoplasms	MESH:D001749	marker/mechanism	Acetaminophen|Ammonium Chloride|Arsenic|Benzo(a)pyrene|bisphenol A|Cadmium Chloride|Cisplatin|Diethylstilbestrol|Diuron|Doxorubicin|Fenretinide|Oligoribonucleotides, Antisense|Smoke|sodium arsenite|Tobacco Smoke Pollution|Vehicle Emissions	46.54	69
RALGPS1	9649	Urinary Bladder Neoplasms	MESH:D001749	marker/mechanism	4,4'-diaminodiphenylmethane|Acetaminophen|aristolochic acid I|Arsenic|Arsenicals|Arsenic Trioxide|Benzo(a)pyrene|bisphenol A|Cadmium Chloride|Cisplatin|Ethinyl Estradiol|Smoke|sodium arsenite|Tamoxifen|Tobacco Smoke Pollution	46.32	64
TACC3	10460	Urinary Bladder Neoplasms	MESH:D001749	marker/mechanism	abemaciclib|Acetaminophen|aristolochic acid I|Arsenic|Aspirin|Benzo(a)pyrene|bisphenol A|Cadmium Chloride|Cisplatin|Diethylstilbestrol|Ethinyl Estradiol|Methotrexate|Paclitaxel|palbociclib|Phenobarbital|Smoke|sodium arsenite|Tamoxifen|Tobacco Smoke Pollution	46.01	76
SMC1A	8243	Urinary Bladder Neoplasms	MESH:D001749	marker/mechanism	2,6-dinitrotoluene|4,4'-diaminodiphenylmethane|Acetaminophen|Ammonium Chloride|arsenite|Benzo(a)pyrene|bisphenol A|Bortezomib|Cadmium Chloride|Cannabidiol|Clofibrate|Doxorubicin|Ethinyl Estradiol|Methotrexate|Quercetin|Smoke|sodium arsenite|Vitamin K 3	45.98	38
PRDM2	7799	Urinary Bladder Neoplasms	MESH:D001749	marker/mechanism	2,4-dinitrotoluene|4,4'-diaminodiphenylmethane|Acetaminophen|Ammonium Chloride|Arsenic|Arsenicals|Benzo(a)pyrene|bisphenol A|Bortezomib|Cadmium Chloride|Decitabine|Doxorubicin|Indomethacin|Methotrexate|Phenobarbital|sodium arsenite|Tobacco Smoke Pollution	45.92	63
ANKFY1	51479	Urinary Bladder Neoplasms	MESH:D001749	marker/mechanism	2,6-dinitrotoluene|Acetaminophen|Arsenicals|arsenite|bisphenol A|Cadmium Chloride|Doxorubicin|Ethanol|Ethinyl Estradiol|Flutamide|Indomethacin|Pesticides|sodium arsenite|Tobacco Smoke Pollution|Vehicle Emissions	45.27	39
NECTIN2	5819	Urinary Bladder Neoplasms	MESH:D001749	marker/mechanism	4,4'-diaminodiphenylmethane|Acetaminophen|arsenite|Benzo(a)pyrene|bisphenol A|Cadmium Chloride|Clofibrate|Doxorubicin|Ethinyl Estradiol|Etoposide|Fenretinide|Flutamide|Methotrexate|Polycyclic Aromatic Hydrocarbons|sodium arsenite|Tamoxifen|Tobacco Smoke Pollution	45.21	42
ESPL1	9700	Urinary Bladder Neoplasms	MESH:D001749	marker/mechanism	Acetaminophen|arsenite|Azathioprine|Benzo(a)pyrene|bisphenol A|Cadmium Chloride|Cannabidiol|Doxorubicin|Ethinyl Estradiol|Fluorouracil|Indomethacin|Methylcholanthrene|monomethylarsonous acid|phenethyl isothiocyanate|Phenobarbital|Smoke|sodium arsenite|Tobacco Smoke Pollution	45.12	48
GSTO2	119391	Urinary Bladder Neoplasms	MESH:D001749	marker/mechanism	Acetaminophen|Arsenic|Arsenic Trioxide|Benzo(a)pyrene|bisphenol A|Cacodylic Acid|Cisplatin|Decitabine|Doxorubicin|Ethanol|Ethinyl Estradiol|Quercetin|sodium arsenite|Tamoxifen|Tobacco Smoke Pollution|Vehicle Emissions	44.66	77
MTHFR	4524	Urinary Bladder Neoplasms	MESH:D001749	marker/mechanism	2-Acetylaminofluorene|Acetaminophen|Ammonium Chloride|aristolochic acid I|Arsenic|Benzo(a)pyrene|bisphenol A|Cadmium Chloride|Diethylnitrosamine|Ethinyl Estradiol|Fluorouracil|Leucovorin|Methotrexate|Pesticides|Raloxifene Hydrochloride|Smoke|sodium arsenite|Tamoxifen|Tobacco Smoke Pollution|Warfarin	44.63	60
EOMES	8320	Urinary Bladder Neoplasms	MESH:D001749	marker/mechanism	Acetaminophen|Arsenicals|arsenite|Benzo(a)pyrene|bisphenol A|Cacodylic Acid|Cadmium Chloride|Cisplatin|Dactinomycin|Ethanol|Ethinyl Estradiol|Fluorouracil|Methylnitrosourea|sodium arsenite|Vehicle Emissions|Vincristine	44.51	56
FANCA	2175	Urinary Bladder Neoplasms	MESH:D001749	marker/mechanism	Acetaminophen|Arsenic|Arsenic Trioxide|arsenite|Benzo(a)pyrene|bisphenol A|Cannabidiol|Doxorubicin|Ethanol|Ethinyl Estradiol|Fenretinide|Phenobarbital|sodium arsenite|Tamoxifen|Tobacco Smoke Pollution|Vehicle Emissions|Vitamin K 3	44.26	66
ISL1	3670	Urinary Bladder Neoplasms	MESH:D001749	marker/mechanism	Ammonium Chloride|Arsenic|Ascorbic Acid|Benzo(a)pyrene|bisphenol A|Cacodylic Acid|Cadmium Chloride|Ethanol|Fenretinide|Fluorouracil|muraglitazar|Pioglitazone|sodium arsenite|Tobacco Smoke Pollution|Vehicle Emissions	43.20	56
AMFR	267	Urinary Bladder Neoplasms	MESH:D001749	marker/mechanism	4,4'-diaminodiphenylmethane|Acetaminophen|Arsenic Trioxide|Benzo(a)pyrene|bisphenol A|Curcumin|Cyclophosphamide|Doxorubicin|Ethinyl Estradiol|Fluorouracil|Paclitaxel|Pesticides|sodium arsenite|Tobacco Smoke Pollution	43.10	106
HMGN5	79366	Urinary Bladder Neoplasms	MESH:D001749	marker/mechanism	benz(a)anthracene|Benzo(a)pyrene|bisphenol A|Cadmium Chloride|Cisplatin|Decitabine|Diethylstilbestrol|Diuron|Ethanol|Fluorouracil|Smoke|sodium arsenite|Tobacco Smoke Pollution|Vehicle Emissions|Vincristine	43.03	47
MIR132	406921	Urinary Bladder Neoplasms	MESH:D001749	marker/mechanism	2-(4-morpholinyl)-8-phenyl-4H-1-benzopyran-4-one|2-Acetylaminofluorene|Acetaminophen|Arsenic Trioxide|arsenite|Cadmium Chloride|Cisplatin|Doxorubicin|Quercetin|sodium arsenite|Tobacco Smoke Pollution|Vehicle Emissions|Vincristine	41.94	58
NRSN1	140767	Urinary Bladder Neoplasms	MESH:D001749	marker/mechanism	2,6-dinitrotoluene|Acetaminophen|aristolochic acid I|Arsenicals|arsenite|Benzo(a)pyrene|bisphenol A|Ethanol|Ethinyl Estradiol|Phenobarbital|Poly I-C|Vehicle Emissions	40.85	19
INPP4B	8821	Urinary Bladder Neoplasms	MESH:D001749	marker/mechanism	2,4-dinitrotoluene|2,6-dinitrotoluene|Ammonium Chloride|aristolochic acid I|Arsenic|Benzo(a)pyrene|bisphenol A|Cadmium Chloride|Cisplatin|Doxorubicin|Ethinyl Estradiol|Raloxifene Hydrochloride|sodium arsenite|Tobacco Smoke Pollution|Vincristine	40.51	70
APOBEC3B	9582	Urinary Bladder Neoplasms	MESH:D001749	marker/mechanism	Acetaminophen|aristolochic acid I|Arsenic|arsenite|Benzo(a)pyrene|bisphenol A|Cadmium Chloride|Cisplatin|Decitabine|dimethylarsinous acid|Quercetin|Smoke|sodium arsenite|Tobacco Smoke Pollution	38.77	64
LOXL4	84171	Urinary Bladder Neoplasms	MESH:D001749	marker/mechanism	Acetaminophen|Arsenic Trioxide|Benzo(a)pyrene|bisphenol A|Dactinomycin|Decitabine|Doxorubicin|Ethanol|Flutamide|Indomethacin|Phenobarbital|Smoke|sodium arsenite|Tobacco Smoke Pollution	38.16	42
ASXL2	55252	Urinary Bladder Neoplasms	MESH:D001749	marker/mechanism	Acetaminophen|aristolochic acid I|Arsenic|Arsenic Trioxide|Benzo(a)pyrene|bisphenol A|Cadmium Chloride|Cisplatin|Indomethacin|Phenobarbital|sodium arsenite|Tobacco Smoke Pollution|Vehicle Emissions	37.78	65
BAP1	8314	Urinary Bladder Neoplasms	MESH:D001749	marker/mechanism	2,4-dinitrotoluene|Acetaminophen|Arsenic Trioxide|Aspirin|bisphenol A|Cadmium Chloride|Doxorubicin|Ethanol|Ethinyl Estradiol|Flutamide|monomethylarsonous acid|Nicotine|Raloxifene Hydrochloride|Smoke	37.59	34
CLPTM1L	81037	Urinary Bladder Neoplasms	MESH:D001749	marker/mechanism	Acetaminophen|Arsenic|arsenite|Benzo(a)pyrene|bisphenol A|Cadmium Chloride|Cisplatin|Clofibrate|Ethanol|Ethinyl Estradiol|Hexachlorocyclohexane|Smoke|sodium arsenite	36.93	57
MIR99A	407055	Urinary Bladder Neoplasms	MESH:D001749	marker/mechanism	2-Acetylaminofluorene|Acetaminophen|aristolochic acid I|Benzo(a)pyrene|Buthionine Sulfoximine|Cisplatin|Curcumin|Decitabine|Phenobarbital|sodium arsenite|Tobacco Smoke Pollution|Vehicle Emissions	36.70	46
KMT2D	8085	Urinary Bladder Neoplasms	MESH:D001749	marker/mechanism	1,3-butadiene|Acetaminophen|aristolochic acid I|arsenite|benz(a)anthracene|Benzo(a)pyrene|bisphenol A|Cadmium Chloride|Diethylstilbestrol|Ethinyl Estradiol|Quercetin|Smoke|sodium arsenite	35.83	21
PSCA	8000	Urinary Bladder Neoplasms	MESH:D001749	marker/mechanism	4,4'-diaminodiphenylmethane|Acetaminophen|aristolochic acid I|arsenite|Benzo(a)pyrene|bisphenol A|Cacodylic Acid|Cadmium Chloride|Cisplatin|Quercetin|Smoke|sodium arsenite|Tobacco Smoke Pollution	35.68	47
KDM6A	7403	Urinary Bladder Neoplasms	MESH:D001749	marker/mechanism	2-Acetylaminofluorene|aristolochic acid I|Arsenic|Benzo(a)pyrene|bisphenol A|Cadmium Chloride|Doxorubicin|Ethanol|Methotrexate|Phenobarbital|sodium arsenite|Tobacco Smoke Pollution|Vehicle Emissions	35.38	59
STAG2	10735	Urinary Bladder Neoplasms	MESH:D001749	marker/mechanism	2,6-dinitrotoluene|4,4'-diaminodiphenylmethane|Acetaminophen|arsenite|Benzo(a)pyrene|bisphenol A|Cadmium Chloride|Ethanol|Ethinyl Estradiol|Phenobarbital|Quercetin|Tamoxifen|Tobacco Smoke Pollution	34.27	28
RAB27B	5874	Urinary Bladder Neoplasms	MESH:D001749	marker/mechanism	Ammonium Chloride|Arsenic|Arsenic Trioxide|arsenite|Benzo(a)pyrene|bisphenol A|Doxorubicin|Ethanol|Ethinyl Estradiol|Oligoribonucleotides, Antisense|sodium arsenite|Tobacco Smoke Pollution|Vehicle Emissions	33.50	57
PIP5K1A	8394	Urinary Bladder Neoplasms	MESH:D001749	marker/mechanism	Acetaminophen|Arsenic|Benzo(a)pyrene|bisphenol A|Bortezomib|Cadmium Chloride|Diethylstilbestrol|Doxorubicin|Smoke|sodium arsenite|Tobacco Smoke Pollution|Vehicle Emissions	33.04	50
FBXW8	26259	Urinary Bladder Neoplasms	MESH:D001749	marker/mechanism	2,6-dinitrotoluene|Arsenic|Arsenicals|arsenite|Benzo(a)pyrene|bisphenol A|Cadmium Chloride|monomethylarsonous acid|Phenobarbital|Vehicle Emissions	32.48	41
MIR100	406892	Urinary Bladder Neoplasms	MESH:D001749	marker/mechanism	Acetaminophen|Arsenic Trioxide|arsenite|bisphenol A|cyanoginosin LR|pirarubicin|Smoke|sodium arsenite|Tobacco Smoke Pollution|Vehicle Emissions	32.48	28
BPTF	2186	Urinary Bladder Neoplasms	MESH:D001749	marker/mechanism	Acetaminophen|aristolochic acid I|arsenite|bisphenol A|Cadmium Chloride|Cisplatin|Diuron|Doxorubicin|Ethinyl Estradiol|Pesticides|Quercetin|Styrene	31.13	44
MIR193B	574455	Urinary Bladder Neoplasms	MESH:D001749	marker/mechanism	1,3-butadiene|Acetaminophen|Arsenic Trioxide|Benzo(a)pyrene|bisphenol A|Doxorubicin|Ethanol|sodium arsenite|Tobacco Smoke Pollution	29.49	30
YJEFN3	374887	Urinary Bladder Neoplasms	MESH:D001749	marker/mechanism	aristolochic acid I|Arsenicals|Benzo(a)pyrene|bisphenol A|Ethinyl Estradiol|Hexachlorocyclohexane|Smoke|Tobacco Smoke Pollution|Vehicle Emissions	29.01	14
KCNJ12	3768	Urinary Bladder Neoplasms	MESH:D001749	marker/mechanism	4,4'-diaminodiphenylmethane|Ammonium Chloride|arsenite|Benzo(a)pyrene|bisphenol A|Clofibrate|Dactinomycin|Indomethacin|phenethyl isothiocyanate|Smoke|sodium arsenite	28.89	22
VWA3A	146177	Urinary Bladder Neoplasms	MESH:D001749	marker/mechanism	aristolochic acid I|Arsenicals|benz(a)anthracene|Benzo(a)pyrene|bisphenol A|Cadmium Chloride|licochalcone B|sodium arsenite|Tobacco Smoke Pollution	28.55	19
MIR532	693124	Urinary Bladder Neoplasms	MESH:D001749	marker/mechanism	Acetaminophen|arsenite|bisphenol A|Cadmium Chloride|Cisplatin|Curcumin|Ethanol|Fluorouracil|sodium arsenite	27.71	33
PRSS3	5646	Urinary Bladder Neoplasms	MESH:D001749	marker/mechanism	Arsenic|Benzo(a)pyrene|bisphenol A|Cadmium Chloride|cyanoginosin LR|Cyclophosphamide|Diethylnitrosamine|Ethinyl Estradiol|Tobacco Smoke Pollution	26.94	102
MIR33B	693120	Urinary Bladder Neoplasms	MESH:D001749	marker/mechanism	Acetaminophen|bisphenol A|cyanoginosin LR|Ethanol|licochalcone B|sodium arsenite|Tobacco Smoke Pollution	26.70	16
CHD6	84181	Urinary Bladder Neoplasms	MESH:D001749	marker/mechanism	2,4-dinitrotoluene|Acetaminophen|aristolochic acid I|arsenite|Benzo(a)pyrene|bisphenol A|Cisplatin|Decitabine|Methotrexate|Vehicle Emissions	26.52	32
MIR34B	407041	Urinary Bladder Neoplasms	MESH:D001749	marker/mechanism	Benzo(a)pyrene|Buthionine Sulfoximine|Cadmium Chloride|Cisplatin|Decitabine|Diethylstilbestrol|sodium arsenite|Tamoxifen|Tobacco Smoke Pollution	26.23	36
ZNF609	23060	Urinary Bladder Neoplasms	MESH:D001749	marker/mechanism	aristolochic acid I|Arsenic|Benzo(a)pyrene|bisphenol A|Cisplatin|Doxorubicin|Quercetin|sodium arsenite	24.91	58
NCAN	1463	Urinary Bladder Neoplasms	MESH:D001749	marker/mechanism	Ammonium Chloride|Arsenic|Arsenicals|Benzo(a)pyrene|bisphenol A|Ethanol|Ethinyl Estradiol|Fenretinide	21.38	30
MIR145	406937	Urinary Bladder Neoplasms	MESH:D001749	marker/mechanism	1,3-butadiene|arsenite|Atorvastatin|Cisplatin|Decitabine|Mechlorethamine|sodium arsenite|Tobacco Smoke Pollution	21.26	38
ANXA2R	389289	Urinary Bladder Neoplasms	MESH:D001749	marker/mechanism	Arsenic|Arsenicals|Arsenic Trioxide|Benzo(a)pyrene|sodium arsenite|Tobacco Smoke Pollution	20.47	41
IGSF21	84966	Urinary Bladder Neoplasms	MESH:D001749	marker/mechanism	Arsenic|Arsenicals|Benzo(a)pyrene|bisphenol A|Cadmium Chloride|Ethinyl Estradiol|Vehicle Emissions	19.54	30
SMC1B	27127	Urinary Bladder Neoplasms	MESH:D001749	marker/mechanism	Benzo(a)pyrene|bisphenol A|Cadmium Chloride|Ethinyl Estradiol|Vehicle Emissions	15.07	7
OR8S1	341568	Urinary Bladder Neoplasms	MESH:D001749	marker/mechanism	Arsenicals|arsenite|Benzo(a)pyrene	14.44	9
CALHM1	255022	Urinary Bladder Neoplasms	MESH:D001749	marker/mechanism	Acetaminophen|Arsenicals|Benzo(a)pyrene|bisphenol A	13.81	6
MAGEA9	4108	Urinary Bladder Neoplasms	MESH:D001749	marker/mechanism	3,3'-diindolylmethane|Acetaminophen|bisphenol A|Decitabine	13.62	6
MIR186	406962	Urinary Bladder Neoplasms	MESH:D001749	marker/mechanism	bisphenol A|Cisplatin|Mechlorethamine|Oligoribonucleotides, Antisense|sodium arsenite	12.95	26
KRT6	110309	Urinary Bladder Neoplasms	MESH:D001749	marker/mechanism	sodium arsenite	2.54	7
MIR4324	100422979	Urinary Bladder Neoplasms	MESH:D001749	marker/mechanism	sodium arsenite	2.38	7
CDKN2A	1029	Urinary Bladder Neoplasms	MESH:D001749	marker/mechanism|therapeutic	2,4-dinitrotoluene|2-(4-morpholinyl)-8-phenyl-4H-1-benzopyran-4-one|2-Acetylaminofluorene|Acetaminophen|Ammonium Chloride|aristolochic acid I|Arsenic|Arsenicals|Arsenic Trioxide|arsenite|Ascorbic Acid|Benzo(a)pyrene|bisphenol A|Cacodylic Acid|Cadmium Chloride|Cannabidiol|Capsaicin|Chloroquine|Cisplatin|Curcumin|cyanoginosin LR|Decitabine|Diethylnitrosamine|Diuron|Docetaxel|Doxorubicin|Ethanol|Eto…	113.01	129
TNF	7124	Urinary Bladder Neoplasms	MESH:D001749	therapeutic	2-(4-morpholinyl)-8-phenyl-4H-1-benzopyran-4-one|2-Acetylaminofluorene|3,3'-diindolylmethane|abemaciclib|Acetaminophen|AG 1879|Allopurinol|Amino Acids, Peptides, and Proteins|Ammonium Chloride|Anti-Inflammatory Agents, Non-Steroidal|Antipyrine|aristolochic acid I|Arsenic|Arsenicals|Arsenic Trioxide|arsenite|Ascorbic Acid|Aspirin|Atorvastatin|Azathioprine|Baclofen|benz(a)anthracene|Benzo(a)pyrene|…	154.76	262
IL2	3558	Urinary Bladder Neoplasms	MESH:D001749	therapeutic	2-(4-morpholinyl)-8-phenyl-4H-1-benzopyran-4-one|3,3'-diindolylmethane|Acetaminophen|Amino Acids, Peptides, and Proteins|Ammonium Chloride|Arsenic|Arsenic Trioxide|arsenite|Aspirin|Benzo(a)pyrene|bisphenol A|Bortezomib|Buthionine Sulfoximine|Butylated Hydroxytoluene|Butylhydroxybutylnitrosamine|Cadmium Chloride|Cannabidiol|Capsaicin|Chloroquine|Ciprofloxacin|Cisplatin|Curcumin|cyanoginosin LR|Cyc…	112.37	218
IFNB1	3456	Urinary Bladder Neoplasms	MESH:D001749	therapeutic	Allopurinol|Ammonium Chloride|Arsenic Trioxide|arsenite|Azathioprine|bisphenol A|Cadmium Chloride|Cannabidiol|Chloroquine|Curcumin|cyanoginosin LR|Dactinomycin|Decitabine|Diethylnitrosamine|Ethanol|Fluorouracil|Hydroxychloroquine|Ifosfamide|Methotrexate|Methylcholanthrene|Nicotine|nimesulide|Poly I-C|Quercetin|Smoke|sodium arsenite|Tamoxifen|Tobacco Smoke Pollution|Vehicle Emissions	84.15	55
CSF3	1440	Urinary Bladder Neoplasms	MESH:D001749	therapeutic	Acetaminophen|Ammonium Chloride|Arsenic Trioxide|Azathioprine|Benzo(a)pyrene|bisphenol A|Cadmium Chloride|Cannabidiol|Cisplatin|Diuron|Doxorubicin|Dust|Ethanol|Fenretinide|Gemcitabine|Methotrexate|Methylcholanthrene|Paclitaxel|phenethyl isothiocyanate|Raloxifene Hydrochloride|Smoke|sodium arsenite|Tamoxifen|Tobacco Smoke Pollution|Vehicle Emissions	56.08	70
IFNA2	3440	Urinary Bladder Neoplasms	MESH:D001749	therapeutic	2-Acetylaminofluorene|Acetaminophen|Ammonium Chloride|Arsenic Trioxide|bisphenol A|Bortezomib|Cannabidiol|Decitabine|Diethylnitrosamine|Fluorouracil|Gemcitabine|Ifosfamide|Raloxifene Hydrochloride	31.13	33
IFNA	111654	Urinary Bladder Neoplasms	MESH:D001749	therapeutic	Cannabidiol|Ethanol	5.37	4
JUN	3725	Urinary Bladder Neoplasms	MESH:D001749		2,4-dinitrotoluene|2-(4-morpholinyl)-8-phenyl-4H-1-benzopyran-4-one|2,6-dinitrotoluene|2-Acetylaminofluorene|2-methylacetoacetanilide|3,8-dihydroxy-6H-dibenzo(b,d)pyran-6-one|Acetaminophen|AG 1879|Allopurinol|Ammonium Chloride|aristolochic acid I|Arsenic|Arsenic Trioxide|arsenite|Aspirin|Atorvastatin|Azathioprine|benz(a)anthracene|Benzo(a)pyrene|beta-hexachlorocyclohexane|bisphenol A|Bortezomib|B…	179.77	177
MAPK1	5594	Urinary Bladder Neoplasms	MESH:D001749		2,4-dinitrotoluene|2-(4-morpholinyl)-8-phenyl-4H-1-benzopyran-4-one|2,6-dinitrotoluene|3,3'-diindolylmethane|4,4'-diaminodiphenylmethane|abemaciclib|Acetaminophen|AG 1879|Allopurinol|Amino Acids, Peptides, and Proteins|Aminolevulinic Acid|Ammonium Chloride|Anthraquinones|aristolochic acid I|Arsenic|Arsenic Trioxide|arsenite|Ascorbic Acid|Aspirin|Atorvastatin|Azathioprine|Baclofen|Benzo(a)pyrene|b…	169.36	254
MDM2	4193	Urinary Bladder Neoplasms	MESH:D001749		2,4-dinitrotoluene|2-(4-morpholinyl)-8-phenyl-4H-1-benzopyran-4-one|2,6-dinitrotoluene|2-Acetylaminofluorene|3,3'-diindolylmethane|4,4'-diaminodiphenylmethane|4-biphenylamine|Acetaminophen|Ammonium Chloride|Arsenic|Arsenic Trioxide|arsenite|Ascorbic Acid|Aspirin|Atorvastatin|benz(a)anthracene|Benzo(a)pyrene|bisphenol A|Bortezomib|Cacodylic Acid|Cadmium Chloride|Cannabidiol|Capsaicin|Chlorambucil|…	168.42	166
HMOX1	3162	Urinary Bladder Neoplasms	MESH:D001749		1,3-butadiene|2,4-dinitrotoluene|2-(4-morpholinyl)-8-phenyl-4H-1-benzopyran-4-one|2-Acetylaminofluorene|2-phenylphenol|3,3'-diindolylmethane|4,4'-diaminodiphenylmethane|abemaciclib|Acetaminophen|AG 1879|Allopurinol|Aminolevulinic Acid|Ammonium Chloride|aristolochic acid I|Arsenic|Arsenicals|Arsenic Trioxide|arsenite|Ascorbic Acid|Aspirin|Atorvastatin|Barbital|Benzo(a)pyrene|beta-hexachlorocyclohe…	167.87	232
H2AX	3014	Urinary Bladder Neoplasms	MESH:D001749		2-(4-morpholinyl)-8-phenyl-4H-1-benzopyran-4-one|2-Acetylaminofluorene|2-nitroanisole|3-amino-1,4-dimethyl-5H-pyrido(4,3-b)indole|3-amino-1-methyl-5H-pyrido(4,3-b)indole|4-biphenylamine|4-(N-nitroso-N-methylamino)butyric acid|Acetaminophen|Anthraquinones|aristolochic acid I|Arsenic|Arsenic Trioxide|arsenite|Ascorbic Acid|Aspirin|Azathioprine|benz(a)anthracene|benzidine|Benzo(a)pyrene|beta-hexachl…	166.72	244
CD44	960	Urinary Bladder Neoplasms	MESH:D001749		2-(4-morpholinyl)-8-phenyl-4H-1-benzopyran-4-one|2-Acetylaminofluorene|2-nitroanisole|4,4'-diaminodiphenylmethane|Acetaminophen|Allopurinol|Ammonium Chloride|aristolochic acid I|Arsenic|Arsenicals|Arsenic Trioxide|Ascorbic Acid|Aspirin|Benzo(a)pyrene|bisphenol A|Butylated Hydroxytoluene|Butylhydroxybutylnitrosamine|Cadmium Chloride|Cannabidiol|Carboplatin|Ciprofloxacin|Cisplatin|cresidine|Curcumi…	166.03	166
VEGFA	7422	Urinary Bladder Neoplasms	MESH:D001749		2-(4-morpholinyl)-8-phenyl-4H-1-benzopyran-4-one|2-Acetylaminofluorene|2-phenylphenol|4,4'-diaminodiphenylmethane|Acetaminophen|AG 1879|Amino Acids, Peptides, and Proteins|Ammonium Chloride|aristolochic acid I|Arsenic|Arsenic Trioxide|arsenite|Ascorbic Acid|Aspirin|Benzo(a)pyrene|bisphenol A|Bortezomib|Buthionine Sulfoximine|Butylated Hydroxyanisole|Butylated Hydroxytoluene|Butylhydroxybutylnitro…	165.05	235
CASP3	836	Urinary Bladder Neoplasms	MESH:D001749		1,3-butadiene|2,4-dinitrotoluene|2-(4-morpholinyl)-8-phenyl-4H-1-benzopyran-4-one|2,6-dinitrotoluene|2-Acetylaminofluorene|2-tert-butyl-4-methylphenol|3,3'-diindolylmethane|3,8-dihydroxy-6H-dibenzo(b,d)pyran-6-one|3-amino-1,4-dimethyl-5H-pyrido(4,3-b)indole|4,4'-diaminodiphenylmethane|abemaciclib|Acetaminophen|AG 1879|Allopurinol|Amino Acids, Peptides, and Proteins|Aminolevulinic Acid|Ammonium Ch…	164.79	266
BAX	581	Urinary Bladder Neoplasms	MESH:D001749		1,3-butadiene|2,4-dinitrotoluene|2-(4-morpholinyl)-8-phenyl-4H-1-benzopyran-4-one|2,6-dinitrotoluene|2-Acetylaminofluorene|3,3'-diindolylmethane|3,8-dihydroxy-6H-dibenzo(b,d)pyran-6-one|abemaciclib|Acetaminophen|AG 1879|Allopurinol|Amino Acids, Peptides, and Proteins|Aminolevulinic Acid|Ammonium Chloride|Anthraquinones|aristolochic acid I|Arsenic|Arsenic Trioxide|arsenite|Ascorbic Acid|Aspirin|At…	162.65	252
CYP1A1	1543	Urinary Bladder Neoplasms	MESH:D001749		1,3-butadiene|2,6-dinitrotoluene|2-Acetylaminofluorene|2-methylacetoacetanilide|2-Naphthylamine|2-nitroanisole|2-phenylphenol|3,3'-diindolylmethane|3-amino-1,4-dimethyl-5H-pyrido(4,3-b)indole|3-amino-1-methyl-5H-pyrido(4,3-b)indole|4,4'-diaminodiphenylmethane|4-biphenylamine|7H-dibenzo(c,g)carbazole|Acetaminophen|AG 1879|Ammonium Chloride|Anthraquinones|aristolochic acid I|Arsenic|Arsenic Trioxid…	157.95	233
CYP1A2	1544	Urinary Bladder Neoplasms	MESH:D001749		1,3-butadiene|2-Acetylaminofluorene|2-Naphthylamine|2-nitroanisole|2-phenylphenol|3,3'-diindolylmethane|3-amino-1,4-dimethyl-5H-pyrido(4,3-b)indole|3-amino-1-methyl-5H-pyrido(4,3-b)indole|4-biphenylamine|7H-dibenzo(c,g)carbazole|Acetaminophen|Anthraquinones|aristolochic acid I|Arsenic|Arsenic Trioxide|arsenite|Ascorbic Acid|benz(a)anthracene|Benzo(a)pyrene|biphenyl|bisphenol A|Bortezomib|Butylate…	157.66	236
RELA	5970	Urinary Bladder Neoplasms	MESH:D001749		2,4-dinitrotoluene|2-(4-morpholinyl)-8-phenyl-4H-1-benzopyran-4-one|2-Acetylaminofluorene|3,3'-diindolylmethane|4,4'-diaminodiphenylmethane|Acetaminophen|AG 1879|Allopurinol|Amino Acids, Peptides, and Proteins|Aminolevulinic Acid|Ammonium Chloride|aristolochic acid I|Arsenic|Arsenic Trioxide|arsenite|Ascorbic Acid|Aspirin|Atorvastatin|benz(a)anthracene|Benzo(a)pyrene|beta-hexachlorocyclohexane|bi…	156.73	259
MKI67	4288	Urinary Bladder Neoplasms	MESH:D001749		2',3-dimethyl-4-aminobiphenyl|2-(4-morpholinyl)-8-phenyl-4H-1-benzopyran-4-one|2-Acetylaminofluorene|4,4'-diaminodiphenylmethane|abemaciclib|Acetaminophen|Arsenic|Arsenic Trioxide|arsenite|Ascorbic Acid|Aspirin|Azathioprine|benz(a)anthracene|benzidine|Benzo(a)pyrene|bisphenol A|Bortezomib|Butylated Hydroxyanisole|Butylhydroxybutylnitrosamine|Cacodylic Acid|Cadmium Chloride|Cannabidiol|Capsaicin|C…	156.43	235
CASP9	842	Urinary Bladder Neoplasms	MESH:D001749		2,4-dinitrotoluene|2-(4-morpholinyl)-8-phenyl-4H-1-benzopyran-4-one|2-Acetylaminofluorene|3,3'-diindolylmethane|Acetaminophen|Aminolevulinic Acid|Ammonium Chloride|Anthraquinones|aristolochic acid I|Arsenic|Arsenic Trioxide|arsenite|Ascorbic Acid|Aspirin|Atorvastatin|Benzo(a)pyrene|beta-hexachlorocyclohexane|bisphenol A|Bortezomib|Buthionine Sulfoximine|Cacodylic Acid|Cadmium Chloride|Cannabidiol…	154.91	241
PCNA	5111	Urinary Bladder Neoplasms	MESH:D001749		2',3-dimethyl-4-aminobiphenyl|2,4-dinitrotoluene|2-(4-morpholinyl)-8-phenyl-4H-1-benzopyran-4-one|2-Acetylaminofluorene|4-biphenylamine|Acetaminophen|Ammonium Chloride|aristolochic acid I|Arsenic|Arsenic Trioxide|arsenite|Ascorbic Acid|Aspirin|Azathioprine|Benzo(a)pyrene|bisphenol A|Buthionine Sulfoximine|Butylated Hydroxytoluene|Cacodylic Acid|Cadmium Chloride|Cannabidiol|Carboplatin|Chloroquine…	154.47	234
MAPK3	5595	Urinary Bladder Neoplasms	MESH:D001749		2-(4-morpholinyl)-8-phenyl-4H-1-benzopyran-4-one|3,3'-diindolylmethane|abemaciclib|Acetaminophen|AG 1879|Allopurinol|Amino Acids, Peptides, and Proteins|Aminolevulinic Acid|Ammonium Chloride|Anthraquinones|aristolochic acid I|Arsenic|Arsenic Trioxide|arsenite|Ascorbic Acid|Aspirin|Atorvastatin|Azathioprine|Baclofen|Benzo(a)pyrene|beta-hexachlorocyclohexane|bisphenol A|Bortezomib|Buthionine Sulfox…	154.43	250
PARP1	142	Urinary Bladder Neoplasms	MESH:D001749		2-(4-morpholinyl)-8-phenyl-4H-1-benzopyran-4-one|3,3'-diindolylmethane|3-amino-1,4-dimethyl-5H-pyrido(4,3-b)indole|3-amino-1-methyl-5H-pyrido(4,3-b)indole|4,4'-diaminodiphenylmethane|Acetaminophen|Aminolevulinic Acid|Ammonium Chloride|aristolochic acid I|Arsenic|Arsenic Trioxide|arsenite|Ascorbic Acid|Aspirin|Atorvastatin|benz(a)anthracene|Benzo(a)pyrene|bisphenol A|Bortezomib|Buthionine Sulfoxim…	154.29	238
GADD45A	1647	Urinary Bladder Neoplasms	MESH:D001749		2,4-dinitrotoluene|2,6-dinitrotoluene|Acetaminophen|Ammonium Chloride|aristolochic acid I|Arsenic|Arsenic Trioxide|arsenite|Ascorbic Acid|Aspirin|benz(a)anthracene|Benzo(a)pyrene|bisphenol A|Bortezomib|Cacodylic Acid|Cadmium Chloride|Cannabidiol|Capsaicin|CD 437|Cisplatin|Clofibrate|Curcumin|cyanoginosin LR|Cyclophosphamide|Dactinomycin|Decitabine|demethoxycurcumin|Diethylnitrosamine|Diethylstilb…	151.45	213
CDK1	983	Urinary Bladder Neoplasms	MESH:D001749		1,3-butadiene|2,4-dinitrotoluene|2-(4-morpholinyl)-8-phenyl-4H-1-benzopyran-4-one|2-Acetylaminofluorene|4,4'-diaminodiphenylmethane|4-biphenylamine|Acetaminophen|Ammonium Chloride|aristolochic acid I|Arsenic|Arsenic Trioxide|arsenite|Ascorbic Acid|Azathioprine|Benzo(a)pyrene|bisphenol A|Bortezomib|Butylated Hydroxyanisole|Cadmium Chloride|Cannabidiol|Capsaicin|Chlorambucil|Ciprofloxacin|Cisplatin…	150.58	172
BIRC5	332	Urinary Bladder Neoplasms	MESH:D001749		1,3-butadiene|2-(4-morpholinyl)-8-phenyl-4H-1-benzopyran-4-one|2-Acetylaminofluorene|3,3'-diindolylmethane|4,4'-diaminodiphenylmethane|Acetaminophen|Arsenic|Arsenic Trioxide|arsenite|Ascorbic Acid|Aspirin|Atorvastatin|Azathioprine|benz(a)anthracene|Benzo(a)pyrene|bisphenol A|Bortezomib|Butylhydroxybutylnitrosamine|Cacodylic Acid|Cannabidiol|Capsaicin|Chlorambucil|Chloroquine|Cisplatin|Curcumin|De…	150.36	179
FOS	2353	Urinary Bladder Neoplasms	MESH:D001749		1,3-butadiene|2,4-dinitrotoluene|2-(4-morpholinyl)-8-phenyl-4H-1-benzopyran-4-one|2,6-dinitrotoluene|2-Acetylaminofluorene|4,4'-diaminodiphenylmethane|Acetaminophen|AG 1879|Allopurinol|Amino Acids, Peptides, and Proteins|Ammonium Chloride|aristolochic acid I|Arsenic|Arsenic Trioxide|arsenite|Ascorbic Acid|Aspirin|Azathioprine|Baclofen|Benzo(a)pyrene|bisphenol A|Buthionine Sulfoximine|Butylated Hy…	149.97	224
NFE2L2	4780	Urinary Bladder Neoplasms	MESH:D001749		1-amino-2,4-dibromoanthraquinone|2,2-bis(bromomethyl)-1,3-propanediol|2,4-dinitrotoluene|2-(4-morpholinyl)-8-phenyl-4H-1-benzopyran-4-one|2,6-dinitrotoluene|2-Acetylaminofluorene|3,3'-diindolylmethane|4,4'-diaminodiphenylmethane|4-biphenylamine|abemaciclib|Acetaminophen|AG 1879|Aminolevulinic Acid|Ammonium Chloride|aristolochic acid I|Arsenic|Arsenicals|Arsenic Trioxide|arsenite|Ascorbic Acid|Ato…	149.92	232
IL6	3569	Urinary Bladder Neoplasms	MESH:D001749		2-(4-morpholinyl)-8-phenyl-4H-1-benzopyran-4-one|2-Acetylaminofluorene|2-phenylphenol|3,3'-diindolylmethane|4-biphenylamine|Acetaminophen|Allopurinol|Amino Acids, Peptides, and Proteins|Ammonium Chloride|Anti-Inflammatory Agents, Non-Steroidal|aristolochic acid I|Arsenic|Arsenicals|Arsenic Trioxide|arsenite|Ascorbic Acid|Aspirin|Atorvastatin|Azathioprine|BCG Vaccine|benz(a)anthracene|Benzo(a)pyre…	147.19	249
ALDH1A1	216	Urinary Bladder Neoplasms	MESH:D001749		1,3-butadiene|2,4-dinitrotoluene|2,6-dinitrotoluene|2-Acetylaminofluorene|2-nitroanisole|Acetaminophen|Allopurinol|Arsenic|Arsenic Trioxide|arsenite|Aspirin|Azathioprine|Benzo(a)pyrene|bisphenol A|Butylated Hydroxyanisole|Butylhydroxybutylnitrosamine|Cacodylic Acid|Cadmium Chloride|Carboplatin|Ciprofloxacin|Cisplatin|Clofibrate|cresidine|Curcumin|Cyclophosphamide|Dactinomycin|Decitabine|Diethylni…	145.35	237
CCL2	6347	Urinary Bladder Neoplasms	MESH:D001749		2-(4-morpholinyl)-8-phenyl-4H-1-benzopyran-4-one|2-Acetylaminofluorene|4,4'-diaminodiphenylmethane|abemaciclib|Acetaminophen|AG 1879|Allopurinol|Amino Acids, Peptides, and Proteins|Ammonium Chloride|aristolochic acid I|Arsenic|Arsenic Trioxide|arsenite|Ascorbic Acid|Aspirin|Atorvastatin|Azathioprine|benz(a)anthracene|Benzo(a)pyrene|bisphenol A|Bortezomib|Buthionine Sulfoximine|Butylated Hydroxyto…	144.79	226
DDIT3	1649	Urinary Bladder Neoplasms	MESH:D001749		2,4-dinitrotoluene|2-(4-morpholinyl)-8-phenyl-4H-1-benzopyran-4-one|2,6-dinitrotoluene|3,3'-diindolylmethane|4-biphenylamine|Acetaminophen|Allopurinol|Ammonium Chloride|aristolochic acid I|Arsenic|Arsenic Trioxide|arsenite|Ascorbic Acid|Aspirin|Azathioprine|Benzo(a)pyrene|bisphenol A|Bortezomib|Buthionine Sulfoximine|Butylated Hydroxyanisole|Cacodylic Acid|Cadmium Chloride|Cannabidiol|Capsaicin|C…	144.15	228
GDF15	9518	Urinary Bladder Neoplasms	MESH:D001749		1,3-butadiene|2,4-dinitrotoluene|2-(4-morpholinyl)-8-phenyl-4H-1-benzopyran-4-one|2-Acetylaminofluorene|3,3'-diindolylmethane|Acetaminophen|Ammonium Chloride|aristolochic acid I|Arsenic|Arsenic Trioxide|arsenite|Aspirin|Azathioprine|benz(a)anthracene|Benzo(a)pyrene|bisphenol A|Bortezomib|Buthionine Sulfoximine|Cacodylic Acid|Cadmium Chloride|Cannabidiol|Capsaicin|Cisplatin|Clofibrate|Dactinomycin…	143.22	152
CASP8	841	Urinary Bladder Neoplasms	MESH:D001749		2,4-dinitrotoluene|2-(4-morpholinyl)-8-phenyl-4H-1-benzopyran-4-one|2,6-dinitrotoluene|Acetaminophen|Aminolevulinic Acid|Ammonium Chloride|Arsenic|Arsenic Trioxide|arsenite|Ascorbic Acid|Aspirin|Atorvastatin|Benzo(a)pyrene|beta-hexachlorocyclohexane|bisphenol A|Bortezomib|Buthionine Sulfoximine|Butylated Hydroxyanisole|Cacodylic Acid|Cadmium Chloride|Cannabidiol|Capsaicin|CD 437|Chlorambucil|Chlo…	142.88	232
CDKN1B	1027	Urinary Bladder Neoplasms	MESH:D001749		2-(4-morpholinyl)-8-phenyl-4H-1-benzopyran-4-one|2-Acetylaminofluorene|3,3'-diindolylmethane|Acetaminophen|AG 1879|Ammonium Chloride|aristolochic acid I|Arsenic|Arsenic Trioxide|arsenite|Ascorbic Acid|Aspirin|Atorvastatin|Benzo(a)pyrene|beta-hexachlorocyclohexane|bisphenol A|Bortezomib|Buthionine Sulfoximine|Cadmium Chloride|Capsaicin|Cisplatin|Curcumin|Cyclophosphamide|Dactinomycin|Decitabine|Di…	142.76	208
NFKB1	4790	Urinary Bladder Neoplasms	MESH:D001749		2-(4-morpholinyl)-8-phenyl-4H-1-benzopyran-4-one|2,6-dinitrotoluene|2-Acetylaminofluorene|4,4'-diaminodiphenylmethane|Acetaminophen|AG 1879|Ammonium Chloride|Arsenic|Arsenic Trioxide|arsenite|Ascorbic Acid|Aspirin|Atorvastatin|Benzo(a)pyrene|bisphenol A|Bortezomib|Buthionine Sulfoximine|Butylated Hydroxyanisole|Butylated Hydroxytoluene|Cacodylic Acid|Cadmium Chloride|Cannabidiol|Capsaicin|Carbopl…	141.78	155
EGR1	1958	Urinary Bladder Neoplasms	MESH:D001749		1,3-butadiene|2,4-dinitrotoluene|2,6-dinitrotoluene|2-Acetylaminofluorene|2-methylacetoacetanilide|4,4'-diaminodiphenylmethane|Acetaminophen|Ammonium Chloride|Arsenic|Arsenicals|Arsenic Trioxide|arsenite|Aspirin|Azathioprine|Benzo(a)pyrene|bisphenol A|Bortezomib|Buthionine Sulfoximine|Cacodylic Acid|Cadmium Chloride|Cannabidiol|Capsaicin|Cisplatin|Clofibrate|Curcumin|cyanoginosin LR|Cyclophospham…	141.54	210
GSR	2936	Urinary Bladder Neoplasms	MESH:D001749		2-(4-morpholinyl)-8-phenyl-4H-1-benzopyran-4-one|2,6-dinitrotoluene|2-Acetylaminofluorene|Acetaminophen|Allopurinol|Ammonium Chloride|Arsenic|Arsenic Trioxide|arsenite|Ascorbic Acid|Azathioprine|benz(a)anthracene|Benzo(a)pyrene|beta-hexachlorocyclohexane|bisphenol A|Bortezomib|Buthionine Sulfoximine|Cacodylic Acid|Cadmium Chloride|Cannabidiol|Capsaicin|Carboplatin|Cefazolin|Chloroquine|Cisplatin|…	141.20	206
ABCG2	9429	Urinary Bladder Neoplasms	MESH:D001749		2,4-dinitrotoluene|2-(4-morpholinyl)-8-phenyl-4H-1-benzopyran-4-one|2,6-dinitrotoluene|2-Acetylaminofluorene|3-amino-1,4-dimethyl-5H-pyrido(4,3-b)indole|abemaciclib|Acetaminophen|Allopurinol|Ammonium Chloride|Arsenic Trioxide|Atorvastatin|Azathioprine|Benzo(a)pyrene|bisphenol A|Cadmium Chloride|Carboplatin|Chloroquine|Ciprofloxacin|Cisplatin|Clofibrate|Curcumin|Cyclophosphamide|Dactinomycin|Dantr…	141.19	167
ABCC1	4363	Urinary Bladder Neoplasms	MESH:D001749		2-(4-morpholinyl)-8-phenyl-4H-1-benzopyran-4-one|2,6-dinitrotoluene|2-Acetylaminofluorene|4,4'-diaminodiphenylmethane|Acetaminophen|Ammonium Chloride|Arsenic|Arsenic Trioxide|arsenite|Ascorbic Acid|Aspirin|Benzo(a)pyrene|bisphenol A|Bortezomib|Buthionine Sulfoximine|Cacodylic Acid|Cadmium Chloride|Cannabidiol|Carboplatin|Chlorambucil|Chloroquine|Cisplatin|Curcumin|cyanoginosin LR|Cyclophosphamide…	141.05	216
HSPB1	3315	Urinary Bladder Neoplasms	MESH:D001749		2,4-dinitrotoluene|2-(4-morpholinyl)-8-phenyl-4H-1-benzopyran-4-one|3,3'-diindolylmethane|Acetaminophen|Ammonium Chloride|aristolochic acid I|Arsenic|Arsenic Trioxide|arsenite|Ascorbic Acid|Aspirin|Benzo(a)pyrene|bisphenol A|Bortezomib|Cacodylic Acid|Cadmium Chloride|Cannabidiol|Carboplatin|Cisplatin|Clofibrate|Curcumin|cyanoginosin LR|Cyclophosphamide|Dactinomycin|Decitabine|Diethylnitrosamine|D…	141.01	184
ABCC2	1244	Urinary Bladder Neoplasms	MESH:D001749		1,3-butadiene|2-(4-morpholinyl)-8-phenyl-4H-1-benzopyran-4-one|2-Acetylaminofluorene|4,4'-diaminodiphenylmethane|Acetaminophen|AG 1879|aristolochic acid I|Arsenic|Arsenic Trioxide|arsenite|Ascorbic Acid|Atorvastatin|Azathioprine|Benzo(a)pyrene|beta-hexachlorocyclohexane|bisphenol A|Bortezomib|Butylated Hydroxyanisole|Cacodylic Acid|Cadmium Chloride|Cannabidiol|Carboplatin|Chlorambucil|Chloroquine…	140.63	151
MAPK8	5599	Urinary Bladder Neoplasms	MESH:D001749		2-(4-morpholinyl)-8-phenyl-4H-1-benzopyran-4-one|2-Acetylaminofluorene|4,4'-diaminodiphenylmethane|abemaciclib|Acetaminophen|AG 1879|Ammonium Chloride|Anthraquinones|aristolochic acid I|Arsenic|Arsenicals|Arsenic Trioxide|arsenite|Ascorbic Acid|Atorvastatin|Benzo(a)pyrene|beta-hexachlorocyclohexane|bisphenol A|Bortezomib|Buthionine Sulfoximine|Butylated Hydroxyanisole|Cacodylic Acid|Cadmium Chlor…	140.48	222
GCLC	2729	Urinary Bladder Neoplasms	MESH:D001749		1,3-butadiene|2,4-dinitrotoluene|2-(4-morpholinyl)-8-phenyl-4H-1-benzopyran-4-one|2,6-dinitrotoluene|2-Acetylaminofluorene|Acetaminophen|Arsenic|Arsenicals|Arsenic Trioxide|arsenite|Ascorbic Acid|Azathioprine|benzidine|Benzo(a)pyrene|bisphenol A|Bortezomib|Buthionine Sulfoximine|Butylated Hydroxyanisole|Butylated Hydroxytoluene|Cacodylic Acid|Cadmium Chloride|Cannabidiol|Chlorambucil|Cisplatin|cr…	140.47	212
CCNA2	890	Urinary Bladder Neoplasms	MESH:D001749		2-(4-morpholinyl)-8-phenyl-4H-1-benzopyran-4-one|2-Acetylaminofluorene|4,4'-diaminodiphenylmethane|abemaciclib|Acetaminophen|AG 1879|Ammonium Chloride|aristolochic acid I|Arsenic|Arsenic Trioxide|arsenite|Aspirin|Azathioprine|benz(a)anthracene|Benzo(a)pyrene|bisphenol A|Butylated Hydroxyanisole|Butylated Hydroxytoluene|Cacodylic Acid|Cadmium Chloride|Cannabidiol|Capsaicin|CD 437|Cisplatin|Clofibr…	139.69	190
CTNNB1	1499	Urinary Bladder Neoplasms	MESH:D001749		2-(4-morpholinyl)-8-phenyl-4H-1-benzopyran-4-one|2,6-dinitrotoluene|4,4'-diaminodiphenylmethane|Acetaminophen|AG 1879|Amino Acids, Peptides, and Proteins|Ammonium Chloride|aristolochic acid I|Arsenic|Arsenic Trioxide|arsenite|Ascorbic Acid|Aspirin|Atorvastatin|Benzo(a)pyrene|bisphenol A|Bortezomib|Butylated Hydroxyanisole|Butylated Hydroxytoluene|Cacodylic Acid|Cadmium Chloride|Capsaicin|Chloroqu…	139.61	207
CCNB1	891	Urinary Bladder Neoplasms	MESH:D001749		1,3-butadiene|2-(4-morpholinyl)-8-phenyl-4H-1-benzopyran-4-one|2-Acetylaminofluorene|3,3'-diindolylmethane|Acetaminophen|Ammonium Chloride|aristolochic acid I|Arsenic|Arsenic Trioxide|arsenite|Ascorbic Acid|Aspirin|Azathioprine|Benzo(a)pyrene|bisphenol A|Bortezomib|Butylated Hydroxyanisole|Butylated Hydroxytoluene|Cadmium Chloride|Cannabidiol|Capsaicin|Ciprofloxacin|Cisplatin|Clofibrate|Curcumin|…	138.49	163
IL1B	3553	Urinary Bladder Neoplasms	MESH:D001749		1,3-butadiene|2-(4-morpholinyl)-8-phenyl-4H-1-benzopyran-4-one|2,6-dinitrotoluene|2-Acetylaminofluorene|Acetaminophen|AG 1879|Allopurinol|Amino Acids, Peptides, and Proteins|Ammonium Chloride|Anti-Inflammatory Agents, Non-Steroidal|aristolochic acid I|Arsenic|Arsenic Trioxide|arsenite|Ascorbic Acid|Aspirin|Atorvastatin|Azathioprine|benz(a)anthracene|Benzo(a)pyrene|bisphenol A|Bortezomib|Buthionin…	137.49	247
TOP2A	7153	Urinary Bladder Neoplasms	MESH:D001749		1,3-butadiene|2-Acetylaminofluorene|Acetaminophen|aristolochic acid I|Arsenic|Arsenic Trioxide|arsenite|Ascorbic Acid|Azathioprine|Benzo(a)pyrene|bisphenol A|Butylhydroxybutylnitrosamine|Cacodylic Acid|Cadmium Chloride|Cannabidiol|Carboplatin|CD 437|Ciprofloxacin|Cisplatin|Clofibrate|CMF regimen|Curcumin|Cyclophosphamide|Decitabine|Diethylnitrosamine|Diethylstilbestrol|Doxorubicin|Epirubicin|Ethi…	137.06	223
ABCB1	5243	Urinary Bladder Neoplasms	MESH:D001749		2-(4-morpholinyl)-8-phenyl-4H-1-benzopyran-4-one|2-Acetylaminofluorene|2-phenylphenol|3,3'-diindolylmethane|abemaciclib|Acetaminophen|Amino Acids, Peptides, and Proteins|aristolochic acid I|Arsenic|Arsenic Trioxide|Ascorbic Acid|Aspirin|Atorvastatin|Azathioprine|Benzo(a)pyrene|bisphenol A|Bortezomib|Cadmium Chloride|Capsaicin|Carboplatin|Chlorambucil|Chloroquine|Cisplatin|Clofibrate|Curcumin|Cycl…	135.70	214
NFKBIA	4792	Urinary Bladder Neoplasms	MESH:D001749		2-(4-morpholinyl)-8-phenyl-4H-1-benzopyran-4-one|2-Acetylaminofluorene|4,4'-diaminodiphenylmethane|Acetaminophen|AG 1879|Allopurinol|Amino Acids, Peptides, and Proteins|Ammonium Chloride|aristolochic acid I|Arsenic|Arsenic Trioxide|arsenite|Ascorbic Acid|Aspirin|benz(a)anthracene|Benzo(a)pyrene|bisphenol A|Bortezomib|Buthionine Sulfoximine|Butylated Hydroxytoluene|Cadmium Chloride|Cannabidiol|Cap…	134.79	206
CEBPB	1051	Urinary Bladder Neoplasms	MESH:D001749		2-(4-morpholinyl)-8-phenyl-4H-1-benzopyran-4-one|2-Acetylaminofluorene|Acetaminophen|Ammonium Chloride|aristolochic acid I|Arsenic|Arsenic Trioxide|arsenite|Ascorbic Acid|Aspirin|Atorvastatin|Benzo(a)pyrene|bisphenol A|Bortezomib|Butylated Hydroxyanisole|Cadmium Chloride|Cannabidiol|Capsaicin|CD 437|Chloroquine|Cisplatin|Clofibrate|Curcumin|Cyclophosphamide|Dactinomycin|Decitabine|Diethylstilbest…	134.77	198
FN1	2335	Urinary Bladder Neoplasms	MESH:D001749		2,4-dinitrotoluene|2-(4-morpholinyl)-8-phenyl-4H-1-benzopyran-4-one|2-Acetylaminofluorene|2-Naphthylamine|4,4'-diaminodiphenylmethane|Acetaminophen|Allopurinol|Ammonium Chloride|aristolochic acid I|Arsenic|Arsenicals|Arsenic Trioxide|arsenite|Ascorbic Acid|Aspirin|Benzo(a)pyrene|bisphenol A|Buthionine Sulfoximine|Cadmium Chloride|Cisplatin|Clofibrate|Curcumin|cyanoginosin LR|Dactinomycin|Decitabi…	134.13	133
CCN2	1490	Urinary Bladder Neoplasms	MESH:D001749		1,3-butadiene|2-(4-morpholinyl)-8-phenyl-4H-1-benzopyran-4-one|2-Acetylaminofluorene|2-methylacetoacetanilide|4,4'-diaminodiphenylmethane|Acetaminophen|Ammonium Chloride|aristolochic acid I|Arsenic|Arsenic Trioxide|arsenite|Aspirin|Benzo(a)pyrene|bisphenol A|Cadmium Chloride|Cannabidiol|Cisplatin|Curcumin|Cyclophosphamide|Decitabine|Diethylnitrosamine|Diuron|Doxorubicin|Dust|Epirubicin|Ethanol|Et…	133.55	192
EPHX1	2052	Urinary Bladder Neoplasms	MESH:D001749		1,3-butadiene|2,2-bis(bromomethyl)-1,3-propanediol|2,4-dinitrotoluene|2,6-dinitrotoluene|2-Acetylaminofluorene|Acetaminophen|Ammonium Chloride|aristolochic acid I|Arsenic Trioxide|arsenite|Ascorbic Acid|Azathioprine|benz(a)anthracene|Benzo(a)pyrene|bisphenol A|Butylated Hydroxyanisole|Cadmium Chloride|Cannabidiol|Cisplatin|Clofibrate|cyanoginosin LR|Cyclophosphamide|Dactinomycin|Decitabine|Diethy…	133.30	182
SLC7A11	23657	Urinary Bladder Neoplasms	MESH:D001749		1,3-butadiene|2-(4-morpholinyl)-8-phenyl-4H-1-benzopyran-4-one|4,4'-diaminodiphenylmethane|Acetaminophen|aristolochic acid I|Arsenic|Arsenicals|Arsenic Trioxide|arsenite|Ascorbic Acid|Aspirin|Azathioprine|benz(a)anthracene|benzidine|Benzo(a)pyrene|bisphenol A|Butylated Hydroxyanisole|Cacodylic Acid|Cadmium Chloride|Cannabidiol|Chloroquine|Cisplatin|cresidine|Curcumin|cyanoginosin LR|Cyclophospham…	132.85	217
SLC3A2	6520	Urinary Bladder Neoplasms	MESH:D001749		2,4-dinitrotoluene|2,6-dinitrotoluene|4,4'-diaminodiphenylmethane|Acetaminophen|Amino Acids, Peptides, and Proteins|aristolochic acid I|Arsenic|Arsenic Trioxide|arsenite|Azathioprine|benz(a)anthracene|Benzo(a)pyrene|bisphenol A|Butylated Hydroxyanisole|Cadmium Chloride|Cannabidiol|Cisplatin|Clofibrate|Curcumin|Cyclophosphamide|Dactinomycin|Decitabine|Diethylnitrosamine|Diethylstilbestrol|dimethyl…	132.49	180
FOSL1	8061	Urinary Bladder Neoplasms	MESH:D001749		2-(4-morpholinyl)-8-phenyl-4H-1-benzopyran-4-one|Acetaminophen|AG 1879|Ammonium Chloride|Arsenic|Arsenic Trioxide|arsenite|Aspirin|Azathioprine|Benzo(a)pyrene|bisphenol A|Buthionine Sulfoximine|Butylated Hydroxyanisole|Butylated Hydroxytoluene|Cadmium Chloride|Capsaicin|Cisplatin|Curcumin|Dactinomycin|Decitabine|Diethylnitrosamine|Diethylstilbestrol|Doxorubicin|Dust|Ethanol|Ethinyl Estradiol|Etop…	130.90	128
IL1A	3552	Urinary Bladder Neoplasms	MESH:D001749		2,4-dinitrotoluene|2-(4-morpholinyl)-8-phenyl-4H-1-benzopyran-4-one|Acetaminophen|Ammonium Chloride|Arsenic|Arsenic Trioxide|arsenite|Ascorbic Acid|Aspirin|Azathioprine|benz(a)anthracene|Benzo(a)pyrene|bisphenol A|Buthionine Sulfoximine|Butylated Hydroxyanisole|Butylated Hydroxytoluene|Cadmium Chloride|Cannabidiol|Capsaicin|Chloroquine|Ciprofloxacin|Cisplatin|Clofibrate|Curcumin|cyanoginosin LR|C…	130.88	209
ATF3	467	Urinary Bladder Neoplasms	MESH:D001749		2,4-dinitrotoluene|3,3'-diindolylmethane|4,4'-diaminodiphenylmethane|Acetaminophen|Ammonium Chloride|aristolochic acid I|Arsenic|Arsenic Trioxide|arsenite|Ascorbic Acid|Benzo(a)pyrene|bisphenol A|Bortezomib|Cacodylic Acid|Cadmium Chloride|Cannabidiol|Capsaicin|Cisplatin|Clofibrate|Curcumin|Decitabine|Diethylnitrosamine|Diethylstilbestrol|Diuron|Docetaxel|Doxorubicin|Dust|Ellagic Acid|Ethanol|Ethi…	130.73	136
IGF1R	3480	Urinary Bladder Neoplasms	MESH:D001749		4,4'-diaminodiphenylmethane|Acetaminophen|AG 1879|Ammonium Chloride|Anthraquinones|aristolochic acid I|Arsenic|Arsenicals|Arsenic Trioxide|Ascorbic Acid|Azathioprine|Benzo(a)pyrene|beta-hexachlorocyclohexane|bisphenol A|Bortezomib|Cacodylic Acid|Cadmium Chloride|Capsaicin|Cisplatin|Curcumin|Diethylnitrosamine|Diethylstilbestrol|Docetaxel|Doxorubicin|Ethanol|Ethinyl Estradiol|Etoposide|Fenretinide…	130.43	124
GPT	2875	Urinary Bladder Neoplasms	MESH:D001749		2-(4-morpholinyl)-8-phenyl-4H-1-benzopyran-4-one|3,3'-diindolylmethane|4,4'-diaminodiphenylmethane|Acetaminophen|Ammonium Chloride|aristolochic acid I|Arsenic|Arsenic Trioxide|arsenite|Ascorbic Acid|Aspirin|Atorvastatin|Azathioprine|BCG Vaccine|Benzo(a)pyrene|bisphenol A|Buthionine Sulfoximine|Butylated Hydroxyanisole|Cacodylic Acid|Cadmium Chloride|Cannabidiol|Capsaicin|Chloroquine|Ciprofloxacin…	129.58	218
SERPINE1	5054	Urinary Bladder Neoplasms	MESH:D001749		2-methylacetoacetanilide|Acetaminophen|AG 1879|Ammonium Chloride|aristolochic acid I|Arsenic|Arsenic Trioxide|arsenite|Ascorbic Acid|Atorvastatin|Azathioprine|benz(a)anthracene|Benzo(a)pyrene|bisphenol A|Bortezomib|Buthionine Sulfoximine|Butylated Hydroxytoluene|Cadmium Chloride|Cannabidiol|Capsaicin|Chloroquine|Cisplatin|Clofibrate|Curcumin|Cyclophosphamide|Decitabine|Diethylnitrosamine|Doxorubi…	128.61	210
OGG1	4968	Urinary Bladder Neoplasms	MESH:D001749		2,4-dinitrotoluene|2-(4-morpholinyl)-8-phenyl-4H-1-benzopyran-4-one|4-biphenylamine|Acetaminophen|Ammonium Chloride|aristolochic acid I|Arsenic|Arsenic Trioxide|arsenite|Ascorbic Acid|Benzo(a)pyrene|bisphenol A|Buthionine Sulfoximine|Cacodylic Acid|Cadmium Chloride|Cisplatin|Curcumin|Cyclophosphamide|Decitabine|Diethylnitrosamine|Doxorubicin|Dust|Ethanol|Etoposide|Flutamide|Indomethacin|lupeol|Mi…	128.23	198
CITED2	10370	Urinary Bladder Neoplasms	MESH:D001749		1,3-butadiene|2,4-dinitrotoluene|Acetaminophen|Ammonium Chloride|aristolochic acid I|Arsenic|Arsenic Trioxide|arsenite|benz(a)anthracene|Benzo(a)pyrene|bisphenol A|Cacodylic Acid|Cadmium Chloride|Cannabidiol|Carboplatin|Cisplatin|Clofibrate|Cyclophosphamide|Diethylnitrosamine|Diethylstilbestrol|Diuron|Doxorubicin|Dust|Ethanol|Ethinyl Estradiol|Fenretinide|Fluorouracil|Flutamide|Hexachlorocyclohex…	128.15	175
ABCC3	8714	Urinary Bladder Neoplasms	MESH:D001749		2,4-dinitrotoluene|2,6-dinitrotoluene|2-Acetylaminofluorene|Acetaminophen|aristolochic acid I|Arsenic|Arsenic Trioxide|arsenite|Atorvastatin|Azathioprine|benz(a)anthracene|Benzo(a)pyrene|beta-hexachlorocyclohexane|bisphenol A|Butylated Hydroxyanisole|Cacodylic Acid|Cadmium Chloride|Cannabidiol|Ciprofloxacin|Cisplatin|Clofibrate|Decitabine|Diethylnitrosamine|Diethylstilbestrol|Docetaxel|Doxorubici…	127.93	139
MGMT	4255	Urinary Bladder Neoplasms	MESH:D001749		1,3-butadiene|2,4-dinitrotoluene|2,6-dinitrotoluene|2-Acetylaminofluorene|4,4'-diaminodiphenylmethane|Acetaminophen|Ammonium Chloride|aristolochic acid I|Arsenic|arsenite|Ascorbic Acid|benz(a)anthracene|Benzo(a)pyrene|bisphenol A|Bortezomib|Buthionine Sulfoximine|Cadmium Chloride|Carboplatin|Cisplatin|Clofibrate|Curcumin|Cyclophosphamide|Decitabine|Diethylnitrosamine|Diethylstilbestrol|Doxorubici…	127.91	194
GJA1	2697	Urinary Bladder Neoplasms	MESH:D001749		2',3-dimethyl-4-aminobiphenyl|2-(4-morpholinyl)-8-phenyl-4H-1-benzopyran-4-one|2-Acetylaminofluorene|4,4'-diaminodiphenylmethane|Acetaminophen|AG 1879|Ammonium Chloride|Arsenic|Arsenic Trioxide|arsenite|Ascorbic Acid|Aspirin|Atorvastatin|Benzo(a)pyrene|bisphenol A|Butylated Hydroxytoluene|Cadmium Chloride|Chloroquine|Cisplatin|Curcumin|Cyclophosphamide|Dactinomycin|Decitabine|Diethylnitrosamine|D…	127.65	190
MAPK14	1432	Urinary Bladder Neoplasms	MESH:D001749		2-(4-morpholinyl)-8-phenyl-4H-1-benzopyran-4-one|Acetaminophen|Allopurinol|Ammonium Chloride|Arsenic|Arsenic Trioxide|arsenite|Ascorbic Acid|Aspirin|Atorvastatin|benz(a)anthracene|Benzo(a)pyrene|bisphenol A|Bortezomib|Buthionine Sulfoximine|Butylated Hydroxyanisole|Butylated Hydroxytoluene|Cadmium Chloride|Cannabidiol|Capsaicin|Carboplatin|Chloroquine|Cisplatin|Curcumin|cyanoginosin LR|Cyclophosp…	127.64	206
IFNG	3458	Urinary Bladder Neoplasms	MESH:D001749		2-(4-morpholinyl)-8-phenyl-4H-1-benzopyran-4-one|2-Acetylaminofluorene|3,3'-diindolylmethane|Acetaminophen|Allopurinol|Amino Acids, Peptides, and Proteins|Ammonium Chloride|aristolochic acid I|Arsenic|Arsenic Trioxide|arsenite|Ascorbic Acid|Aspirin|Atorvastatin|Azathioprine|Benzo(a)pyrene|bisphenol A|Bortezomib|Butylated Hydroxyanisole|Butylhydroxybutylnitrosamine|Cadmium Chloride|Cannabidiol|Cap…	127.44	223
CXCL10	3627	Urinary Bladder Neoplasms	MESH:D001749		2,4-dinitrotoluene|2-(4-morpholinyl)-8-phenyl-4H-1-benzopyran-4-one|2-Acetylaminofluorene|4,4'-diaminodiphenylmethane|Acetaminophen|Allopurinol|Ammonium Chloride|Arsenic|Arsenic Trioxide|Ascorbic Acid|Atorvastatin|Benzo(a)pyrene|bisphenol A|Cacodylic Acid|Cadmium Chloride|Cannabidiol|Capsaicin|Chloroquine|Cisplatin|Curcumin|cyanoginosin LR|Cyclophosphamide|Decitabine|Diethylnitrosamine|Diethylsti…	127.23	186
BTG2	7832	Urinary Bladder Neoplasms	MESH:D001749		1,3-butadiene|2,4-dinitrotoluene|2-Acetylaminofluorene|Acetaminophen|Ammonium Chloride|aristolochic acid I|Arsenic|Arsenic Trioxide|arsenite|benz(a)anthracene|Benzo(a)pyrene|bisphenol A|Cadmium Chloride|Cisplatin|Clofibrate|Cyclophosphamide|Dactinomycin|Diethylnitrosamine|Diethylstilbestrol|Diuron|Doxorubicin|Dust|Ethanol|Ethinyl Estradiol|Etoposide|Fluorouracil|Flutamide|Ifosfamide|Indomethacin|…	126.50	196
TGFB1	7040	Urinary Bladder Neoplasms	MESH:D001749		1,3-butadiene|2-(4-morpholinyl)-8-phenyl-4H-1-benzopyran-4-one|2-Acetylaminofluorene|Acetaminophen|Ammonium Chloride|aristolochic acid I|Arsenic|Arsenic Trioxide|arsenite|Ascorbic Acid|Aspirin|Atorvastatin|Azathioprine|benz(a)anthracene|Benzo(a)pyrene|bisphenol A|Butylated Hydroxytoluene|Cacodylic Acid|Cadmium Chloride|Cancer Vaccines|Cannabidiol|Capsaicin|Chloroquine|Ciprofloxacin|Cisplatin|Clof…	126.36	230
CDK2	1017	Urinary Bladder Neoplasms	MESH:D001749		2,4-dinitrotoluene|2-(4-morpholinyl)-8-phenyl-4H-1-benzopyran-4-one|2-Acetylaminofluorene|3,3'-diindolylmethane|4-biphenylamine|Acetaminophen|Ammonium Chloride|Anthraquinones|Arsenic|Arsenic Trioxide|Ascorbic Acid|Aspirin|benz(a)anthracene|Benzo(a)pyrene|bisphenol A|Bortezomib|Cadmium Chloride|Cannabidiol|Capsaicin|CD 437|Ciprofloxacin|Cisplatin|Clofibrate|Curcumin|Cyclophosphamide|Decitabine|Die…	126.34	203
HSPA1A	3303	Urinary Bladder Neoplasms	MESH:D001749		2,4-dinitrotoluene|2-(4-morpholinyl)-8-phenyl-4H-1-benzopyran-4-one|Acetaminophen|Ammonium Chloride|Arsenic|Arsenic Trioxide|arsenite|Ascorbic Acid|Aspirin|benz(a)anthracene|Benzo(a)pyrene|bisphenol A|Bortezomib|Cacodylic Acid|Cadmium Chloride|Cannabidiol|Carboplatin|Cisplatin|Clofibrate|Curcumin|cyanoginosin LR|Cyclophosphamide|Diethylnitrosamine|Diethylstilbestrol|Diuron|Doxorubicin|Dust|Ethano…	126.08	187
VIM	7431	Urinary Bladder Neoplasms	MESH:D001749		2-(4-morpholinyl)-8-phenyl-4H-1-benzopyran-4-one|2-Naphthylamine|4,4'-diaminodiphenylmethane|abemaciclib|Acetaminophen|AG 1879|Allopurinol|Ammonium Chloride|aristolochic acid I|Arsenic|Arsenic Trioxide|arsenite|Ascorbic Acid|Atorvastatin|Benzo(a)pyrene|bisphenol A|Cadmium Chloride|Cannabidiol|Capsaicin|Carboplatin|Cisplatin|Clofibrate|Curcumin|cyanoginosin LR|Cyclophosphamide|Dactinomycin|Dantrol…	126.08	186
ALB	213	Urinary Bladder Neoplasms	MESH:D001749		1,3-butadiene|2,6-dinitrotoluene|2-Acetylaminofluorene|3-amino-1-methyl-5H-pyrido(4,3-b)indole|4-biphenylamine|Acetaminophen|Allopurinol|Ammonium Chloride|ANFT|Anti-Inflammatory Agents, Non-Steroidal|aristolochic acid I|Arsenic|Arsenic Trioxide|Ascorbic Acid|Aspirin|Azathioprine|Benzo(a)pyrene|bisphenol A|Buthionine Sulfoximine|Cacodylic Acid|Cadmium Chloride|Cannabidiol|Capsaicin|Cisplatin|Clofi…	126.06	156
XDH	7498	Urinary Bladder Neoplasms	MESH:D001749		2,4-dinitrotoluene|2,6-dinitrotoluene|2-Acetylaminofluorene|2-nitroanisole|4-nitrobiphenyl|Acetaminophen|Allopurinol|Ammonium Chloride|aristolochic acid I|Arsenic|arsenite|Ascorbic Acid|Aspirin|Azathioprine|Benzo(a)pyrene|bisphenol A|Cadmium Chloride|Cannabidiol|Carboplatin|Cisplatin|Clofibrate|Curcumin|Cyclophosphamide|Diethylnitrosamine|Diethylstilbestrol|Diuron|Doxorubicin|Ellagic Acid|Epirubi…	125.83	199
STAT1	6772	Urinary Bladder Neoplasms	MESH:D001749		2,4-dinitrotoluene|Acetaminophen|Allopurinol|Ammonium Chloride|aristolochic acid I|Arsenic|Arsenic Trioxide|arsenite|Ascorbic Acid|Azathioprine|Benzo(a)pyrene|bisphenol A|Cadmium Chloride|Cannabidiol|Capsaicin|Cisplatin|Curcumin|Cyclophosphamide|Dactinomycin|Decitabine|Diethylnitrosamine|Diethylstilbestrol|dimethylarsinous acid|Diuron|Doxorubicin|Ethanol|Ethinyl Estradiol|Etoposide|Fenretinide|Fl…	125.60	179
AURKA	6790	Urinary Bladder Neoplasms	MESH:D001749		2,4-dinitrotoluene|2,6-dinitrotoluene|Acetaminophen|Ammonium Chloride|Anthraquinones|aristolochic acid I|Arsenic|Arsenic Trioxide|arsenite|Aspirin|Azathioprine|Benzo(a)pyrene|bisphenol A|Cadmium Chloride|Chlorambucil|Cisplatin|Curcumin|Diethylnitrosamine|Diethylstilbestrol|Doxorubicin|Ethanol|Ethinyl Estradiol|Etoposide|Fenretinide|Fluorouracil|Flutamide|Gefitinib|Hexachlorocyclohexane|Melphalan|…	125.46	136
COL1A1	1277	Urinary Bladder Neoplasms	MESH:D001749		2-(4-morpholinyl)-8-phenyl-4H-1-benzopyran-4-one|2-methylacetoacetanilide|4,4'-diaminodiphenylmethane|Acetaminophen|Ammonium Chloride|aristolochic acid I|Arsenic|Arsenic Trioxide|arsenite|Ascorbic Acid|Aspirin|Atorvastatin|Azathioprine|benz(a)anthracene|Benzo(a)pyrene|bisphenol A|Buthionine Sulfoximine|Cacodylic Acid|Cadmium Chloride|Cannabidiol|Capsaicin|Chloroquine|Cisplatin|Clofibrate|Curcumin…	125.39	146
TRIB3	57761	Urinary Bladder Neoplasms	MESH:D001749		2,4-dinitrotoluene|4,4'-diaminodiphenylmethane|Acetaminophen|Ammonium Chloride|Arsenic|Arsenic Trioxide|arsenite|Ascorbic Acid|Azathioprine|Benzo(a)pyrene|bisphenol A|Bortezomib|Cadmium Chloride|Cannabidiol|Capsaicin|Chloroquine|Cisplatin|Clofibrate|Curcumin|cyanoginosin LR|Cyclophosphamide|Decitabine|Diethylnitrosamine|Diethylstilbestrol|Diuron|Doxorubicin|Ethanol|Ethinyl Estradiol|Etoposide|Flu…	125.16	190
CXCL12	6387	Urinary Bladder Neoplasms	MESH:D001749		1,3-butadiene|2,4-dinitrotoluene|2,6-dinitrotoluene|2-Acetylaminofluorene|4,4'-diaminodiphenylmethane|Acetaminophen|Ammonium Chloride|aristolochic acid I|Arsenic|Arsenic Trioxide|benz(a)anthracene|Benzo(a)pyrene|bisphenol A|Buthionine Sulfoximine|Cadmium Chloride|Cannabidiol|Chloroquine|Cisplatin|Curcumin|cyanoginosin LR|Cyclophosphamide|Decitabine|Diethylnitrosamine|Diethylstilbestrol|Diuron|Dox…	123.67	171
TNFRSF1A	7132	Urinary Bladder Neoplasms	MESH:D001749		2,4-dinitrotoluene|2,6-dinitrotoluene|2-Naphthylamine|3,3'-diindolylmethane|4,4'-diaminodiphenylmethane|Acetaminophen|Arsenic|Arsenic Trioxide|arsenite|Aspirin|Atorvastatin|Azathioprine|Benzo(a)pyrene|bisphenol A|Butylated Hydroxyanisole|Cacodylic Acid|Cadmium Chloride|Cannabidiol|Capsaicin|Chloroquine|Cisplatin|Clofibrate|Curcumin|Decitabine|Diethylnitrosamine|Diethylstilbestrol|Doxorubicin|Dust…	123.27	129
VCAM1	7412	Urinary Bladder Neoplasms	MESH:D001749		2-(4-morpholinyl)-8-phenyl-4H-1-benzopyran-4-one|2-Acetylaminofluorene|4,4'-diaminodiphenylmethane|Acetaminophen|AG 1879|Ammonium Chloride|aristolochic acid I|Arsenic|Arsenic Trioxide|arsenite|Ascorbic Acid|Aspirin|Atorvastatin|Benzo(a)pyrene|bisphenol A|Buthionine Sulfoximine|Cacodylic Acid|Cadmium Chloride|Capsaicin|Cisplatin|Clofibrate|Curcumin|Cyclophosphamide|Dactinomycin|Dantrolene|Diethyln…	123.11	199
SREBF1	6720	Urinary Bladder Neoplasms	MESH:D001749		1,3-butadiene|2,4-dinitrotoluene|2-(4-morpholinyl)-8-phenyl-4H-1-benzopyran-4-one|2,6-dinitrotoluene|2-Naphthylamine|4,4'-diaminodiphenylmethane|Acetaminophen|Allopurinol|Ammonium Chloride|aristolochic acid I|Arsenic|Arsenic Trioxide|arsenite|Ascorbic Acid|Atorvastatin|Benzo(a)pyrene|beta-hexachlorocyclohexane|bisphenol A|Buthionine Sulfoximine|Cacodylic Acid|Cadmium Chloride|Cannabidiol|Capsaici…	123.02	132
CCN1	3491	Urinary Bladder Neoplasms	MESH:D001749		1,3-butadiene|2-(4-morpholinyl)-8-phenyl-4H-1-benzopyran-4-one|2-methylacetoacetanilide|3,3'-diindolylmethane|4,4'-diaminodiphenylmethane|Acetaminophen|Ammonium Chloride|aristolochic acid I|Arsenic|Arsenic Trioxide|Azathioprine|Benzo(a)pyrene|bisphenol A|Cacodylic Acid|Cadmium Chloride|Cannabidiol|Chloroquine|Cisplatin|cyanoginosin LR|Cyclophosphamide|Diethylnitrosamine|Diethylstilbestrol|Diuron|…	122.46	175
MMP3	4314	Urinary Bladder Neoplasms	MESH:D001749		2-(4-morpholinyl)-8-phenyl-4H-1-benzopyran-4-one|Acetaminophen|Amino Acids, Peptides, and Proteins|Aminolevulinic Acid|Ammonium Chloride|Arsenic|Arsenic Trioxide|arsenite|Aspirin|Azathioprine|Benzo(a)pyrene|bisphenol A|Cadmium Chloride|Cannabidiol|Ciprofloxacin|Cisplatin|Clofibrate|Curcumin|Cyclophosphamide|Decitabine|Diethylnitrosamine|Diethylstilbestrol|Diuron|Doxorubicin|Ethanol|Ethinyl Estrad…	122.46	195
BCL2L1	598	Urinary Bladder Neoplasms	MESH:D001749		1,3-butadiene|2,4-dinitrotoluene|2-(4-morpholinyl)-8-phenyl-4H-1-benzopyran-4-one|2-Acetylaminofluorene|3,3'-diindolylmethane|Acetaminophen|Ammonium Chloride|Arsenic|Arsenic Trioxide|arsenite|Ascorbic Acid|Aspirin|Azathioprine|Benzo(a)pyrene|bisphenol A|Bortezomib|Cacodylic Acid|Cadmium Chloride|Cannabidiol|Capsaicin|Carboplatin|Chloroquine|Cisplatin|Clofibrate|Curcumin|Cyclophosphamide|Dactinomy…	122.11	224
BAD	572	Urinary Bladder Neoplasms	MESH:D001749		2-(4-morpholinyl)-8-phenyl-4H-1-benzopyran-4-one|2-Naphthylamine|3,3'-diindolylmethane|Acetaminophen|AG 1879|Ammonium Chloride|aristolochic acid I|Arsenic|Arsenic Trioxide|arsenite|Ascorbic Acid|Aspirin|Benzo(a)pyrene|bisphenol A|Cacodylic Acid|Cadmium Chloride|Cannabidiol|Capsaicin|Cisplatin|Curcumin|cyanoginosin LR|Cyclophosphamide|Diethylnitrosamine|Diethylstilbestrol|Docetaxel|Doxorubicin|Ell…	122.03	205
SESN2	83667	Urinary Bladder Neoplasms	MESH:D001749		2-(4-morpholinyl)-8-phenyl-4H-1-benzopyran-4-one|2-Acetylaminofluorene|Acetaminophen|Arsenic|Arsenic Trioxide|arsenite|Ascorbic Acid|Azathioprine|benz(a)anthracene|Benzo(a)pyrene|bisphenol A|Buthionine Sulfoximine|Butylated Hydroxyanisole|Cadmium Chloride|Cannabidiol|Cisplatin|Clofibrate|Cyclophosphamide|Dactinomycin|Diethylnitrosamine|dimethylarsinous acid|Diuron|Doxorubicin|Ethanol|Ethinyl Estr…	120.86	178
SGK1	6446	Urinary Bladder Neoplasms	MESH:D001749		1,3-butadiene|2,4-dinitrotoluene|2-(4-morpholinyl)-8-phenyl-4H-1-benzopyran-4-one|Acetaminophen|Ammonium Chloride|aristolochic acid I|Arsenic|Arsenic Trioxide|Azathioprine|Benzo(a)pyrene|bisphenol A|Bortezomib|Cacodylic Acid|Cadmium Chloride|Cannabidiol|Cisplatin|Clofibrate|Cyclophosphamide|Dactinomycin|Decitabine|Diethylstilbestrol|Diuron|Doxorubicin|Ethanol|Ethinyl Estradiol|Fenretinide|Hexachl…	120.21	193
ODC1	4953	Urinary Bladder Neoplasms	MESH:D001749		2,4-dinitrotoluene|2,6-dinitrotoluene|Acetaminophen|Ammonium Chloride|aristolochic acid I|Arsenic|Arsenic Trioxide|arsenite|Aspirin|Benzo(a)pyrene|bisphenol A|Buthionine Sulfoximine|Cadmium Chloride|Cannabidiol|CD 437|Cisplatin|Clofibrate|Curcumin|Cyclophosphamide|Diazepam|Diethylnitrosamine|Diethylstilbestrol|dimethylarsinous acid|Diuron|Doxorubicin|Dust|Ethanol|Ethinyl Estradiol|Fenretinide|Flu…	120.05	171
TIMP1	7076	Urinary Bladder Neoplasms	MESH:D001749		2-(4-morpholinyl)-8-phenyl-4H-1-benzopyran-4-one|2-Acetylaminofluorene|3,3'-diindolylmethane|4,4'-diaminodiphenylmethane|Acetaminophen|Ammonium Chloride|Arsenic|Arsenic Trioxide|arsenite|Ascorbic Acid|Aspirin|Azathioprine|benz(a)anthracene|Benzo(a)pyrene|bisphenol A|Cadmium Chloride|Cannabidiol|Capsaicin|Chloroquine|Cisplatin|Curcumin|Cyclophosphamide|Diethylnitrosamine|Diethylstilbestrol|Diuron|…	119.82	195
TXNRD1	7296	Urinary Bladder Neoplasms	MESH:D001749		1,3-butadiene|2,4-dinitrotoluene|2-(4-morpholinyl)-8-phenyl-4H-1-benzopyran-4-one|2,6-dinitrotoluene|4,4'-diaminodiphenylmethane|Acetaminophen|Ammonium Chloride|aristolochic acid I|Arsenic|Arsenic Trioxide|arsenite|Ascorbic Acid|Aspirin|Azathioprine|Benzo(a)pyrene|bisphenol A|Buthionine Sulfoximine|Cacodylic Acid|Cadmium Chloride|Cannabidiol|Chlorambucil|Cisplatin|Clofibrate|Curcumin|cyanoginosin…	119.71	191
PPARG	5468	Urinary Bladder Neoplasms	MESH:D001749		2,4-dinitrotoluene|2-(4-morpholinyl)-8-phenyl-4H-1-benzopyran-4-one|2,6-dinitrotoluene|3,8-dihydroxy-6H-dibenzo(b,d)pyran-6-one|Acetaminophen|AG 1879|Ammonium Chloride|Anti-Inflammatory Agents, Non-Steroidal|Arsenic|Arsenic Trioxide|arsenite|Ascorbic Acid|Aspirin|Atorvastatin|Benzo(a)pyrene|bisphenol A|Buthionine Sulfoximine|Butylated Hydroxytoluene|Cacodylic Acid|Cadmium Chloride|Cannabidiol|Cap…	119.63	208
CXCL2	2920	Urinary Bladder Neoplasms	MESH:D001749		2-(4-morpholinyl)-8-phenyl-4H-1-benzopyran-4-one|2-Acetylaminofluorene|2-Naphthylamine|4,4'-diaminodiphenylmethane|Acetaminophen|Ammonium Chloride|Arsenic|Arsenic Trioxide|arsenite|Ascorbic Acid|Azathioprine|Benzo(a)pyrene|bisphenol A|Bortezomib|Buthionine Sulfoximine|Cadmium Chloride|Cannabidiol|Capsaicin|Ciprofloxacin|Cisplatin|Curcumin|cyanoginosin LR|Cyclophosphamide|Dantrolene|dimethylarsino…	119.29	188
CYP3A4	1576	Urinary Bladder Neoplasms	MESH:D001749		2,6-dinitrotoluene|3,3'-diindolylmethane|Acetaminophen|Arsenic|Arsenic Trioxide|Atorvastatin|Benzo(a)pyrene|bisphenol A|Bortezomib|Buthionine Sulfoximine|Butylated Hydroxytoluene|Cadmium Chloride|Cannabidiol|Capsaicin|Chloroquine|Ciprofloxacin|Cisplatin|Curcumin|cyanoginosin LR|Cyclophosphamide|Dactinomycin|Diazepam|Diethylnitrosamine|Diethylstilbestrol|dimethylarsinous acid|Diuron|Docetaxel|Doxo…	118.79	208
GSTT1	2952	Urinary Bladder Neoplasms	MESH:D001749		1,3-butadiene|4,4'-diaminodiphenylmethane|Acetaminophen|Ammonium Chloride|aristolochic acid I|Arsenic|Arsenicals|Arsenic Trioxide|arsenite|Ascorbic Acid|Aspirin|Benzo(a)pyrene|bisphenol A|Butylated Hydroxyanisole|Butylated Hydroxytoluene|Cacodylic Acid|Cadmium Chloride|Cisplatin|Clofibrate|cyanoginosin LR|Doxorubicin|Ellagic Acid|Ethanol|Ethinyl Estradiol|Ethoxyquin|Fenretinide|Fluorouracil|Indom…	118.71	126
THBS1	7057	Urinary Bladder Neoplasms	MESH:D001749		2-methylacetoacetanilide|Acetaminophen|aristolochic acid I|Arsenic Trioxide|arsenite|Aspirin|Atorvastatin|benz(a)anthracene|Benzo(a)pyrene|bisphenol A|Cadmium Chloride|Cisplatin|Clofibrate|Curcumin|cyanoginosin LR|Cyclophosphamide|Dactinomycin|Decitabine|Diethylnitrosamine|Diethylstilbestrol|dimethylarsinous acid|Doxorubicin|Dust|Ethanol|Ethinyl Estradiol|Fenretinide|Fluorouracil|Indomethacin|lic…	118.69	146
TXNIP	10628	Urinary Bladder Neoplasms	MESH:D001749		2,4-dinitrotoluene|Acetaminophen|Allopurinol|aristolochic acid I|Arsenic|Arsenic Trioxide|arsenite|Ascorbic Acid|Azathioprine|Benzo(a)pyrene|bisphenol A|Cadmium Chloride|Cannabidiol|Capsaicin|Cisplatin|Clofibrate|Curcumin|Cyclophosphamide|Decitabine|Diuron|Doxorubicin|Ethanol|Ethinyl Estradiol|Etoposide|Fenretinide|Fluorouracil|Flutamide|Hydroxychloroquine|Indomethacin|licochalcone B|Methotrexate…	118.68	178
CLU	1191	Urinary Bladder Neoplasms	MESH:D001749		2-Acetylaminofluorene|4,4'-diaminodiphenylmethane|Acetaminophen|Ammonium Chloride|aristolochic acid I|Arsenic Trioxide|Ascorbic Acid|Benzo(a)pyrene|bisphenol A|Bortezomib|Cacodylic Acid|Cadmium Chloride|Cannabidiol|Carboplatin|Chloroquine|Cisplatin|Clofibrate|Decitabine|Diethylnitrosamine|Diethylstilbestrol|dimethylarsinous acid|Doxorubicin|Dust|Ethanol|Ethinyl Estradiol|Fenretinide|Flutamide|Gem…	118.28	107
TNFSF10	8743	Urinary Bladder Neoplasms	MESH:D001749		1,3-butadiene|2-(4-morpholinyl)-8-phenyl-4H-1-benzopyran-4-one|4,4'-diaminodiphenylmethane|Acetaminophen|Ammonium Chloride|aristolochic acid I|Arsenic|Arsenic Trioxide|arsenite|Ascorbic Acid|Aspirin|Atorvastatin|benz(a)anthracene|Benzo(a)pyrene|bisphenol A|Bortezomib|Cacodylic Acid|Cadmium Chloride|Capsaicin|Cisplatin|Clofibrate|Curcumin|Dactinomycin|Decitabine|Diethylnitrosamine|Diethylstilbestr…	118.02	148
FGF2	2247	Urinary Bladder Neoplasms	MESH:D001749		2-(4-morpholinyl)-8-phenyl-4H-1-benzopyran-4-one|2,6-dinitrotoluene|Acetaminophen|AG 1879|Ammonium Chloride|aristolochic acid I|Arsenic|Arsenic Trioxide|arsenite|Ascorbic Acid|Benzo(a)pyrene|bisphenol A|Cacodylic Acid|Cadmium Chloride|Cannabidiol|Capsaicin|Cisplatin|Curcumin|Dactinomycin|Diazepam|Diethylnitrosamine|Diethylstilbestrol|Docetaxel|Doxorubicin|Ethanol|Ethinyl Estradiol|Etoposide|Fenre…	118.01	134
XRCC5	7520	Urinary Bladder Neoplasms	MESH:D001749		2,6-dinitrotoluene|4,4'-diaminodiphenylmethane|4-biphenylamine|Acetaminophen|Ammonium Chloride|aristolochic acid I|Arsenic|Arsenic Trioxide|Benzo(a)pyrene|bisphenol A|Cadmium Chloride|Cisplatin|Clofibrate|Curcumin|Decitabine|Diethylnitrosamine|Diethylstilbestrol|Docetaxel|Doxorubicin|Dust|Ethanol|Ethinyl Estradiol|Etoposide|Fenretinide|Fluorouracil|Flutamide|Methotrexate|Methylnitrosourea|Paclita…	117.53	106
GCLM	2730	Urinary Bladder Neoplasms	MESH:D001749		1,3-butadiene|2-(4-morpholinyl)-8-phenyl-4H-1-benzopyran-4-one|2,6-dinitrotoluene|2-Acetylaminofluorene|Acetaminophen|Ammonium Chloride|aristolochic acid I|Arsenic|Arsenicals|Arsenic Trioxide|arsenite|Ascorbic Acid|Azathioprine|benzidine|Benzo(a)pyrene|bisphenol A|Bortezomib|Buthionine Sulfoximine|Cacodylic Acid|Cadmium Chloride|Cannabidiol|Chlorambucil|Cisplatin|Clofibrate|cresidine|Curcumin|Cyc…	117.41	194
APOE	348	Urinary Bladder Neoplasms	MESH:D001749		abemaciclib|Acetaminophen|Ammonium Chloride|aristolochic acid I|Arsenic|Arsenicals|Arsenic Trioxide|arsenite|Ascorbic Acid|Aspirin|Atorvastatin|Benzo(a)pyrene|bisphenol A|Cacodylic Acid|Cadmium Chloride|Capsaicin|Chloroquine|Cisplatin|Clofibrate|Curcumin|cyanoginosin LR|Cyclophosphamide|Decitabine|Diethylnitrosamine|Diethylstilbestrol|dimethylarsinous acid|Diuron|Doxorubicin|Ethanol|Ethinyl Estra…	117.32	181
DPYD	1806	Urinary Bladder Neoplasms	MESH:D001749		2,4-dinitrotoluene|2,6-dinitrotoluene|4,4'-diaminodiphenylmethane|Acetaminophen|Ammonium Chloride|aristolochic acid I|Arsenic|Arsenic Trioxide|Azathioprine|Benzo(a)pyrene|bisphenol A|Cadmium Chloride|Carboplatin|Cisplatin|Clofibrate|Decitabine|Diethylnitrosamine|Diethylstilbestrol|Docetaxel|Doxorubicin|Epirubicin|Ethinyl Estradiol|Fenretinide|Fluorouracil|Flutamide|Gemcitabine|Indomethacin|Leucov…	117.22	109
GSTA2	2939	Urinary Bladder Neoplasms	MESH:D001749		2-(4-morpholinyl)-8-phenyl-4H-1-benzopyran-4-one|2-Acetylaminofluorene|Acetaminophen|aristolochic acid I|Arsenic|Arsenic Trioxide|arsenite|Ascorbic Acid|Aspirin|Azathioprine|benz(a)anthracene|Benzo(a)pyrene|bisphenol A|Butylated Hydroxyanisole|Cacodylic Acid|Cadmium Chloride|Chlorambucil|Cisplatin|Clofibrate|Curcumin|cyanoginosin LR|Diethylnitrosamine|Diethylstilbestrol|Diuron|Doxorubicin|Ethanol…	117.10	129
IL10	3586	Urinary Bladder Neoplasms	MESH:D001749		2-Acetylaminofluorene|2-Naphthylamine|abemaciclib|Acetaminophen|Ammonium Chloride|aristolochic acid I|Arsenic|Arsenic Trioxide|arsenite|Ascorbic Acid|Aspirin|Benzo(a)pyrene|bisphenol A|Bortezomib|Buthionine Sulfoximine|Butylated Hydroxyanisole|Butylated Hydroxytoluene|Cadmium Chloride|Cannabidiol|Capsaicin|Chloroquine|Ciprofloxacin|Cisplatin|Curcumin|cyanoginosin LR|Cyclophosphamide|Dactinomycin|…	116.75	202
NOS2	4843	Urinary Bladder Neoplasms	MESH:D001749		2-(4-morpholinyl)-8-phenyl-4H-1-benzopyran-4-one|2-Acetylaminofluorene|2-Naphthylamine|3,3'-diindolylmethane|Acetaminophen|AG 1879|Allopurinol|Ammonium Chloride|aristolochic acid I|Arsenic|Arsenicals|Arsenic Trioxide|arsenite|Ascorbic Acid|Aspirin|Atorvastatin|Azathioprine|Benzo(a)pyrene|bisphenol A|Buthionine Sulfoximine|Cadmium Chloride|Cannabidiol|Capsaicin|Chloroquine|Cisplatin|Clofibrate|Cur…	116.62	207
CASP2	835	Urinary Bladder Neoplasms	MESH:D001749		2,4-dinitrotoluene|2-(4-morpholinyl)-8-phenyl-4H-1-benzopyran-4-one|2,6-dinitrotoluene|Acetaminophen|Ammonium Chloride|Arsenic|Arsenic Trioxide|Ascorbic Acid|Benzo(a)pyrene|bisphenol A|Bortezomib|Cacodylic Acid|Cadmium Chloride|Cannabidiol|Capsaicin|Carboplatin|CD 437|Cisplatin|Curcumin|cyanoginosin LR|Dactinomycin|Diethylstilbestrol|Docetaxel|Doxorubicin|Ethanol|Ethinyl Estradiol|Etoposide|Fenre…	116.54	107
ALPL	249	Urinary Bladder Neoplasms	MESH:D001749		2-(4-morpholinyl)-8-phenyl-4H-1-benzopyran-4-one|2-Acetylaminofluorene|3,3'-diindolylmethane|4,4'-diaminodiphenylmethane|Acetaminophen|Allopurinol|Ammonium Chloride|Arsenic|Arsenic Trioxide|arsenite|Ascorbic Acid|Atorvastatin|benz(a)anthracene|Benzo(a)pyrene|bisphenol A|Butylated Hydroxyanisole|Cadmium Chloride|Cannabidiol|Clofibrate|cyanoginosin LR|Dactinomycin|Decitabine|Diethylnitrosamine|Diet…	116.06	115
AREG	374	Urinary Bladder Neoplasms	MESH:D001749		2,6-dinitrotoluene|2-Acetylaminofluorene|2-methylacetoacetanilide|Acetaminophen|Ammonium Chloride|Arsenic|arsenite|benz(a)anthracene|Benzo(a)pyrene|bisphenol A|Cacodylic Acid|Cadmium Chloride|Cannabidiol|Capsaicin|Cisplatin|Decitabine|Diethylstilbestrol|Diuron|Doxorubicin|Dust|Etoposide|Fluorouracil|Gefitinib|Gemcitabine|Indomethacin|Methotrexate|Methylcholanthrene|Methylnitrosourea|monomethylars…	115.41	130
TNFRSF10B	8795	Urinary Bladder Neoplasms	MESH:D001749		2-(4-morpholinyl)-8-phenyl-4H-1-benzopyran-4-one|2-Acetylaminofluorene|Acetaminophen|aristolochic acid I|Arsenic|Arsenic Trioxide|arsenite|Aspirin|benz(a)anthracene|Benzo(a)pyrene|bisphenol A|Bortezomib|Buthionine Sulfoximine|Cadmium Chloride|Cannabidiol|Capsaicin|Carboplatin|Chlorambucil|Chloroquine|Cisplatin|Curcumin|Dactinomycin|Decitabine|Diethylnitrosamine|dimethylarsinous acid|Docetaxel|Dox…	115.32	121
HSPA5	3309	Urinary Bladder Neoplasms	MESH:D001749		2,4-dinitrotoluene|2-(4-morpholinyl)-8-phenyl-4H-1-benzopyran-4-one|3,3'-diindolylmethane|Acetaminophen|Allopurinol|Ammonium Chloride|aristolochic acid I|Arsenic|Arsenic Trioxide|arsenite|Ascorbic Acid|Aspirin|Benzo(a)pyrene|bisphenol A|Bortezomib|Buthionine Sulfoximine|Cacodylic Acid|Cadmium Chloride|Cannabidiol|Capsaicin|Carboplatin|Chloroquine|Cisplatin|Clofibrate|Curcumin|cyanoginosin LR|Cycl…	114.79	197
PLAU	5328	Urinary Bladder Neoplasms	MESH:D001749		2-(4-morpholinyl)-8-phenyl-4H-1-benzopyran-4-one|2-methylacetoacetanilide|3,3'-diindolylmethane|4,4'-diaminodiphenylmethane|Ammonium Chloride|aristolochic acid I|Arsenic|Arsenic Trioxide|Atorvastatin|Benzo(a)pyrene|bisphenol A|Cacodylic Acid|Cadmium Chloride|Capsaicin|Cisplatin|Curcumin|Cyclophosphamide|Dactinomycin|Decitabine|demethoxycurcumin|Diethylnitrosamine|Diuron|Doxorubicin|Dust|Ethanol|E…	114.67	186
SPP1	6696	Urinary Bladder Neoplasms	MESH:D001749		2-(4-morpholinyl)-8-phenyl-4H-1-benzopyran-4-one|4,4'-diaminodiphenylmethane|Acetaminophen|Allopurinol|Ammonium Chloride|aristolochic acid I|Arsenic Trioxide|arsenite|Ascorbic Acid|Aspirin|Benzo(a)pyrene|bisphenol A|Bortezomib|Buthionine Sulfoximine|Butylated Hydroxytoluene|Cadmium Chloride|Cannabidiol|Capsaicin|Cisplatin|Curcumin|cyanoginosin LR|Cyclophosphamide|Decitabine|Diethylnitrosamine|Die…	114.38	171
CAV1	857	Urinary Bladder Neoplasms	MESH:D001749		4,4'-diaminodiphenylmethane|Acetaminophen|AG 1879|Ammonium Chloride|Arsenic|Arsenic Trioxide|arsenite|Ascorbic Acid|Aspirin|benz(a)anthracene|Benzo(a)pyrene|bisphenol A|Cadmium Chloride|Ciprofloxacin|Cisplatin|Clofibrate|cyanoginosin LR|Dactinomycin|Decitabine|Diethylnitrosamine|Diethylstilbestrol|Diuron|Doxorubicin|Ethanol|Ethinyl Estradiol|Fluorouracil|Gefitinib|Methotrexate|nimesulide|Paclitax…	114.24	123
DDIT4	54541	Urinary Bladder Neoplasms	MESH:D001749		2,4-dinitrotoluene|2-(4-morpholinyl)-8-phenyl-4H-1-benzopyran-4-one|Acetaminophen|Ammonium Chloride|aristolochic acid I|Arsenic|Arsenic Trioxide|arsenite|Benzo(a)pyrene|bisphenol A|Cadmium Chloride|Cannabidiol|Cisplatin|Clofibrate|cyanoginosin LR|Cyclophosphamide|Diethylnitrosamine|Diethylstilbestrol|Diuron|Doxorubicin|Ethanol|Ethinyl Estradiol|Etoposide|Fenretinide|Fluorouracil|Gemcitabine|Ifosf…	114.11	188
HSP90AA1	3320	Urinary Bladder Neoplasms	MESH:D001749		2,4-dinitrotoluene|2,6-dinitrotoluene|Acetaminophen|Ammonium Chloride|aristolochic acid I|Arsenic|Arsenic Trioxide|arsenite|Benzo(a)pyrene|bisphenol A|Bortezomib|Buthionine Sulfoximine|Cadmium Chloride|Cannabidiol|CD 437|Cisplatin|Clofibrate|Curcumin|Cyclophosphamide|Dactinomycin|Decitabine|Diethylnitrosamine|Diethylstilbestrol|Diuron|Doxorubicin|Ethanol|Ethinyl Estradiol|Etoposide|Flutamide|Gefi…	113.90	169
NUPR1	26471	Urinary Bladder Neoplasms	MESH:D001749		2,6-dinitrotoluene|2-Acetylaminofluorene|4,4'-diaminodiphenylmethane|Acetaminophen|Ammonium Chloride|Arsenic|Arsenic Trioxide|arsenite|benz(a)anthracene|Benzo(a)pyrene|bisphenol A|Bortezomib|Buthionine Sulfoximine|Cadmium Chloride|Cannabidiol|Capsaicin|Cisplatin|Clofibrate|cyanoginosin LR|Dactinomycin|Diethylnitrosamine|Diethylstilbestrol|Diuron|Doxorubicin|Ethinyl Estradiol|Etoposide|Fenretinide…	113.32	116
SRXN1	140809	Urinary Bladder Neoplasms	MESH:D001749		1,3-butadiene|2,4-dinitrotoluene|2,6-dinitrotoluene|Acetaminophen|aristolochic acid I|Arsenic|Arsenic Trioxide|arsenite|Ascorbic Acid|Azathioprine|benzidine|Benzo(a)pyrene|bisphenol A|Buthionine Sulfoximine|Butylated Hydroxyanisole|Cadmium Chloride|Cannabidiol|Cisplatin|cyanoginosin LR|Diethylnitrosamine|Diuron|Doxorubicin|Ethanol|Ethinyl Estradiol|Etoposide|Fenretinide|Flutamide|Hexachlorocycloh…	113.03	143
F3	2152	Urinary Bladder Neoplasms	MESH:D001749		2-(4-morpholinyl)-8-phenyl-4H-1-benzopyran-4-one|4,4'-diaminodiphenylmethane|Acetaminophen|Ammonium Chloride|aristolochic acid I|Arsenic|Arsenic Trioxide|Ascorbic Acid|Benzo(a)pyrene|bisphenol A|Bortezomib|Butylated Hydroxytoluene|Cadmium Chloride|Cannabidiol|Cisplatin|Curcumin|Cyclophosphamide|Dactinomycin|Diethylstilbestrol|Diuron|Doxorubicin|Ethanol|Ethinyl Estradiol|Etoposide|Fluorouracil|Ind…	112.90	179
CDH2	1000	Urinary Bladder Neoplasms	MESH:D001749		2,4-dinitrotoluene|2-(4-morpholinyl)-8-phenyl-4H-1-benzopyran-4-one|3,3'-diindolylmethane|4,4'-diaminodiphenylmethane|Acetaminophen|Allopurinol|Ammonium Chloride|aristolochic acid I|Arsenic|Arsenic Trioxide|arsenite|Ascorbic Acid|Benzo(a)pyrene|bisphenol A|Cadmium Chloride|Cannabidiol|Capsaicin|Chloroquine|Cisplatin|Clofibrate|Curcumin|Cyclophosphamide|Decitabine|Diethylnitrosamine|Diethylstilbes…	112.89	177
GPX3	2878	Urinary Bladder Neoplasms	MESH:D001749		Acetaminophen|Ammonium Chloride|aristolochic acid I|Arsenic|Arsenic Trioxide|arsenite|Azathioprine|Benzo(a)pyrene|bisphenol A|Buthionine Sulfoximine|Cadmium Chloride|Cannabidiol|Cisplatin|cyanoginosin LR|Cyclophosphamide|Dactinomycin|Decitabine|Diethylnitrosamine|Diethylstilbestrol|Diuron|Doxorubicin|Ethanol|Ethinyl Estradiol|Etoposide|Hexachlorocyclohexane|Ifosfamide|Indomethacin|Methotrexate|Me…	112.72	168
PTEN	5728	Urinary Bladder Neoplasms	MESH:D001749		2-(4-morpholinyl)-8-phenyl-4H-1-benzopyran-4-one|2-Acetylaminofluorene|3,3'-diindolylmethane|Acetaminophen|Ammonium Chloride|aristolochic acid I|Arsenic|Arsenic Trioxide|arsenite|Atorvastatin|Benzo(a)pyrene|bisphenol A|Buthionine Sulfoximine|Butylhydroxybutylnitrosamine|Cacodylic Acid|Cadmium Chloride|Cannabidiol|Chloroquine|Cisplatin|Curcumin|cyanoginosin LR|Decitabine|Diethylnitrosamine|Diethyl…	112.62	148
BAK1	578	Urinary Bladder Neoplasms	MESH:D001749		4,4'-diaminodiphenylmethane|Acetaminophen|Ammonium Chloride|aristolochic acid I|Arsenic Trioxide|arsenite|Ascorbic Acid|Aspirin|Atorvastatin|Benzo(a)pyrene|bisphenol A|Bortezomib|Cadmium Chloride|Capsaicin|Cisplatin|Curcumin|Dactinomycin|Decitabine|demethoxycurcumin|Diethylnitrosamine|Docetaxel|Doxorubicin|Ethanol|Ethinyl Estradiol|Etoposide|Fenretinide|Fluorouracil|Gefitinib|Indomethacin|Mechlor…	112.37	105
KRT18	3875	Urinary Bladder Neoplasms	MESH:D001749		1,3-butadiene|2,4-dinitrotoluene|2,6-dinitrotoluene|3,3'-diindolylmethane|4,4'-diaminodiphenylmethane|Acetaminophen|AG 1879|Ammonium Chloride|aristolochic acid I|Arsenic|Arsenic Trioxide|Benzo(a)pyrene|bisphenol A|Butylhydroxybutylnitrosamine|Cacodylic Acid|Cadmium Chloride|Cannabidiol|Clofibrate|cyanoginosin LR|Dactinomycin|Diethylnitrosamine|Diethylstilbestrol|Diuron|Docetaxel|Doxorubicin|Ethan…	112.28	123
APAF1	317	Urinary Bladder Neoplasms	MESH:D001749		2-(4-morpholinyl)-8-phenyl-4H-1-benzopyran-4-one|2,6-dinitrotoluene|4,4'-diaminodiphenylmethane|Acetaminophen|aristolochic acid I|Arsenic|Arsenicals|Arsenic Trioxide|Aspirin|Benzo(a)pyrene|bisphenol A|Cadmium Chloride|Cannabidiol|Capsaicin|Cisplatin|Curcumin|Cyclophosphamide|Dactinomycin|Decitabine|Diethylnitrosamine|Diethylstilbestrol|Doxorubicin|Ellagic Acid|Ethanol|Ethinyl Estradiol|Etoposide|…	112.10	189
NDRG1	10397	Urinary Bladder Neoplasms	MESH:D001749		2,4-dinitrotoluene|2,6-dinitrotoluene|4,4'-diaminodiphenylmethane|Acetaminophen|aristolochic acid I|Arsenic Trioxide|arsenite|Ascorbic Acid|Azathioprine|Benzo(a)pyrene|bisphenol A|Bortezomib|Cacodylic Acid|Cadmium Chloride|Cannabidiol|Chloroquine|Cisplatin|Clofibrate|Dactinomycin|Decitabine|Diethylnitrosamine|Diethylstilbestrol|Diuron|Dust|Ethanol|Ethinyl Estradiol|Fenretinide|Flutamide|Indometha…	112.10	94
ATF4	468	Urinary Bladder Neoplasms	MESH:D001749		2-(4-morpholinyl)-8-phenyl-4H-1-benzopyran-4-one|4,4'-diaminodiphenylmethane|Acetaminophen|Ammonium Chloride|Arsenic|Arsenic Trioxide|arsenite|Aspirin|Benzo(a)pyrene|bisphenol A|Bortezomib|Cacodylic Acid|Cadmium Chloride|Cannabidiol|Capsaicin|Chloroquine|Cisplatin|Clofibrate|Curcumin|cyanoginosin LR|Dactinomycin|Dantrolene|Diethylnitrosamine|Diethylstilbestrol|dimethylarsinous acid|Diuron|Doxorub…	111.66	138
DUSP1	1843	Urinary Bladder Neoplasms	MESH:D001749		1,3-butadiene|2-methylacetoacetanilide|4,4'-diaminodiphenylmethane|Acetaminophen|Ammonium Chloride|Anthraquinones|Arsenic|arsenite|Aspirin|Azathioprine|Benzo(a)pyrene|bisphenol A|Butylated Hydroxyanisole|Cacodylic Acid|Cadmium Chloride|Cannabidiol|Capsaicin|Cisplatin|Clofibrate|Curcumin|cyanoginosin LR|Dactinomycin|Diethylnitrosamine|Diethylstilbestrol|dimethylarsinous acid|Doxorubicin|Dust|Ethan…	111.52	123
PROM1	8842	Urinary Bladder Neoplasms	MESH:D001749		2,4-dinitrotoluene|2-Acetylaminofluorene|4,4'-diaminodiphenylmethane|Ammonium Chloride|Arsenic|Arsenicals|Arsenic Trioxide|Azathioprine|Benzo(a)pyrene|bisphenol A|Cacodylic Acid|Cadmium Chloride|Ciprofloxacin|Cisplatin|Curcumin|cyanoginosin LR|Dactinomycin|Decitabine|Diethylnitrosamine|Diethylstilbestrol|Diuron|Doxorubicin|Ethanol|Ethinyl Estradiol|Fenretinide|Fluorouracil|lupeol|muraglitazar|Pac…	111.33	119
PMAIP1	5366	Urinary Bladder Neoplasms	MESH:D001749		2-(4-morpholinyl)-8-phenyl-4H-1-benzopyran-4-one|2-Acetylaminofluorene|3,3'-diindolylmethane|Acetaminophen|aristolochic acid I|Arsenic Trioxide|arsenite|Ascorbic Acid|Aspirin|benz(a)anthracene|Benzo(a)pyrene|bisphenol A|Bortezomib|Cacodylic Acid|Cadmium Chloride|Cannabidiol|Carboplatin|Chloroquine|Cisplatin|Curcumin|Dactinomycin|Decitabine|Doxorubicin|Dust|Ethanol|Ethinyl Estradiol|Etoposide|Fenr…	111.15	102
CCND2	894	Urinary Bladder Neoplasms	MESH:D001749		2-(4-morpholinyl)-8-phenyl-4H-1-benzopyran-4-one|Acetaminophen|Ammonium Chloride|Arsenic|Arsenic Trioxide|arsenite|Ascorbic Acid|benz(a)anthracene|Benzo(a)pyrene|bisphenol A|Bortezomib|Cacodylic Acid|Cadmium Chloride|Cisplatin|Clofibrate|cyanoginosin LR|Cyclophosphamide|Decitabine|Diuron|Doxorubicin|Ethanol|Ethinyl Estradiol|Fenretinide|Fluorouracil|Flutamide|fucoidan|Indomethacin|Methotrexate|Me…	110.82	186
CDC42	998	Urinary Bladder Neoplasms	MESH:D001749		2,4-dinitrotoluene|Acetaminophen|Ammonium Chloride|Arsenic|Arsenic Trioxide|arsenite|Aspirin|Atorvastatin|Benzo(a)pyrene|bisphenol A|Bortezomib|Cadmium Chloride|Cannabidiol|Carboplatin|Cisplatin|cyanoginosin LR|Dactinomycin|Diuron|Ethanol|Ethinyl Estradiol|Fenretinide|Hexachlorocyclohexane|Indomethacin|monomethylarsonous acid|Nicotine|Phenobarbital|Pioglitazone|Piroxicam|Poly I-C|Propolis|Quercet…	110.30	98
UGT1A1	54658	Urinary Bladder Neoplasms	MESH:D001749		1,3-butadiene|2-(4-morpholinyl)-8-phenyl-4H-1-benzopyran-4-one|Acetaminophen|Ammonium Chloride|aristolochic acid I|Arsenic|Aspirin|Benzo(a)pyrene|bisphenol A|bropirimine|Butylated Hydroxyanisole|Cadmium Chloride|Cannabidiol|Capsaicin|Cisplatin|Clofibrate|Curcumin|Decitabine|Diethylnitrosamine|Diethylstilbestrol|Doxorubicin|Ethanol|Ethinyl Estradiol|Ethoxyquin|Etoposide|Fluorouracil|Hexachlorocycl…	110.26	121
MMP1	4312	Urinary Bladder Neoplasms	MESH:D001749		2-(4-morpholinyl)-8-phenyl-4H-1-benzopyran-4-one|Acetaminophen|Aminolevulinic Acid|Arsenic|Arsenic Trioxide|Ascorbic Acid|Benzo(a)pyrene|bisphenol A|Buthionine Sulfoximine|Cadmium Chloride|Cannabidiol|Capsaicin|Ciprofloxacin|Cisplatin|Clofibrate|Curcumin|cyanoginosin LR|Dactinomycin|Decitabine|dimethylarsinous acid|Diuron|Doxorubicin|Ellagic Acid|Ethinyl Estradiol|Etoposide|Fluorouracil|Gefitinib…	110.00	125
SERPINB2	5055	Urinary Bladder Neoplasms	MESH:D001749		Acetaminophen|AG 1879|Ammonium Chloride|Arsenic Trioxide|Ascorbic Acid|Aspirin|Benzo(a)pyrene|bisphenol A|Cadmium Chloride|Cannabidiol|Curcumin|cyanoginosin LR|Decitabine|Diethylnitrosamine|Diethylstilbestrol|dimethylarsinous acid|Diuron|Doxorubicin|Dust|Ethanol|Fenretinide|Fluorouracil|Indomethacin|Melphalan|Mitomycin|monomethylarsonous acid|Paclitaxel|Polycyclic Aromatic Hydrocarbons|Quercetin|…	109.89	93
SQSTM1	8878	Urinary Bladder Neoplasms	MESH:D001749		2-(4-morpholinyl)-8-phenyl-4H-1-benzopyran-4-one|3,8-dihydroxy-6H-dibenzo(b,d)pyran-6-one|Acetaminophen|Ammonium Chloride|aristolochic acid I|Arsenic|Arsenic Trioxide|arsenite|Ascorbic Acid|Atorvastatin|Azathioprine|benzidine|Benzo(a)pyrene|bisphenol A|Bortezomib|Cadmium Chloride|Cannabidiol|Chloroquine|Cisplatin|Clofibrate|Curcumin|cyanoginosin LR|Dactinomycin|Decitabine|Diethylnitrosamine|Diuro…	109.89	134
PPP1R15A	23645	Urinary Bladder Neoplasms	MESH:D001749		2,4-dinitrotoluene|Acetaminophen|Ammonium Chloride|aristolochic acid I|Arsenic Trioxide|arsenite|Aspirin|Azathioprine|Benzo(a)pyrene|bisphenol A|Bortezomib|Cadmium Chloride|Cannabidiol|Cisplatin|Clofibrate|Decitabine|Diuron|Doxorubicin|Ethanol|Fenretinide|Fluorouracil|Flutamide|Gemcitabine|Hydroxychloroquine|Indomethacin|licochalcone B|Methotrexate|monomethylarsonous acid|Pesticides|Phenobarbital…	109.83	103
BECN1	8678	Urinary Bladder Neoplasms	MESH:D001749		2-(4-morpholinyl)-8-phenyl-4H-1-benzopyran-4-one|2,6-dinitrotoluene|4,4'-diaminodiphenylmethane|Acetaminophen|Ammonium Chloride|aristolochic acid I|Arsenic|Arsenic Trioxide|arsenite|Atorvastatin|Benzo(a)pyrene|bisphenol A|Bortezomib|Cadmium Chloride|Cannabidiol|Capsaicin|Carboplatin|Chloroquine|Cisplatin|Curcumin|cyanoginosin LR|Cyclophosphamide|Dactinomycin|Decitabine|Diethylnitrosamine|Diethyls…	109.37	173
MAPK9	5601	Urinary Bladder Neoplasms	MESH:D001749		2-(4-morpholinyl)-8-phenyl-4H-1-benzopyran-4-one|Acetaminophen|AG 1879|Ammonium Chloride|aristolochic acid I|Arsenic|Arsenic Trioxide|arsenite|Ascorbic Acid|Atorvastatin|Benzo(a)pyrene|beta-hexachlorocyclohexane|bisphenol A|Bortezomib|Buthionine Sulfoximine|Cadmium Chloride|Cannabidiol|Capsaicin|Cisplatin|Curcumin|cyanoginosin LR|Cyclophosphamide|Decitabine|Diethylnitrosamine|Doxorubicin|Ellagic …	109.37	172
TGFA	7039	Urinary Bladder Neoplasms	MESH:D001749		2-(4-morpholinyl)-8-phenyl-4H-1-benzopyran-4-one|Acetaminophen|Ammonium Chloride|Arsenic|Arsenic Trioxide|arsenite|Aspirin|Benzo(a)pyrene|bisphenol A|Buthionine Sulfoximine|Butylated Hydroxytoluene|Cacodylic Acid|Cadmium Chloride|Capsaicin|Cisplatin|Decitabine|Diethylnitrosamine|Diethylstilbestrol|Doxorubicin|Ethanol|Ethinyl Estradiol|Etoposide|Fenretinide|Fluorouracil|Gefitinib|Hexachlorocyclohe…	109.35	117
E2F1	1869	Urinary Bladder Neoplasms	MESH:D001749		2-(4-morpholinyl)-8-phenyl-4H-1-benzopyran-4-one|2-Acetylaminofluorene|Acetaminophen|Ammonium Chloride|aristolochic acid I|Arsenic|Arsenic Trioxide|Aspirin|Benzo(a)pyrene|bisphenol A|Bortezomib|Cadmium Chloride|Cannabidiol|Capsaicin|CD 437|Cisplatin|Curcumin|Decitabine|Diethylnitrosamine|Docetaxel|Doxorubicin|Ethinyl Estradiol|Etoposide|Fenretinide|Fluorouracil|Gefitinib|Methotrexate|Mitomycin|mo…	109.29	127
NOS3	4846	Urinary Bladder Neoplasms	MESH:D001749		2-(4-morpholinyl)-8-phenyl-4H-1-benzopyran-4-one|2-Acetylaminofluorene|Acetaminophen|AG 1879|Allopurinol|Amino Acids, Peptides, and Proteins|Ammonium Chloride|aristolochic acid I|Arsenic|Arsenic Trioxide|arsenite|Ascorbic Acid|Aspirin|Atorvastatin|Benzo(a)pyrene|bisphenol A|Cadmium Chloride|Capsaicin|Cisplatin|Clofibrate|Curcumin|cyanoginosin LR|Cyclophosphamide|Decitabine|Diethylnitrosamine|Doxo…	109.13	183
CASP7	840	Urinary Bladder Neoplasms	MESH:D001749		2-(4-morpholinyl)-8-phenyl-4H-1-benzopyran-4-one|2,6-dinitrotoluene|2-Acetylaminofluorene|4,4'-diaminodiphenylmethane|Acetaminophen|Ammonium Chloride|Anthraquinones|Arsenic Trioxide|arsenite|Ascorbic Acid|Aspirin|Benzo(a)pyrene|bisphenol A|Bortezomib|Buthionine Sulfoximine|Butylated Hydroxyanisole|Cadmium Chloride|Cannabidiol|Capsaicin|Carboplatin|Chloroquine|Cisplatin|Curcumin|cyanoginosin LR|Da…	108.98	125
EDN1	1906	Urinary Bladder Neoplasms	MESH:D001749		1,3-butadiene|2-(4-morpholinyl)-8-phenyl-4H-1-benzopyran-4-one|4,4'-diaminodiphenylmethane|Acetaminophen|AG 1879|Ammonium Chloride|Arsenic|Arsenic Trioxide|arsenite|Ascorbic Acid|Atorvastatin|benz(a)anthracene|Benzo(a)pyrene|bisphenol A|Cacodylic Acid|Cadmium Chloride|Capsaicin|Cisplatin|Clofibrate|cyanoginosin LR|Cyclophosphamide|Dactinomycin|Dantrolene|Diethylnitrosamine|dimethylarsinous acid|D…	108.98	179
XIAP	331	Urinary Bladder Neoplasms	MESH:D001749		2,4-dinitrotoluene|2-(4-morpholinyl)-8-phenyl-4H-1-benzopyran-4-one|2,6-dinitrotoluene|3,3'-diindolylmethane|4,4'-diaminodiphenylmethane|Acetaminophen|Ammonium Chloride|Arsenic|Arsenic Trioxide|Aspirin|Benzo(a)pyrene|bisphenol A|Bortezomib|Cadmium Chloride|Cannabidiol|Cisplatin|Clofibrate|Curcumin|Dactinomycin|Decitabine|demethoxycurcumin|Diethylnitrosamine|Docetaxel|Doxorubicin|Ethanol|Ethinyl E…	108.87	129
EGF	1950	Urinary Bladder Neoplasms	MESH:D001749		2,4-dinitrotoluene|2-(4-morpholinyl)-8-phenyl-4H-1-benzopyran-4-one|2,6-dinitrotoluene|2-Acetylaminofluorene|4,4'-diaminodiphenylmethane|Acetaminophen|AG 1879|Ammonium Chloride|Arsenic|Arsenic Trioxide|arsenite|benz(a)anthracene|Benzo(a)pyrene|bisphenol A|Buthionine Sulfoximine|Cadmium Chloride|Cannabidiol|Capsaicin|Chloroquine|Cisplatin|Clofibrate|Curcumin|Dactinomycin|Diethylnitrosamine|Diethyl…	108.82	132
IER3	8870	Urinary Bladder Neoplasms	MESH:D001749		2,4-dinitrotoluene|Acetaminophen|aristolochic acid I|Arsenic|arsenite|Ascorbic Acid|Azathioprine|benz(a)anthracene|Benzo(a)pyrene|bisphenol A|Cadmium Chloride|Cannabidiol|Cisplatin|Cyclophosphamide|Dactinomycin|Decitabine|Diethylnitrosamine|Diethylstilbestrol|Doxorubicin|Dust|Ethanol|Ethinyl Estradiol|Fenretinide|Flutamide|Hexachlorocyclohexane|Indomethacin|Melphalan|Methylcholanthrene|Methylnitr…	108.71	169
SP1	6667	Urinary Bladder Neoplasms	MESH:D001749		2-(4-morpholinyl)-8-phenyl-4H-1-benzopyran-4-one|4,4'-diaminodiphenylmethane|Acetaminophen|Ammonium Chloride|aristolochic acid I|Arsenic|Arsenic Trioxide|Ascorbic Acid|Benzo(a)pyrene|bisphenol A|Buthionine Sulfoximine|Butylhydroxybutylnitrosamine|Cadmium Chloride|Capsaicin|CD 437|Chloroquine|Cisplatin|Clofibrate|Curcumin|cyanoginosin LR|Decitabine|Diethylstilbestrol|Doxorubicin|Ethanol|Ethinyl Es…	108.71	124
AR	367	Urinary Bladder Neoplasms	MESH:D001749		2-(4-morpholinyl)-8-phenyl-4H-1-benzopyran-4-one|2-phenylphenol|3,3'-diindolylmethane|4,4'-diaminodiphenylmethane|Acetaminophen|Ammonium Chloride|Arsenic Trioxide|arsenite|BCG Vaccine|benz(a)anthracene|Benzo(a)pyrene|beta-hexachlorocyclohexane|bisphenol A|Bortezomib|Butylated Hydroxyanisole|Butylated Hydroxytoluene|Cacodylic Acid|Cadmium Chloride|Cannabidiol|Capsaicin|Chloroquine|Cisplatin|Clofib…	108.69	129
BBC3	27113	Urinary Bladder Neoplasms	MESH:D001749		2-(4-morpholinyl)-8-phenyl-4H-1-benzopyran-4-one|3,3'-diindolylmethane|Acetaminophen|Ammonium Chloride|Arsenic|Arsenic Trioxide|arsenite|Ascorbic Acid|Aspirin|Benzo(a)pyrene|bisphenol A|Bortezomib|Cadmium Chloride|Chlorambucil|Chloroquine|Cisplatin|Curcumin|cyanoginosin LR|Cyclophosphamide|Dactinomycin|Decitabine|Doxorubicin|Ethanol|Ethinyl Estradiol|Etoposide|Fenretinide|Fluorouracil|Hydroxychlo…	108.46	173
G0S2	50486	Urinary Bladder Neoplasms	MESH:D001749		4,4'-diaminodiphenylmethane|Acetaminophen|aristolochic acid I|Arsenic|Arsenic Trioxide|arsenite|Ascorbic Acid|Aspirin|benz(a)anthracene|Benzo(a)pyrene|bisphenol A|Cadmium Chloride|Clofibrate|Diethylnitrosamine|Diethylstilbestrol|Diuron|Doxorubicin|Ethinyl Estradiol|Fluorouracil|Indomethacin|Mitomycin|monomethylarsonous acid|muraglitazar|Paclitaxel|Phenacetin|Phenobarbital|Polycyclic Aromatic Hydr…	108.18	119
TGFB2	7042	Urinary Bladder Neoplasms	MESH:D001749		Acetaminophen|Allopurinol|Ammonium Chloride|aristolochic acid I|Arsenic Trioxide|arsenite|Ascorbic Acid|Atorvastatin|Benzo(a)pyrene|bisphenol A|Butylated Hydroxyanisole|Cadmium Chloride|Capsaicin|Cisplatin|cyanoginosin LR|Cyclophosphamide|Dactinomycin|Diethylnitrosamine|dimethylarsinous acid|Doxorubicin|Ethanol|Ethinyl Estradiol|Fluorouracil|Flutamide|Gemcitabine|licochalcone B|Methotrexate|Mitox…	108.06	162
HSPA1B	3304	Urinary Bladder Neoplasms	MESH:D001749		2-(4-morpholinyl)-8-phenyl-4H-1-benzopyran-4-one|Acetaminophen|Ammonium Chloride|aristolochic acid I|Arsenic|Arsenic Trioxide|arsenite|Benzo(a)pyrene|bisphenol A|Bortezomib|Cacodylic Acid|Cadmium Chloride|Cannabidiol|Carboplatin|Chloroquine|Cisplatin|Clofibrate|Cyclophosphamide|Dactinomycin|Diethylnitrosamine|Doxorubicin|Dust|Ethanol|Ethinyl Estradiol|Fluorouracil|Ifosfamide|licochalcone B|Methot…	107.85	166
SLC2A1	6513	Urinary Bladder Neoplasms	MESH:D001749		2-(4-morpholinyl)-8-phenyl-4H-1-benzopyran-4-one|Acetaminophen|Ammonium Chloride|aristolochic acid I|Arsenic|Arsenic Trioxide|arsenite|Ascorbic Acid|Benzo(a)pyrene|bisphenol A|Butylated Hydroxyanisole|Butylated Hydroxytoluene|Cacodylic Acid|Cadmium Chloride|Cannabidiol|Ciprofloxacin|Cisplatin|Clofibrate|Curcumin|Diazepam|Diethylnitrosamine|Diethylstilbestrol|Doxorubicin|Dust|Ethanol|Ethinyl Estra…	107.72	136
CYCS	54205	Urinary Bladder Neoplasms	MESH:D001749		2,4-dinitrotoluene|2-(4-morpholinyl)-8-phenyl-4H-1-benzopyran-4-one|2,6-dinitrotoluene|3,3'-diindolylmethane|Acetaminophen|Ammonium Chloride|aristolochic acid I|Arsenic|Arsenic Trioxide|arsenite|Ascorbic Acid|Atorvastatin|Benzo(a)pyrene|bisphenol A|Bortezomib|Butylated Hydroxytoluene|Cadmium Chloride|Cannabidiol|Carboplatin|Ciprofloxacin|Cisplatin|Clofibrate|Curcumin|Dactinomycin|Decitabine|Dieth…	107.45	141
CXCL1	2919	Urinary Bladder Neoplasms	MESH:D001749		2,4-dinitrotoluene|2-Acetylaminofluorene|2-phenylphenol|4,4'-diaminodiphenylmethane|Acetaminophen|Amino Acids, Peptides, and Proteins|Ammonium Chloride|Arsenic|Arsenic Trioxide|arsenite|Ascorbic Acid|Aspirin|Benzo(a)pyrene|bisphenol A|Bortezomib|Buthionine Sulfoximine|Cadmium Chloride|Cannabidiol|Cisplatin|Clofibrate|Curcumin|cyanoginosin LR|Cyclophosphamide|Diethylnitrosamine|Diuron|Doxorubicin|…	107.35	193
ICAM1	3383	Urinary Bladder Neoplasms	MESH:D001749		2,4-dinitrotoluene|2-(4-morpholinyl)-8-phenyl-4H-1-benzopyran-4-one|2,6-dinitrotoluene|Acetaminophen|AG 1879|Ammonium Chloride|aristolochic acid I|Arsenic|Arsenic Trioxide|arsenite|Ascorbic Acid|Aspirin|Atorvastatin|Benzo(a)pyrene|bisphenol A|Bortezomib|Buthionine Sulfoximine|Cacodylic Acid|Cadmium Chloride|Cannabidiol|Capsaicin|Chloroquine|Cisplatin|Clofibrate|Curcumin|Cyclophosphamide|Dactinomy…	107.35	192
CDK4	1019	Urinary Bladder Neoplasms	MESH:D001749		2,4-dinitrotoluene|2-(4-morpholinyl)-8-phenyl-4H-1-benzopyran-4-one|2-Acetylaminofluorene|3,3'-diindolylmethane|abemaciclib|Acetaminophen|Amino Acids, Peptides, and Proteins|Ammonium Chloride|Anthraquinones|Arsenic|Arsenic Trioxide|Ascorbic Acid|Aspirin|Benzo(a)pyrene|bisphenol A|Cadmium Chloride|Cannabidiol|Capsaicin|CD 437|Cisplatin|Clofibrate|Curcumin|cyanoginosin LR|demethoxycurcumin|Diethyln…	107.30	115
CTSB	1508	Urinary Bladder Neoplasms	MESH:D001749		2-(4-morpholinyl)-8-phenyl-4H-1-benzopyran-4-one|3,3'-diindolylmethane|Acetaminophen|Ammonium Chloride|Arsenic|Arsenic Trioxide|Aspirin|Azathioprine|Benzo(a)pyrene|bisphenol A|Bortezomib|Cadmium Chloride|Cannabidiol|Chloroquine|Cisplatin|Clofibrate|Curcumin|Diethylnitrosamine|Diethylstilbestrol|Diuron|Doxorubicin|Ethanol|Ethinyl Estradiol|Fenretinide|Fluorouracil|Flutamide|Hexachlorocyclohexane|H…	107.27	106
AXL	558	Urinary Bladder Neoplasms	MESH:D001749		4,4'-diaminodiphenylmethane|Acetaminophen|Ammonium Chloride|Anthraquinones|aristolochic acid I|Arsenic|arsenite|Benzo(a)pyrene|bisphenol A|Buthionine Sulfoximine|Cadmium Chloride|Cannabidiol|Cisplatin|Clofibrate|Curcumin|Cyclophosphamide|Dactinomycin|Decitabine|Diethylnitrosamine|Diuron|Doxorubicin|Ethanol|Ethinyl Estradiol|Etoposide|Flutamide|Gemcitabine|Ifosfamide|nimesulide|Paclitaxel|Querceti…	107.26	161
IL4	3565	Urinary Bladder Neoplasms	MESH:D001749		2-(4-morpholinyl)-8-phenyl-4H-1-benzopyran-4-one|4,4'-diaminodiphenylmethane|Acetaminophen|AG 1879|Amino Acids, Peptides, and Proteins|Ammonium Chloride|Arsenic|Arsenic Trioxide|arsenite|Ascorbic Acid|Aspirin|Azathioprine|Benzo(a)pyrene|bisphenol A|Buthionine Sulfoximine|Butylated Hydroxytoluene|Cadmium Chloride|Cannabidiol|Capsaicin|Chlorambucil|Chloroquine|Ciprofloxacin|Cisplatin|Curcumin|cyano…	107.10	191
CYP1B1	1545	Urinary Bladder Neoplasms	MESH:D001749		2-(4-morpholinyl)-8-phenyl-4H-1-benzopyran-4-one|2-Acetylaminofluorene|2-methylacetoacetanilide|3,3'-diindolylmethane|Acetaminophen|AG 1879|Ammonium Chloride|Anthraquinones|Arsenic|Arsenic Trioxide|arsenite|benz(a)anthracene|Benzo(a)pyrene|biphenyl|bisphenol A|Cacodylic Acid|Cadmium Chloride|Cisplatin|Curcumin|Cyclophosphamide|Dactinomycin|Decitabine|Diethylnitrosamine|Diethylstilbestrol|Diuron|D…	106.99	185
CCND3	896	Urinary Bladder Neoplasms	MESH:D001749		2-(4-morpholinyl)-8-phenyl-4H-1-benzopyran-4-one|3,3'-diindolylmethane|4,4'-diaminodiphenylmethane|4-biphenylamine|Acetaminophen|Ammonium Chloride|aristolochic acid I|Arsenic|Arsenic Trioxide|arsenite|Ascorbic Acid|Aspirin|Benzo(a)pyrene|bisphenol A|Butylated Hydroxyanisole|Cadmium Chloride|Cannabidiol|Cisplatin|Clofibrate|Curcumin|Cyclophosphamide|Diethylstilbestrol|Diuron|Doxorubicin|Ethinyl Es…	106.83	181
CLDN1	9076	Urinary Bladder Neoplasms	MESH:D001749		2,4-dinitrotoluene|2-(4-morpholinyl)-8-phenyl-4H-1-benzopyran-4-one|2,6-dinitrotoluene|4,4'-diaminodiphenylmethane|Acetaminophen|Ammonium Chloride|aristolochic acid I|Arsenic|Arsenic Trioxide|arsenite|Ascorbic Acid|benz(a)anthracene|Benzo(a)pyrene|bisphenol A|Cacodylic Acid|Cadmium Chloride|Cannabidiol|Capsaicin|Chloroquine|Cisplatin|Curcumin|Cyclophosphamide|Diethylnitrosamine|Diuron|Doxorubicin…	106.46	175
BIK	638	Urinary Bladder Neoplasms	MESH:D001749		4,4'-diaminodiphenylmethane|Acetaminophen|Ammonium Chloride|aristolochic acid I|Arsenic|Arsenic Trioxide|benzidine|Benzo(a)pyrene|bisphenol A|Bortezomib|Cadmium Chloride|Chlorambucil|Cisplatin|Cyclophosphamide|Dactinomycin|Decitabine|Diethylnitrosamine|Diuron|Doxorubicin|Ethanol|Etoposide|Fenretinide|licochalcone B|Methotrexate|muraglitazar|Phenobarbital|Polycyclic Aromatic Hydrocarbons|Quercetin…	106.25	159
ID1	3397	Urinary Bladder Neoplasms	MESH:D001749		2-Acetylaminofluorene|4,4'-diaminodiphenylmethane|Acetaminophen|Ammonium Chloride|aristolochic acid I|Arsenic|Arsenic Trioxide|arsenite|benz(a)anthracene|Benzo(a)pyrene|bisphenol A|Cadmium Chloride|Cannabidiol|Cisplatin|Clofibrate|Curcumin|Dactinomycin|Decitabine|Diethylnitrosamine|Doxorubicin|Ethanol|Ethinyl Estradiol|Fenretinide|Fluorouracil|Hexachlorocyclohexane|Indomethacin|Methotrexate|monom…	106.02	107
MAP2K3	5606	Urinary Bladder Neoplasms	MESH:D001749		2-(4-morpholinyl)-8-phenyl-4H-1-benzopyran-4-one|2,6-dinitrotoluene|Acetaminophen|aristolochic acid I|Arsenic|Arsenic Trioxide|arsenite|Ascorbic Acid|Benzo(a)pyrene|bisphenol A|Cadmium Chloride|Cisplatin|Clofibrate|Curcumin|Diethylnitrosamine|Doxorubicin|Ethanol|Etoposide|Fenretinide|Flutamide|Gemcitabine|Indomethacin|licochalcone B|Methotrexate|Methylcholanthrene|M-VAC protocol|nimesulide|Paclit…	106.01	110
KEAP1	9817	Urinary Bladder Neoplasms	MESH:D001749		2,4-dinitrotoluene|4,4'-diaminodiphenylmethane|Acetaminophen|Ammonium Chloride|aristolochic acid I|Arsenic|Arsenic Trioxide|arsenite|Ascorbic Acid|Azathioprine|Benzo(a)pyrene|bisphenol A|Buthionine Sulfoximine|Cadmium Chloride|Chlorambucil|Cisplatin|Curcumin|cyanoginosin LR|Cyclophosphamide|Decitabine|demethoxycurcumin|Diethylnitrosamine|Diethylstilbestrol|Doxorubicin|Ethanol|Ethinyl Estradiol|Et…	105.81	179
TGFBR2	7048	Urinary Bladder Neoplasms	MESH:D001749		4,4'-diaminodiphenylmethane|Acetaminophen|Ammonium Chloride|Arsenic|Arsenic Trioxide|arsenite|Benzo(a)pyrene|bisphenol A|Buthionine Sulfoximine|Cacodylic Acid|Cadmium Chloride|Cannabidiol|Cisplatin|Curcumin|Cyclophosphamide|Decitabine|Diazepam|Diethylnitrosamine|Diethylstilbestrol|Diuron|Doxorubicin|Dust|Ellagic Acid|Ethanol|Ethinyl Estradiol|Flutamide|Indomethacin|Methotrexate|monomethylarsonous…	105.58	168
ISG15	9636	Urinary Bladder Neoplasms	MESH:D001749		Acetaminophen|aristolochic acid I|Arsenic Trioxide|arsenite|Azathioprine|benz(a)anthracene|Benzo(a)pyrene|bisphenol A|Cadmium Chloride|Cannabidiol|Chloroquine|Cisplatin|Clofibrate|Cyclophosphamide|Dactinomycin|Decitabine|Diethylstilbestrol|Doxorubicin|Ethinyl Estradiol|Etoposide|Fluorouracil|Flutamide|Indomethacin|Methotrexate|Mitoxantrone|monomethylarsonous acid|Nicotine|Paclitaxel|Piroxicam|Pla…	105.44	144
CXCR4	7852	Urinary Bladder Neoplasms	MESH:D001749		2-Acetylaminofluorene|3,3'-diindolylmethane|Acetaminophen|Ammonium Chloride|Arsenic|Arsenic Trioxide|arsenite|Azathioprine|Benzo(a)pyrene|bisphenol A|Bortezomib|Buthionine Sulfoximine|Cadmium Chloride|Cannabidiol|Capsaicin|Cisplatin|Clofibrate|Curcumin|Cyclophosphamide|Decitabine|Diethylstilbestrol|Diuron|Doxorubicin|Dust|Ethanol|Ethinyl Estradiol|Fenretinide|Fluorouracil|Gemcitabine|Mechloretham…	105.38	175
SOCS3	9021	Urinary Bladder Neoplasms	MESH:D001749		2-(4-morpholinyl)-8-phenyl-4H-1-benzopyran-4-one|4,4'-diaminodiphenylmethane|Acetaminophen|Ammonium Chloride|Arsenic|Arsenicals|Arsenic Trioxide|arsenite|Benzo(a)pyrene|bisphenol A|Bortezomib|Cadmium Chloride|Cannabidiol|Cisplatin|Curcumin|Dactinomycin|Decitabine|Diethylnitrosamine|Doxorubicin|Dust|Ethanol|Ethinyl Estradiol|Fenretinide|Leucovorin|licochalcone B|Methotrexate|Methylcholanthrene|Met…	105.25	111
CCL5	6352	Urinary Bladder Neoplasms	MESH:D001749		2-(4-morpholinyl)-8-phenyl-4H-1-benzopyran-4-one|2-Naphthylamine|4,4'-diaminodiphenylmethane|Acetaminophen|Ammonium Chloride|aristolochic acid I|Arsenic|Arsenic Trioxide|arsenite|benz(a)anthracene|Benzo(a)pyrene|bisphenol A|Buthionine Sulfoximine|Butylated Hydroxytoluene|Cadmium Chloride|Cannabidiol|CD 437|Chloroquine|Cisplatin|cyanoginosin LR|Dantrolene|Diethylnitrosamine|Diethylstilbestrol|Diur…	105.23	117
AKR1B10	57016	Urinary Bladder Neoplasms	MESH:D001749		2-(4-morpholinyl)-8-phenyl-4H-1-benzopyran-4-one|2,6-dinitrotoluene|2-Acetylaminofluorene|Acetaminophen|Arsenic|Arsenic Trioxide|arsenite|Ascorbic Acid|Azathioprine|benz(a)anthracene|benzidine|Benzo(a)pyrene|bisphenol A|Bortezomib|Cadmium Chloride|Chlorambucil|Cisplatin|cresidine|Dactinomycin|Diethylnitrosamine|Diethylstilbestrol|Doxorubicin|Ethanol|Ethinyl Estradiol|Ethoxyquin|Fenretinide|Fluoro…	105.12	119
CD14	929	Urinary Bladder Neoplasms	MESH:D001749		4,4'-diaminodiphenylmethane|Acetaminophen|Ammonium Chloride|aristolochic acid I|Arsenic|Arsenic Trioxide|arsenite|Ascorbic Acid|Atorvastatin|Azathioprine|Benzo(a)pyrene|bisphenol A|Cadmium Chloride|Cannabidiol|Clofibrate|Curcumin|Cyclophosphamide|Decitabine|Diethylnitrosamine|Diethylstilbestrol|Doxorubicin|Dust|Ellagic Acid|Ethanol|Ethinyl Estradiol|Fenretinide|Gefitinib|Hydroxychloroquine|Indome…	105.12	163
RPS6KB1	6198	Urinary Bladder Neoplasms	MESH:D001749		2-(4-morpholinyl)-8-phenyl-4H-1-benzopyran-4-one|4,4'-diaminodiphenylmethane|Ammonium Chloride|Arsenic|Arsenic Trioxide|arsenite|Aspirin|Azathioprine|Benzo(a)pyrene|bisphenol A|Bortezomib|Cadmium Chloride|Cannabidiol|Capsaicin|Chloroquine|Cisplatin|Clofibrate|Curcumin|cyanoginosin LR|Dactinomycin|Decitabine|Doxorubicin|Epirubicin|Ethanol|Ethinyl Estradiol|Fenretinide|Flutamide|Gefitinib|Indometha…	105.09	117
STIP1	10963	Urinary Bladder Neoplasms	MESH:D001749		2,4-dinitrotoluene|2,6-dinitrotoluene|4,4'-diaminodiphenylmethane|Acetaminophen|Ammonium Chloride|Arsenic|Arsenic Trioxide|Benzo(a)pyrene|bisphenol A|Bortezomib|Cadmium Chloride|Cannabidiol|Cisplatin|Clofibrate|cyanoginosin LR|Cyclophosphamide|Diethylstilbestrol|Doxorubicin|Ethanol|Ethinyl Estradiol|Etoposide|Flutamide|Hexachlorocyclohexane|Indomethacin|Methylcholanthrene|Nicotine|nimesulide|Pacl…	105.09	156
HSPA8	3312	Urinary Bladder Neoplasms	MESH:D001749		2,4-dinitrotoluene|Acetaminophen|Ammonium Chloride|Arsenic|Arsenic Trioxide|arsenite|benz(a)anthracene|Benzo(a)pyrene|bisphenol A|Buthionine Sulfoximine|Cacodylic Acid|Cadmium Chloride|Cannabidiol|CD 437|Chloroquine|Cisplatin|cyanoginosin LR|Cyclophosphamide|Decitabine|Diuron|Doxorubicin|Ethanol|Ethinyl Estradiol|Fenretinide|Fluorouracil|Flutamide|Indomethacin|licochalcone B|Methotrexate|Methylch…	105.02	187
SFN	2810	Urinary Bladder Neoplasms	MESH:D001749		2-Acetylaminofluorene|Acetaminophen|aristolochic acid I|Arsenic|Arsenic Trioxide|Azathioprine|benz(a)anthracene|Benzo(a)pyrene|bisphenol A|Bortezomib|Cadmium Chloride|Cannabidiol|Chlorambucil|Cisplatin|Cyclophosphamide|Dactinomycin|Decitabine|Diethylnitrosamine|Diethylstilbestrol|Doxorubicin|Ethanol|Ethinyl Estradiol|Etoposide|Fluorouracil|Gefitinib|Gemcitabine|Ifosfamide|licochalcone B|Methotrex…	104.70	164
NME1	4830	Urinary Bladder Neoplasms	MESH:D001749		2,6-dinitrotoluene|3,3'-diindolylmethane|Acetaminophen|Ammonium Chloride|Arsenic|Arsenic Trioxide|arsenite|Ascorbic Acid|Benzo(a)pyrene|bisphenol A|Cadmium Chloride|CD 437|Cisplatin|Clofibrate|Curcumin|Cyclophosphamide|Dactinomycin|Diethylnitrosamine|Diethylstilbestrol|Doxorubicin|Ethanol|Ethinyl Estradiol|Fluorouracil|Flutamide|Indomethacin|nimesulide|Paclitaxel|phenethyl isothiocyanate|Phenobar…	104.64	166
AURKB	9212	Urinary Bladder Neoplasms	MESH:D001749		2-(4-morpholinyl)-8-phenyl-4H-1-benzopyran-4-one|Acetaminophen|Ammonium Chloride|Anthraquinones|Arsenic|arsenite|Ascorbic Acid|Azathioprine|Benzo(a)pyrene|bisphenol A|Butylated Hydroxyanisole|Cadmium Chloride|Cannabidiol|Chlorambucil|Cisplatin|Curcumin|Cyclophosphamide|Diethylnitrosamine|dimethylarsinous acid|Doxorubicin|Ethinyl Estradiol|Ifosfamide|Melphalan|Methylcholanthrene|Methylnitrosourea|…	104.63	170
KRT8	3856	Urinary Bladder Neoplasms	MESH:D001749		2,4-dinitrotoluene|2-Acetylaminofluorene|4,4'-diaminodiphenylmethane|Acetaminophen|aristolochic acid I|Arsenic|Arsenic Trioxide|arsenite|Benzo(a)pyrene|bisphenol A|Butylhydroxybutylnitrosamine|Cacodylic Acid|Cadmium Chloride|Cannabidiol|Clofibrate|cyanoginosin LR|Cyclophosphamide|Dactinomycin|Decitabine|Diethylnitrosamine|Diethylstilbestrol|Diuron|Doxorubicin|Ethanol|Ethinyl Estradiol|Fenretinide…	104.52	188
MAP2K1	5604	Urinary Bladder Neoplasms	MESH:D001749		2-(4-morpholinyl)-8-phenyl-4H-1-benzopyran-4-one|2,6-dinitrotoluene|Acetaminophen|AG 1879|Ammonium Chloride|Arsenic|Arsenic Trioxide|arsenite|Aspirin|Azathioprine|Benzo(a)pyrene|bisphenol A|Bortezomib|Cadmium Chloride|Cannabidiol|Capsaicin|Cisplatin|Curcumin|Decitabine|Diethylnitrosamine|Diethylstilbestrol|Diuron|Doxorubicin|Ethanol|Ethinyl Estradiol|Fluorouracil|Flutamide|Hexachlorocyclohexane|I…	104.50	137
IRS1	3667	Urinary Bladder Neoplasms	MESH:D001749		1,3-butadiene|2,4-dinitrotoluene|2-(4-morpholinyl)-8-phenyl-4H-1-benzopyran-4-one|Acetaminophen|Allopurinol|Ammonium Chloride|Anthraquinones|Arsenic|Arsenic Trioxide|arsenite|Ascorbic Acid|Aspirin|Azathioprine|Benzo(a)pyrene|bisphenol A|Bortezomib|Cadmium Chloride|Cannabidiol|Capsaicin|Cisplatin|Curcumin|cyanoginosin LR|Cyclophosphamide|Diethylnitrosamine|Diethylstilbestrol|Doxorubicin|Ethanol|Et…	104.46	171
DNAJB1	3337	Urinary Bladder Neoplasms	MESH:D001749		2,4-dinitrotoluene|Acetaminophen|Arsenic|Arsenic Trioxide|arsenite|Ascorbic Acid|benz(a)anthracene|Benzo(a)pyrene|bisphenol A|Bortezomib|Cadmium Chloride|Cannabidiol|Cisplatin|Clofibrate|Cyclophosphamide|Dactinomycin|Diethylnitrosamine|Diuron|Doxorubicin|Ethanol|Ethinyl Estradiol|Flutamide|Gefitinib|Indomethacin|licochalcone B|Methotrexate|nimesulide|Phenobarbital|Piroxicam|Raloxifene Hydrochlori…	104.31	167
PLAT	5327	Urinary Bladder Neoplasms	MESH:D001749		4,4'-diaminodiphenylmethane|Acetaminophen|Amino Acids, Peptides, and Proteins|Ammonium Chloride|aristolochic acid I|Arsenic|Arsenic Trioxide|arsenite|Ascorbic Acid|Aspirin|benz(a)anthracene|Benzo(a)pyrene|bisphenol A|Butylated Hydroxytoluene|Cadmium Chloride|Cannabidiol|Cisplatin|Dactinomycin|Diuron|Doxorubicin|Ethanol|Ethinyl Estradiol|Fenretinide|Fluorouracil|Indomethacin|Methotrexate|Mitoxantr…	104.13	125
CCNG1	900	Urinary Bladder Neoplasms	MESH:D001749		2,4-dinitrotoluene|2,6-dinitrotoluene|2-Acetylaminofluorene|4,4'-diaminodiphenylmethane|Acetaminophen|Ammonium Chloride|aristolochic acid I|Arsenic|Arsenic Trioxide|arsenite|Ascorbic Acid|benz(a)anthracene|Benzo(a)pyrene|bisphenol A|Cadmium Chloride|Cisplatin|Clofibrate|cyanoginosin LR|Diethylnitrosamine|Diethylstilbestrol|Diuron|Doxorubicin|Ethanol|Ethinyl Estradiol|Etoposide|Fluorouracil|Flutam…	103.99	127
S100A8	6279	Urinary Bladder Neoplasms	MESH:D001749		1,3-butadiene|Acetaminophen|Allopurinol|Ammonium Chloride|Arsenic|Arsenic Trioxide|Azathioprine|Benzo(a)pyrene|bisphenol A|Buthionine Sulfoximine|Cadmium Chloride|Cisplatin|Curcumin|Dantrolene|Decitabine|Diethylnitrosamine|Diethylstilbestrol|dimethylarsinous acid|Diuron|Docetaxel|Doxorubicin|Dust|Ethanol|Ethinyl Estradiol|Flutamide|Gefitinib|monomethylarsonous acid|Phenacetin|Phenobarbital|Piogli…	103.93	101
IRF7	3665	Urinary Bladder Neoplasms	MESH:D001749		Acetaminophen|AG 1879|Arsenic|Arsenic Trioxide|Azathioprine|benz(a)anthracene|Benzo(a)pyrene|bisphenol A|Cadmium Chloride|Cannabidiol|Chloroquine|Cisplatin|Dactinomycin|Decitabine|Diethylnitrosamine|Diethylstilbestrol|Doxorubicin|Dust|Ethanol|Ethinyl Estradiol|Hydroxychloroquine|Indomethacin|licochalcone B|Mitoxantrone|monomethylarsonous acid|Nicotine|Paclitaxel|Phenobarbital|Poly I-C|Prednisolon…	103.78	100
ADM	133	Urinary Bladder Neoplasms	MESH:D001749		1,3-butadiene|Acetaminophen|Ammonium Chloride|Arsenic|Arsenic Trioxide|arsenite|Azathioprine|benz(a)anthracene|Benzo(a)pyrene|bisphenol A|Bortezomib|Cacodylic Acid|Cadmium Chloride|Cannabidiol|Cisplatin|Clofibrate|Cyclophosphamide|Decitabine|Doxorubicin|Dust|Ethanol|Ethinyl Estradiol|Fenretinide|Fluorouracil|Flutamide|licochalcone B|Methotrexate|monomethylarsonous acid|muraglitazar|Phenobarbital|…	103.49	171
SNCA	6622	Urinary Bladder Neoplasms	MESH:D001749		1,3-butadiene|2,6-dinitrotoluene|2-Naphthylamine|Acetaminophen|Allopurinol|Ammonium Chloride|aristolochic acid I|Arsenic|Arsenic Trioxide|arsenite|Ascorbic Acid|Aspirin|Benzo(a)pyrene|bisphenol A|Bortezomib|Buthionine Sulfoximine|Cacodylic Acid|Cadmium Chloride|Chloroquine|Cisplatin|Curcumin|cyanoginosin LR|Dactinomycin|Decitabine|Diethylstilbestrol|Doxorubicin|Ethanol|Ethinyl Estradiol|Fenretini…	103.44	112
STC2	8614	Urinary Bladder Neoplasms	MESH:D001749		Acetaminophen|Ammonium Chloride|aristolochic acid I|Arsenic|Arsenic Trioxide|Benzo(a)pyrene|bisphenol A|Cacodylic Acid|Cadmium Chloride|Cannabidiol|Chloroquine|Cisplatin|cyanoginosin LR|Decitabine|Diethylstilbestrol|dimethylarsinous acid|Doxorubicin|Ethanol|Ethinyl Estradiol|Fenretinide|Flutamide|Mitomycin|monomethylarsonous acid|muraglitazar|Nicotine|Phenobarbital|Piroxicam|Polycyclic Aromatic H…	103.40	114
ABCC5	10057	Urinary Bladder Neoplasms	MESH:D001749		2-(4-morpholinyl)-8-phenyl-4H-1-benzopyran-4-one|Acetaminophen|Ammonium Chloride|aristolochic acid I|Arsenic Trioxide|arsenite|Aspirin|benz(a)anthracene|Benzo(a)pyrene|bisphenol A|Butylated Hydroxyanisole|Cadmium Chloride|Cisplatin|Curcumin|cyanoginosin LR|Decitabine|Diethylnitrosamine|Diuron|Docetaxel|Doxorubicin|Ethanol|Ethinyl Estradiol|Ethoxyquin|Fenretinide|Fluorouracil|Flutamide|Indomethaci…	103.23	99
BCL6	604	Urinary Bladder Neoplasms	MESH:D001749		2,4-dinitrotoluene|2,6-dinitrotoluene|Acetaminophen|aristolochic acid I|Arsenic|Arsenic Trioxide|Benzo(a)pyrene|bisphenol A|Bortezomib|Cadmium Chloride|Cisplatin|Clofibrate|cyanoginosin LR|Cyclophosphamide|Decitabine|Diethylnitrosamine|Diethylstilbestrol|Doxorubicin|Ethanol|Ethinyl Estradiol|Gemcitabine|Hexachlorocyclohexane|Leucovorin|Methotrexate|Methylcholanthrene|Paclitaxel|Phenobarbital|Poly…	102.68	159
BNIP3	664	Urinary Bladder Neoplasms	MESH:D001749		Acetaminophen|Ammonium Chloride|aristolochic acid I|Arsenic|Arsenic Trioxide|arsenite|Benzo(a)pyrene|bisphenol A|Bortezomib|Cadmium Chloride|Cannabidiol|Capsaicin|Chloroquine|Cisplatin|Clofibrate|cyanoginosin LR|Dactinomycin|Decitabine|Diethylstilbestrol|Doxorubicin|Dust|Ethanol|Ethinyl Estradiol|Fluorouracil|Gefitinib|Ifosfamide|Indomethacin|Methotrexate|monomethylarsonous acid|Nicotine|nimesuli…	102.57	105
SFRP2	6423	Urinary Bladder Neoplasms	MESH:D001749		2,6-dinitrotoluene|Ammonium Chloride|aristolochic acid I|Arsenic|Arsenic Trioxide|arsenite|Ascorbic Acid|benz(a)anthracene|Benzo(a)pyrene|bisphenol A|Cacodylic Acid|Cadmium Chloride|Cisplatin|Curcumin|Decitabine|Diethylnitrosamine|Diethylstilbestrol|Diuron|Doxorubicin|Ethinyl Estradiol|Fenretinide|Fluorouracil|Indomethacin|Methylcholanthrene|Pesticides|Pioglitazone|Raloxifene Hydrochloride|Smoke|…	102.52	107
IKBKB	3551	Urinary Bladder Neoplasms	MESH:D001749		2-(4-morpholinyl)-8-phenyl-4H-1-benzopyran-4-one|2,6-dinitrotoluene|2-Acetylaminofluorene|Acetaminophen|Allopurinol|Amino Acids, Peptides, and Proteins|Ammonium Chloride|aristolochic acid I|Arsenic|Arsenic Trioxide|arsenite|Ascorbic Acid|Aspirin|Atorvastatin|Benzo(a)pyrene|bisphenol A|Bortezomib|Butylated Hydroxyanisole|Cacodylic Acid|Cadmium Chloride|Cannabidiol|Chloroquine|Cisplatin|Curcumin|De…	102.44	127
CAPN2	824	Urinary Bladder Neoplasms	MESH:D001749		2,4-dinitrotoluene|2,6-dinitrotoluene|Acetaminophen|aristolochic acid I|Arsenic|Arsenic Trioxide|arsenite|Aspirin|Benzo(a)pyrene|bisphenol A|Butylated Hydroxytoluene|Cadmium Chloride|Cannabidiol|Cisplatin|Clofibrate|cyanoginosin LR|Cyclophosphamide|Dactinomycin|Dantrolene|Decitabine|Diethylstilbestrol|Diuron|Ethanol|Indomethacin|Methylnitrosourea|nimesulide|phenethyl isothiocyanate|Phenobarbital|…	102.25	167
COL1A2	1278	Urinary Bladder Neoplasms	MESH:D001749		2-(4-morpholinyl)-8-phenyl-4H-1-benzopyran-4-one|4,4'-diaminodiphenylmethane|Acetaminophen|aristolochic acid I|Arsenic|Arsenic Trioxide|arsenite|Ascorbic Acid|benz(a)anthracene|Benzo(a)pyrene|bisphenol A|Buthionine Sulfoximine|Cacodylic Acid|Cadmium Chloride|Cannabidiol|Cisplatin|Clofibrate|Curcumin|Dactinomycin|Decitabine|Diethylnitrosamine|Diethylstilbestrol|Diuron|Doxorubicin|Ethanol|Ethinyl E…	102.25	125
ID3	3399	Urinary Bladder Neoplasms	MESH:D001749		2,6-dinitrotoluene|Acetaminophen|Ammonium Chloride|aristolochic acid I|Arsenic Trioxide|arsenite|Azathioprine|Benzo(a)pyrene|bisphenol A|Cadmium Chloride|Cisplatin|Clofibrate|Curcumin|Dactinomycin|Decitabine|Diethylnitrosamine|Diethylstilbestrol|Diuron|Doxorubicin|Ethanol|Ethinyl Estradiol|Fenretinide|Fluorouracil|Flutamide|Methotrexate|Methylcholanthrene|Methylnitrosourea|Nicotine|Phenobarbital|…	101.99	92
TK1	7083	Urinary Bladder Neoplasms	MESH:D001749		Acetaminophen|Ammonium Chloride|aristolochic acid I|Arsenic|Arsenic Trioxide|arsenite|Azathioprine|Benzo(a)pyrene|bisphenol A|Cadmium Chloride|Cisplatin|cyanoginosin LR|Cyclophosphamide|Decitabine|Diethylnitrosamine|Doxorubicin|Ethanol|Ethinyl Estradiol|Fenretinide|Fluorouracil|Flutamide|Indomethacin|Methotrexate|Methylcholanthrene|Mitomycin|Paclitaxel|palbociclib|Phenobarbital|Piroxicam|Procarba…	101.95	182
CFLAR	8837	Urinary Bladder Neoplasms	MESH:D001749		2,4-dinitrotoluene|2-(4-morpholinyl)-8-phenyl-4H-1-benzopyran-4-one|4,4'-diaminodiphenylmethane|Acetaminophen|Ammonium Chloride|aristolochic acid I|Arsenic Trioxide|Aspirin|Benzo(a)pyrene|bisphenol A|Bortezomib|Cadmium Chloride|Cannabidiol|Capsaicin|Cisplatin|Clofibrate|Curcumin|Dactinomycin|Decitabine|Diuron|Doxorubicin|Ethanol|Etoposide|Fenretinide|Fluorouracil|Hydroxychloroquine|Indomethacin|l…	101.84	90
DUSP6	1848	Urinary Bladder Neoplasms	MESH:D001749		4,4'-diaminodiphenylmethane|Acetaminophen|Ammonium Chloride|Anthraquinones|aristolochic acid I|arsenite|Ascorbic Acid|Aspirin|Benzo(a)pyrene|bisphenol A|Cacodylic Acid|Cadmium Chloride|Cannabidiol|Cisplatin|Clofibrate|Decitabine|Diethylnitrosamine|Diethylstilbestrol|Diuron|Doxorubicin|Dust|Ethanol|Ethinyl Estradiol|Fenretinide|Fluorouracil|Flutamide|Indomethacin|Methylcholanthrene|muraglitazar|Ni…	101.79	93
ID2	3398	Urinary Bladder Neoplasms	MESH:D001749		2,4-dinitrotoluene|Acetaminophen|Ammonium Chloride|aristolochic acid I|Arsenic|Arsenic Trioxide|arsenite|Aspirin|Benzo(a)pyrene|bisphenol A|Buthionine Sulfoximine|Cadmium Chloride|Cisplatin|Curcumin|Cyclophosphamide|Decitabine|Diethylstilbestrol|Diuron|Doxorubicin|Ethanol|Ethinyl Estradiol|Fenretinide|Fluorouracil|Hexachlorocyclohexane|Indomethacin|licochalcone B|Methylcholanthrene|monomethylarso…	101.79	166
RRM2	6241	Urinary Bladder Neoplasms	MESH:D001749		2-(4-morpholinyl)-8-phenyl-4H-1-benzopyran-4-one|4,4'-diaminodiphenylmethane|4-biphenylamine|Acetaminophen|AG 1879|aristolochic acid I|Arsenic Trioxide|Azathioprine|benz(a)anthracene|Benzo(a)pyrene|bisphenol A|Cacodylic Acid|Cadmium Chloride|Cannabidiol|Cisplatin|Cyclophosphamide|Diethylnitrosamine|Diethylstilbestrol|Doxorubicin|Ethanol|Ethinyl Estradiol|Fenretinide|Fluorouracil|Gemcitabine|Indom…	101.66	149
ALAD	210	Urinary Bladder Neoplasms	MESH:D001749		2,6-dinitrotoluene|4,4'-diaminodiphenylmethane|Acetaminophen|Aminolevulinic Acid|Ammonium Chloride|Arsenic|Arsenic Trioxide|arsenite|Barbital|Benzo(a)pyrene|bisphenol A|Bortezomib|Buthionine Sulfoximine|Cadmium Chloride|Cisplatin|Clofibrate|Curcumin|Cyclophosphamide|Decitabine|Diethylnitrosamine|Diethylstilbestrol|Ethanol|Ethinyl Estradiol|Etoposide|Fenretinide|Lithium Carbonate|Melphalan|Nicotin…	101.63	155
RAD51	5888	Urinary Bladder Neoplasms	MESH:D001749		4-biphenylamine|Acetaminophen|Arsenic|arsenite|benz(a)anthracene|Benzo(a)pyrene|bisphenol A|Bortezomib|Cadmium Chloride|Cannabidiol|Chlorambucil|Cisplatin|Curcumin|Cyclophosphamide|Dactinomycin|Decitabine|Diethylnitrosamine|Diethylstilbestrol|Doxorubicin|Ethinyl Estradiol|Ethoxyquin|Etoposide|Fenretinide|Flutamide|Gefitinib|Mechlorethamine|Methylcholanthrene|Mitomycin|monomethylarsonous acid|phen…	101.54	177
XBP1	7494	Urinary Bladder Neoplasms	MESH:D001749		4,4'-diaminodiphenylmethane|Acetaminophen|Ammonium Chloride|aristolochic acid I|Arsenic Trioxide|arsenite|benz(a)anthracene|Benzo(a)pyrene|bisphenol A|Bortezomib|Cacodylic Acid|Cadmium Chloride|Cannabidiol|Cisplatin|Clofibrate|Curcumin|cyanoginosin LR|Cyclophosphamide|Dantrolene|Diethylnitrosamine|Diuron|Doxorubicin|Ethanol|Ethinyl Estradiol|Fenretinide|Fluorouracil|Flutamide|Gefitinib|Gemcitabin…	101.43	164
BMP2	650	Urinary Bladder Neoplasms	MESH:D001749		2-(4-morpholinyl)-8-phenyl-4H-1-benzopyran-4-one|2,6-dinitrotoluene|4,4'-diaminodiphenylmethane|Acetaminophen|AG 1879|Ammonium Chloride|Arsenic|Arsenic Trioxide|Ascorbic Acid|Atorvastatin|Benzo(a)pyrene|bisphenol A|Cadmium Chloride|Cannabidiol|Chloroquine|Cisplatin|Curcumin|cyanoginosin LR|Decitabine|Diethylnitrosamine|Doxorubicin|Ethanol|Ethinyl Estradiol|Fenretinide|Methotrexate|Mitomycin|murag…	101.25	126
FASLG	356	Urinary Bladder Neoplasms	MESH:D001749		2-(4-morpholinyl)-8-phenyl-4H-1-benzopyran-4-one|2-Naphthylamine|Acetaminophen|Ammonium Chloride|aristolochic acid I|Arsenic|Arsenic Trioxide|Aspirin|Atorvastatin|Benzo(a)pyrene|beta-hexachlorocyclohexane|bisphenol A|Bortezomib|Cacodylic Acid|Cadmium Chloride|Capsaicin|Cisplatin|Curcumin|Cyclophosphamide|Diethylstilbestrol|Doxorubicin|Epirubicin|Ethanol|Etoposide|Flutamide|Gefitinib|Hexachlorocyc…	101.11	183
CTSD	1509	Urinary Bladder Neoplasms	MESH:D001749		3,3'-diindolylmethane|Acetaminophen|AG 1879|Ammonium Chloride|aristolochic acid I|Arsenic|Arsenic Trioxide|arsenite|Ascorbic Acid|Benzo(a)pyrene|bisphenol A|Bortezomib|Cadmium Chloride|Cannabidiol|CD 437|Chloroquine|Cisplatin|Clofibrate|Curcumin|Cyclophosphamide|Diethylstilbestrol|Diuron|Doxorubicin|Dust|Ellagic Acid|Ethanol|Ethinyl Estradiol|Flutamide|Indomethacin|Methylcholanthrene|Phenacetin|P…	100.87	169
HMGB2	3148	Urinary Bladder Neoplasms	MESH:D001749		2',3-dimethyl-4-aminobiphenyl|Acetaminophen|Ammonium Chloride|aristolochic acid I|Arsenic|Arsenic Trioxide|arsenite|Ascorbic Acid|Azathioprine|Benzo(a)pyrene|bisphenol A|Buthionine Sulfoximine|Cadmium Chloride|Cannabidiol|Capsaicin|Cisplatin|Decitabine|Diethylnitrosamine|Diethylstilbestrol|Diuron|Doxorubicin|Ethanol|Ethinyl Estradiol|Fenretinide|Indomethacin|Methotrexate|Methylnitrosourea|nimesul…	100.77	113
LEP	3952	Urinary Bladder Neoplasms	MESH:D001749		2-(4-morpholinyl)-8-phenyl-4H-1-benzopyran-4-one|2-Acetylaminofluorene|Acetaminophen|Allopurinol|Ammonium Chloride|Arsenic|Arsenic Trioxide|arsenite|Ascorbic Acid|Aspirin|Atorvastatin|Benzo(a)pyrene|bisphenol A|Butylated Hydroxytoluene|Cadmium Chloride|Cannabidiol|Capsaicin|Chloroquine|Cisplatin|Clofibrate|Dactinomycin|Dantrolene|Decitabine|Diethylnitrosamine|Diethylstilbestrol|Ethanol|Ethinyl Es…	100.73	118
G6PD	2539	Urinary Bladder Neoplasms	MESH:D001749		2-phenylphenol|Acetaminophen|Ammonium Chloride|aristolochic acid I|Arsenic|Arsenic Trioxide|arsenite|Ascorbic Acid|Aspirin|Benzo(a)pyrene|beta-hexachlorocyclohexane|bisphenol A|Bortezomib|Buthionine Sulfoximine|Cadmium Chloride|Cannabidiol|Ciprofloxacin|Cisplatin|Curcumin|Dactinomycin|Diethylnitrosamine|Diuron|Doxorubicin|Ellagic Acid|Ethanol|Ethinyl Estradiol|Fenretinide|Flutamide|Hexachlorocycl…	100.64	121
BID	637	Urinary Bladder Neoplasms	MESH:D001749		2,4-dinitrotoluene|2-(4-morpholinyl)-8-phenyl-4H-1-benzopyran-4-one|2,6-dinitrotoluene|4,4'-diaminodiphenylmethane|Acetaminophen|Ammonium Chloride|Arsenic|Arsenic Trioxide|Ascorbic Acid|Aspirin|Atorvastatin|Benzo(a)pyrene|bisphenol A|Bortezomib|Cacodylic Acid|Cadmium Chloride|Cannabidiol|Capsaicin|Cisplatin|Curcumin|cyanoginosin LR|Dactinomycin|Decitabine|Diethylnitrosamine|Doxorubicin|Etoposide|…	100.54	122
ISG20	3669	Urinary Bladder Neoplasms	MESH:D001749		2,4-dinitrotoluene|4,4'-diaminodiphenylmethane|Acetaminophen|aristolochic acid I|arsenite|Azathioprine|Benzo(a)pyrene|bisphenol A|Cadmium Chloride|Cisplatin|Decitabine|Diethylnitrosamine|Diuron|Doxorubicin|Ethinyl Estradiol|Etoposide|Fenretinide|Flutamide|Methotrexate|Mitoxantrone|Nicotine|Phenobarbital|Piroxicam|Poly I-C|Prednisolone|Raloxifene Hydrochloride|sodium arsenite|Tamoxifen|Tobacco Smo…	100.49	82
UBC	7316	Urinary Bladder Neoplasms	MESH:D001749		4,4'-diaminodiphenylmethane|Acetaminophen|Ammonium Chloride|aristolochic acid I|Arsenic|Arsenic Trioxide|arsenite|Benzo(a)pyrene|bisphenol A|Buthionine Sulfoximine|Cadmium Chloride|Cannabidiol|Chloroquine|Cisplatin|Clofibrate|Curcumin|Diethylnitrosamine|Diethylstilbestrol|Doxorubicin|Ethinyl Estradiol|Fenretinide|Flutamide|Hexachlorocyclohexane|licochalcone B|Nicotine|Phenobarbital|Quercetin|Smok…	100.40	97
CD40	958	Urinary Bladder Neoplasms	MESH:D001749		2,4-dinitrotoluene|4,4'-diaminodiphenylmethane|Acetaminophen|Ammonium Chloride|aristolochic acid I|Arsenic|Arsenic Trioxide|arsenite|Ascorbic Acid|Atorvastatin|Benzo(a)pyrene|bisphenol A|Cacodylic Acid|Cannabidiol|Cisplatin|Clofibrate|Curcumin|Cyclophosphamide|Dactinomycin|Decitabine|Diethylnitrosamine|Doxorubicin|Ethanol|Fenretinide|Fluorouracil|Gemcitabine|Gold Sodium Thiosulfate|Indomethacin|p…	100.38	172
CD36	948	Urinary Bladder Neoplasms	MESH:D001749		1,3-butadiene|2,4-dinitrotoluene|2-(4-morpholinyl)-8-phenyl-4H-1-benzopyran-4-one|4,4'-diaminodiphenylmethane|Acetaminophen|Allopurinol|Ammonium Chloride|aristolochic acid I|Arsenic|Arsenic Trioxide|Aspirin|Atorvastatin|Azathioprine|Benzo(a)pyrene|bisphenol A|Buthionine Sulfoximine|Cacodylic Acid|Cadmium Chloride|Clofibrate|Curcumin|Decitabine|demethoxycurcumin|Diethylnitrosamine|Diethylstilbestr…	100.34	112
NFKB2	4791	Urinary Bladder Neoplasms	MESH:D001749		2,4-dinitrotoluene|Acetaminophen|aristolochic acid I|Arsenic|Arsenic Trioxide|arsenite|Benzo(a)pyrene|bisphenol A|Bortezomib|Cannabidiol|Cisplatin|Curcumin|Decitabine|Diethylnitrosamine|Doxorubicin|Dust|Ellagic Acid|Ethanol|Ethinyl Estradiol|Fenretinide|Flutamide|Gemcitabine|Indomethacin|Methotrexate|muraglitazar|Nicotine|Paclitaxel|phenethyl isothiocyanate|Phenobarbital|Polycyclic Aromatic Hydro…	100.26	109
KPNA2	3838	Urinary Bladder Neoplasms	MESH:D001749		2,4-dinitrotoluene|2,6-dinitrotoluene|4,4'-diaminodiphenylmethane|Acetaminophen|Ammonium Chloride|Arsenic|Arsenic Trioxide|arsenite|Atorvastatin|Benzo(a)pyrene|bisphenol A|Bortezomib|Cadmium Chloride|CD 437|Cisplatin|Decitabine|Diethylnitrosamine|Doxorubicin|Ethanol|Ethinyl Estradiol|Fluorouracil|Flutamide|Methotrexate|Methylcholanthrene|palbociclib|Phenobarbital|Piroxicam|Raloxifene Hydrochlorid…	100.20	98
MAP1LC3B	81631	Urinary Bladder Neoplasms	MESH:D001749		2-(4-morpholinyl)-8-phenyl-4H-1-benzopyran-4-one|4,4'-diaminodiphenylmethane|abemaciclib|Acetaminophen|Ammonium Chloride|aristolochic acid I|Arsenic|Arsenic Trioxide|arsenite|Atorvastatin|Benzo(a)pyrene|bisphenol A|Bortezomib|Buthionine Sulfoximine|Cadmium Chloride|Chloroquine|Cisplatin|Clofibrate|Curcumin|Cyclophosphamide|Dactinomycin|Decitabine|Doxorubicin|Ethanol|Ethinyl Estradiol|Fenretinide|…	100.15	176
ABCA1	19	Urinary Bladder Neoplasms	MESH:D001749		2,4-dinitrotoluene|2,6-dinitrotoluene|Acetaminophen|Ammonium Chloride|Arsenic|Arsenic Trioxide|Ascorbic Acid|Aspirin|Atorvastatin|Benzo(a)pyrene|beta-hexachlorocyclohexane|bisphenol A|Butylated Hydroxytoluene|Cadmium Chloride|Capsaicin|Clofibrate|Curcumin|Decitabine|Docetaxel|Doxorubicin|Ethanol|Fenretinide|Hexachlorocyclohexane|licochalcone B|Methotrexate|Methylcholanthrene|Mitoxantrone|Nicotine…	100.12	103
TPM1	7168	Urinary Bladder Neoplasms	MESH:D001749		2,4-dinitrotoluene|2,6-dinitrotoluene|4,4'-diaminodiphenylmethane|Acetaminophen|Ammonium Chloride|aristolochic acid I|Arsenic|Benzo(a)pyrene|bisphenol A|Bortezomib|Cadmium Chloride|Cisplatin|Clofibrate|cyanoginosin LR|Cyclophosphamide|Diethylnitrosamine|Diuron|Doxorubicin|Ethanol|Ethinyl Estradiol|Fenretinide|Fluorouracil|Flutamide|Hexachlorocyclohexane|Indomethacin|Mitoxantrone|monomethylarsonou…	100.07	157
HSPE1	3336	Urinary Bladder Neoplasms	MESH:D001749		2,4-dinitrotoluene|2,6-dinitrotoluene|4,4'-diaminodiphenylmethane|Acetaminophen|Ammonium Chloride|Arsenic|Ascorbic Acid|Benzo(a)pyrene|bisphenol A|Cacodylic Acid|Cadmium Chloride|Cisplatin|Clofibrate|Cyclophosphamide|Dactinomycin|Diethylnitrosamine|Diethylstilbestrol|Doxorubicin|Dust|Ethanol|Ethinyl Estradiol|Etoposide|Fluorouracil|Flutamide|Indomethacin|Nicotine|nimesulide|phenethyl isothiocyana…	99.84	158
GSTM3	2947	Urinary Bladder Neoplasms	MESH:D001749		2,4-dinitrotoluene|2,6-dinitrotoluene|4,4'-diaminodiphenylmethane|Acetaminophen|Allopurinol|Ammonium Chloride|aristolochic acid I|Arsenic|Arsenic Trioxide|arsenite|Benzo(a)pyrene|bisphenol A|Butylated Hydroxyanisole|Cadmium Chloride|Cisplatin|Clofibrate|cyanoginosin LR|Decitabine|Diethylnitrosamine|Diethylstilbestrol|dimethylarsinous acid|Doxorubicin|Dust|Ethanol|Ethinyl Estradiol|Ethoxyquin|Fenr…	99.81	103
LCN2	3934	Urinary Bladder Neoplasms	MESH:D001749		4,4'-diaminodiphenylmethane|Acetaminophen|Allopurinol|Ammonium Chloride|aristolochic acid I|Arsenic Trioxide|Aspirin|Atorvastatin|Benzo(a)pyrene|bisphenol A|Buthionine Sulfoximine|Cadmium Chloride|Cannabidiol|Chloroquine|Ciprofloxacin|Cisplatin|Curcumin|cyanoginosin LR|Cyclophosphamide|Diethylnitrosamine|Diethylstilbestrol|Diuron|Doxorubicin|Ethanol|Ethinyl Estradiol|Etoposide|Fenretinide|Gefitin…	99.71	156
TYMS	7298	Urinary Bladder Neoplasms	MESH:D001749		2,4-dinitrotoluene|2,6-dinitrotoluene|3,3'-diindolylmethane|Acetaminophen|AG 1879|Ammonium Chloride|Arsenic|Arsenic Trioxide|arsenite|Azathioprine|Benzo(a)pyrene|bisphenol A|Cadmium Chloride|Carboplatin|Cisplatin|Decitabine|Diethylnitrosamine|Diethylstilbestrol|Docetaxel|Doxorubicin|Etoposide|Fenretinide|Fluorouracil|Gefitinib|Indomethacin|Leucovorin|Methotrexate|Methylcholanthrene|Mitomycin|Pacl…	99.63	126
SKP2	6502	Urinary Bladder Neoplasms	MESH:D001749		Acetaminophen|aristolochic acid I|Arsenic|Arsenic Trioxide|arsenite|Azathioprine|Benzo(a)pyrene|bisphenol A|Bortezomib|Butylated Hydroxyanisole|Cadmium Chloride|Cannabidiol|Cisplatin|Diethylstilbestrol|dimethylarsinous acid|Diuron|Doxorubicin|Ethinyl Estradiol|Indomethacin|Methotrexate|monomethylarsonous acid|M-VAC protocol|Paclitaxel|Pesticides|phenethyl isothiocyanate|Phenobarbital|Piroxicam|Qu…	99.61	122
CREB1	1385	Urinary Bladder Neoplasms	MESH:D001749		2,4-dinitrotoluene|2-(4-morpholinyl)-8-phenyl-4H-1-benzopyran-4-one|2-Naphthylamine|4,4'-diaminodiphenylmethane|4-biphenylamine|Acetaminophen|AG 1879|Arsenic|Arsenic Trioxide|arsenite|Baclofen|Benzo(a)pyrene|bisphenol A|Bortezomib|Cadmium Chloride|Cannabidiol|Capsaicin|Cisplatin|Curcumin|Cyclophosphamide|Decitabine|Diazepam|Diethylnitrosamine|Diethylstilbestrol|diisopropanolnitrosamine|dimethylar…	99.57	170
CDC20	991	Urinary Bladder Neoplasms	MESH:D001749		4,4'-diaminodiphenylmethane|Acetaminophen|Ammonium Chloride|aristolochic acid I|Arsenic|Arsenic Trioxide|arsenite|Ascorbic Acid|Azathioprine|Benzo(a)pyrene|bisphenol A|Butylated Hydroxyanisole|Cadmium Chloride|Cannabidiol|Cisplatin|Curcumin|Cyclophosphamide|Diethylnitrosamine|Diethylstilbestrol|Doxorubicin|Ethinyl Estradiol|Fenretinide|Fluorouracil|Methotrexate|Methylcholanthrene|Mitomycin|nimesu…	99.53	191
NR3C1	2908	Urinary Bladder Neoplasms	MESH:D001749		2,4-dinitrotoluene|2,6-dinitrotoluene|Acetaminophen|Ammonium Chloride|aristolochic acid I|Arsenic|Arsenic Trioxide|arsenite|Ascorbic Acid|benz(a)anthracene|Benzo(a)pyrene|bisphenol A|Cadmium Chloride|Cisplatin|Clofibrate|Curcumin|Dactinomycin|Decitabine|Diethylnitrosamine|Doxorubicin|Dust|Ethanol|Ethinyl Estradiol|Fenretinide|Flutamide|Hexachlorocyclohexane|Methotrexate|Methylcholanthrene|Mitomyc…	99.34	134
LGALS3	3958	Urinary Bladder Neoplasms	MESH:D001749		2-(4-morpholinyl)-8-phenyl-4H-1-benzopyran-4-one|2,6-dinitrotoluene|4,4'-diaminodiphenylmethane|Acetaminophen|Ammonium Chloride|aristolochic acid I|Arsenic Trioxide|arsenite|Ascorbic Acid|Benzo(a)pyrene|bisphenol A|Cacodylic Acid|Cadmium Chloride|Cisplatin|Clofibrate|cyanoginosin LR|Dactinomycin|Decitabine|Diethylnitrosamine|Diethylstilbestrol|Diuron|Doxorubicin|Ethinyl Estradiol|Etoposide|Fenret…	99.31	110
TNC	3371	Urinary Bladder Neoplasms	MESH:D001749		2-methylacetoacetanilide|Acetaminophen|aristolochic acid I|Arsenic|arsenite|benz(a)anthracene|Benzo(a)pyrene|bisphenol A|Butylated Hydroxytoluene|Cacodylic Acid|Cadmium Chloride|Cannabidiol|Capsaicin|Cisplatin|Curcumin|cyanoginosin LR|Decitabine|Diazepam|Diethylnitrosamine|Diethylstilbestrol|Doxorubicin|Dust|Ethanol|Ethinyl Estradiol|Methotrexate|Methylcholanthrene|monomethylarsonous acid|Paclita…	99.31	109
BIRC2	329	Urinary Bladder Neoplasms	MESH:D001749		2,4-dinitrotoluene|2-(4-morpholinyl)-8-phenyl-4H-1-benzopyran-4-one|Acetaminophen|Ammonium Chloride|aristolochic acid I|Arsenic Trioxide|arsenite|Benzo(a)pyrene|bisphenol A|Bortezomib|Cadmium Chloride|Cannabidiol|Capsaicin|Carboplatin|Chlorambucil|Cisplatin|Curcumin|Decitabine|Doxorubicin|Dust|Ethanol|Etoposide|Fenretinide|Fluorouracil|fucoidan|Gemcitabine|Indomethacin|Mitomycin|Mitoxantrone|mono…	99.01	96
PRKCB	5579	Urinary Bladder Neoplasms	MESH:D001749		1,3-butadiene|2,6-dinitrotoluene|4,4'-diaminodiphenylmethane|Acetaminophen|Ammonium Chloride|Arsenic|Arsenic Trioxide|arsenite|Ascorbic Acid|Aspirin|benz(a)anthracene|Benzo(a)pyrene|bisphenol A|Buthionine Sulfoximine|Cacodylic Acid|Cadmium Chloride|Cannabidiol|Cisplatin|Decitabine|Diethylnitrosamine|Diethylstilbestrol|Diuron|Docetaxel|Doxorubicin|Ethanol|Ethinyl Estradiol|Fenretinide|Indomethacin…	99.01	111
CHEK1	1111	Urinary Bladder Neoplasms	MESH:D001749		4-biphenylamine|Acetaminophen|Ammonium Chloride|aristolochic acid I|Arsenic Trioxide|arsenite|Azathioprine|Benzo(a)pyrene|bisphenol A|Butylated Hydroxytoluene|Cadmium Chloride|Cannabidiol|Ciprofloxacin|Cisplatin|Clofibrate|CMF regimen|Curcumin|Decitabine|Diethylnitrosamine|Docetaxel|Doxorubicin|Ethinyl Estradiol|Etoposide|Fluorouracil|Melphalan|Methotrexate|Mitomycin|monomethylarsonous acid|Pacli…	98.99	133
CSF2	1437	Urinary Bladder Neoplasms	MESH:D001749		2-(4-morpholinyl)-8-phenyl-4H-1-benzopyran-4-one|Acetaminophen|Ammonium Chloride|aristolochic acid I|Arsenic|Arsenicals|Arsenic Trioxide|Atorvastatin|Benzo(a)pyrene|bisphenol A|Butylated Hydroxytoluene|Cadmium Chloride|Cannabidiol|Capsaicin|Chloroquine|Ciprofloxacin|Cisplatin|cyanoginosin LR|Cyclophosphamide|Dactinomycin|Diethylnitrosamine|Docetaxel|Doxorubicin|Dust|Ethanol|Ethinyl Estradiol|Fluo…	98.84	173
CYP2E1	1571	Urinary Bladder Neoplasms	MESH:D001749		1,3-butadiene|2-(4-morpholinyl)-8-phenyl-4H-1-benzopyran-4-one|2,6-xylidine|2-Acetylaminofluorene|2-nitroanisole|4-biphenylamine|Acetaminophen|Ammonium Chloride|Arsenic|Arsenic Trioxide|Ascorbic Acid|Aspirin|benz(a)anthracene|Benzo(a)pyrene|bisphenol A|Buthionine Sulfoximine|Cadmium Chloride|Cannabidiol|Capsaicin|Cisplatin|Clofibrate|Curcumin|cyanoginosin LR|Cyclophosphamide|dibutylnitrosamine|Di…	98.80	187
SLC7A5	8140	Urinary Bladder Neoplasms	MESH:D001749		2,6-dinitrotoluene|Acetaminophen|Amino Acids, Peptides, and Proteins|Ammonium Chloride|aristolochic acid I|Arsenic|benz(a)anthracene|Benzo(a)pyrene|bisphenol A|Bortezomib|Cadmium Chloride|Cannabidiol|Cisplatin|Clofibrate|Dactinomycin|Decitabine|Diethylstilbestrol|Doxorubicin|Ethanol|Ethinyl Estradiol|Etoposide|Fenretinide|Flutamide|Ifosfamide|Indomethacin|Mitoxantrone|Nicotine|Phenobarbital|Pirox…	98.71	94
STMN1	3925	Urinary Bladder Neoplasms	MESH:D001749		2-(4-morpholinyl)-8-phenyl-4H-1-benzopyran-4-one|2-Acetylaminofluorene|4,4'-diaminodiphenylmethane|Acetaminophen|Ammonium Chloride|Arsenic Trioxide|arsenite|Azathioprine|Benzo(a)pyrene|bisphenol A|Butylated Hydroxytoluene|Cadmium Chloride|Cannabidiol|Cisplatin|Clofibrate|cyanoginosin LR|Diethylnitrosamine|Diethylstilbestrol|Doxorubicin|Ethanol|Ethinyl Estradiol|Etoposide|Fenretinide|Methylcholant…	98.71	102
ASNS	440	Urinary Bladder Neoplasms	MESH:D001749		2,6-dinitrotoluene|4,4'-diaminodiphenylmethane|Acetaminophen|Ammonium Chloride|Arsenic|Arsenic Trioxide|Ascorbic Acid|Azathioprine|Benzo(a)pyrene|bisphenol A|Cadmium Chloride|Cannabidiol|Cisplatin|Clofibrate|cyanoginosin LR|Cyclophosphamide|Diethylnitrosamine|dimethylarsinous acid|Doxorubicin|Ellagic Acid|Ethanol|Ethinyl Estradiol|Flutamide|Hexachlorocyclohexane|Ifosfamide|Indomethacin|licochalco…	98.69	169
ABCC4	10257	Urinary Bladder Neoplasms	MESH:D001749		Acetaminophen|Ammonium Chloride|aristolochic acid I|Arsenic|Arsenic Trioxide|arsenite|Aspirin|Azathioprine|Baclofen|Benzo(a)pyrene|bisphenol A|Bortezomib|Butylated Hydroxyanisole|Cacodylic Acid|Cadmium Chloride|Ciprofloxacin|Cisplatin|Clofibrate|Curcumin|Diethylnitrosamine|Docetaxel|Doxorubicin|Ethanol|Ethinyl Estradiol|Ethoxyquin|Fenretinide|Flutamide|Hexachlorocyclohexane|Methotrexate|Methylcho…	98.58	133
ZFP36L1	677	Urinary Bladder Neoplasms	MESH:D001749		1,3-butadiene|Acetaminophen|aristolochic acid I|Arsenic|Arsenic Trioxide|benz(a)anthracene|Benzo(a)pyrene|bisphenol A|Cadmium Chloride|Carboplatin|Cisplatin|Curcumin|Cyclophosphamide|Decitabine|Diethylnitrosamine|Diethylstilbestrol|Doxorubicin|Dust|Ethanol|Ethinyl Estradiol|Etoposide|Fenretinide|Flutamide|Mitomycin|nimesulide|Phenobarbital|Quercetin|Smoke|sodium arsenite|Tamoxifen|Tobacco Smoke P…	98.57	166
CTH	1491	Urinary Bladder Neoplasms	MESH:D001749		2,4-dinitrotoluene|4,4'-diaminodiphenylmethane|Acetaminophen|Ammonium Chloride|aristolochic acid I|Arsenic|Arsenic Trioxide|arsenite|Benzo(a)pyrene|bisphenol A|Bortezomib|Cadmium Chloride|Cannabidiol|Cisplatin|Cyclophosphamide|Diethylnitrosamine|dimethylarsinous acid|Doxorubicin|Ethanol|Ethinyl Estradiol|Etoposide|Fenretinide|Flutamide|Hexachlorocyclohexane|Ifosfamide|Indomethacin|Methotrexate|Mi…	98.56	164
PHLDA1	22822	Urinary Bladder Neoplasms	MESH:D001749		1,3-butadiene|2-methylacetoacetanilide|4,4'-diaminodiphenylmethane|Acetaminophen|Ammonium Chloride|aristolochic acid I|Arsenic|Arsenic Trioxide|arsenite|Ascorbic Acid|Benzo(a)pyrene|bisphenol A|Bortezomib|Cacodylic Acid|Cadmium Chloride|Cannabidiol|Cisplatin|Clofibrate|Decitabine|Diethylnitrosamine|Diethylstilbestrol|dimethylarsinous acid|Doxorubicin|Dust|Ethanol|Ethinyl Estradiol|Flutamide|Melph…	98.48	105
GSS	2937	Urinary Bladder Neoplasms	MESH:D001749		2,4-dinitrotoluene|2-(4-morpholinyl)-8-phenyl-4H-1-benzopyran-4-one|2,6-dinitrotoluene|2-Acetylaminofluorene|4,4'-diaminodiphenylmethane|Acetaminophen|Ammonium Chloride|aristolochic acid I|Arsenic|Azathioprine|Benzo(a)pyrene|bisphenol A|Buthionine Sulfoximine|Cadmium Chloride|Cisplatin|Clofibrate|Curcumin|cyanoginosin LR|Dactinomycin|Diethylnitrosamine|Diethylstilbestrol|Dust|Ethanol|Ethinyl Estr…	98.44	84
NR1I2	8856	Urinary Bladder Neoplasms	MESH:D001749		1,3-butadiene|2-Acetylaminofluorene|2-phenylphenol|3,3'-diindolylmethane|4,4'-diaminodiphenylmethane|Acetaminophen|Ammonium Chloride|Arsenic|arsenite|Atorvastatin|Benzo(a)pyrene|beta-hexachlorocyclohexane|bisphenol A|Butylated Hydroxyanisole|Cadmium Chloride|Cisplatin|Clofibrate|Curcumin|Cyclophosphamide|Dactinomycin|Decitabine|Diazepam|Diethylnitrosamine|Diethylstilbestrol|dimethylarsinous acid|…	98.44	191
ALDOA	226	Urinary Bladder Neoplasms	MESH:D001749		2,4-dinitrotoluene|Acetaminophen|Ammonium Chloride|aristolochic acid I|Arsenic|Arsenic Trioxide|arsenite|Ascorbic Acid|Aspirin|Benzo(a)pyrene|bisphenol A|Buthionine Sulfoximine|Cadmium Chloride|Cannabidiol|CD 437|Cisplatin|Clofibrate|Curcumin|Diethylnitrosamine|Diethylstilbestrol|Docetaxel|Doxorubicin|Ethanol|Ethinyl Estradiol|Flutamide|Ifosfamide|Indomethacin|Methotrexate|Nitrofurantoin|Phenobar…	98.28	107
WNT5A	7474	Urinary Bladder Neoplasms	MESH:D001749		2-(4-morpholinyl)-8-phenyl-4H-1-benzopyran-4-one|Acetaminophen|Ammonium Chloride|aristolochic acid I|Arsenicals|arsenite|Atorvastatin|Benzo(a)pyrene|bisphenol A|Cadmium Chloride|Cannabidiol|Cisplatin|Clofibrate|cyanoginosin LR|Decitabine|Diethylstilbestrol|Diuron|Doxorubicin|Ethinyl Estradiol|Fenretinide|Fluorouracil|Gemcitabine|Methotrexate|Methylnitrosourea|Mitomycin|monomethylarsonous acid|Phe…	98.27	105
HPRT1	3251	Urinary Bladder Neoplasms	MESH:D001749		1,3-butadiene|2-Naphthylamine|3-amino-1-methyl-5H-pyrido(4,3-b)indole|4,4'-diaminodiphenylmethane|4-biphenylamine|Acetaminophen|Ammonium Chloride|aristolochic acid I|Arsenic|arsenite|Ascorbic Acid|Azathioprine|benzidine|Benzo(a)pyrene|bisphenol A|Butylated Hydroxytoluene|Cadmium Chloride|Clofibrate|Curcumin|cyanoginosin LR|Cyclophosphamide|Decitabine|Diethylnitrosamine|Ethanol|Ethinyl Estradiol|H…	97.99	157
MMP13	4322	Urinary Bladder Neoplasms	MESH:D001749		2-(4-morpholinyl)-8-phenyl-4H-1-benzopyran-4-one|Acetaminophen|Amino Acids, Peptides, and Proteins|Ammonium Chloride|Arsenic|Arsenic Trioxide|Ascorbic Acid|Aspirin|Benzo(a)pyrene|beta-hexachlorocyclohexane|bisphenol A|Cacodylic Acid|Cadmium Chloride|Capsaicin|Chloroquine|Ciprofloxacin|Cisplatin|Clofibrate|Curcumin|cyanoginosin LR|Decitabine|Diethylnitrosamine|Diuron|Doxorubicin|Dust|Ellagic Acid|…	97.97	112
VLDLR	7436	Urinary Bladder Neoplasms	MESH:D001749		4,4'-diaminodiphenylmethane|Acetaminophen|Ammonium Chloride|aristolochic acid I|Arsenic|Arsenic Trioxide|arsenite|Benzo(a)pyrene|bisphenol A|Cadmium Chloride|Cisplatin|Clofibrate|Cyclophosphamide|Diethylstilbestrol|dimethylarsinous acid|Diuron|Doxorubicin|Ethanol|Ethinyl Estradiol|Fenretinide|Flutamide|Gemcitabine|Hexachlorocyclohexane|Indomethacin|Methotrexate|monomethylarsonous acid|muraglitaza…	97.93	167
NPM1	4869	Urinary Bladder Neoplasms	MESH:D001749		2,4-dinitrotoluene|2,6-dinitrotoluene|4,4'-diaminodiphenylmethane|Acetaminophen|Ammonium Chloride|aristolochic acid I|Arsenic|Arsenic Trioxide|Ascorbic Acid|Benzo(a)pyrene|bisphenol A|Bortezomib|Cadmium Chloride|CD 437|Cisplatin|Decitabine|Diethylnitrosamine|Diethylstilbestrol|Docetaxel|Doxorubicin|Dust|Ethanol|Ethinyl Estradiol|Fluorouracil|Flutamide|Gemcitabine|Indomethacin|Methotrexate|Methylc…	97.76	103
TGFBI	7045	Urinary Bladder Neoplasms	MESH:D001749		2,4-dinitrotoluene|2-methylacetoacetanilide|Acetaminophen|aristolochic acid I|Arsenic|arsenite|Benzo(a)pyrene|bisphenol A|Cacodylic Acid|Cadmium Chloride|Cisplatin|Clofibrate|Decitabine|Diethylnitrosamine|Diethylstilbestrol|Diuron|Doxorubicin|Ethinyl Estradiol|Fenretinide|Fluorouracil|Flutamide|Methotrexate|Mitomycin|monomethylarsonous acid|nimesulide|Paclitaxel|Phenobarbital|Raloxifene Hydrochlo…	97.76	127
CASP6	839	Urinary Bladder Neoplasms	MESH:D001749		2,4-dinitrotoluene|2-(4-morpholinyl)-8-phenyl-4H-1-benzopyran-4-one|2,6-dinitrotoluene|Acetaminophen|Ammonium Chloride|Arsenic|Arsenic Trioxide|Ascorbic Acid|Aspirin|Benzo(a)pyrene|bisphenol A|Bortezomib|Cacodylic Acid|Cadmium Chloride|Cannabidiol|Capsaicin|Cisplatin|Clofibrate|Decitabine|Doxorubicin|Ethinyl Estradiol|Fluorouracil|Flutamide|Gemcitabine|Indomethacin|Lithium Carbonate|Methotrexate|…	97.70	117
HMGCS1	3157	Urinary Bladder Neoplasms	MESH:D001749		2,4-dinitrotoluene|2,6-dinitrotoluene|4,4'-diaminodiphenylmethane|Acetaminophen|Ammonium Chloride|aristolochic acid I|Arsenic|Arsenic Trioxide|arsenite|Ascorbic Acid|Benzo(a)pyrene|bisphenol A|Cacodylic Acid|Cadmium Chloride|Cannabidiol|Cisplatin|Clofibrate|Curcumin|Cyclophosphamide|Decitabine|Diethylnitrosamine|Diethylstilbestrol|Diuron|Dust|Ethanol|Ethinyl Estradiol|Flutamide|Hexachlorocyclohex…	97.48	173
GCH1	2643	Urinary Bladder Neoplasms	MESH:D001749		2,4-dinitrotoluene|2,6-dinitrotoluene|Acetaminophen|Ammonium Chloride|aristolochic acid I|Arsenic|arsenite|Ascorbic Acid|benz(a)anthracene|Benzo(a)pyrene|bisphenol A|Cacodylic Acid|Cadmium Chloride|Capsaicin|Cisplatin|Clofibrate|Dactinomycin|Decitabine|Diethylnitrosamine|Diethylstilbestrol|Ethanol|Ethinyl Estradiol|Fenretinide|Flutamide|Hexachlorocyclohexane|Methotrexate|Methylcholanthrene|Mitomy…	97.43	112
PLK2	10769	Urinary Bladder Neoplasms	MESH:D001749		2,4-dinitrotoluene|2-Acetylaminofluorene|Acetaminophen|Ammonium Chloride|aristolochic acid I|Ascorbic Acid|benz(a)anthracene|Benzo(a)pyrene|bisphenol A|Cadmium Chloride|Cannabidiol|Cisplatin|Clofibrate|Curcumin|Decitabine|Diethylnitrosamine|Diuron|Doxorubicin|Ethanol|Ethinyl Estradiol|Etoposide|Fenretinide|Fluorouracil|Indomethacin|licochalcone B|Methotrexate|Nicotine|Phenobarbital|Polycyclic Aro…	97.43	84
S100P	6286	Urinary Bladder Neoplasms	MESH:D001749		Acetaminophen|Arsenic|arsenite|Benzo(a)pyrene|bisphenol A|Cadmium Chloride|Cannabidiol|CD 437|Cisplatin|Cyclophosphamide|Dactinomycin|Decitabine|dimethylarsinous acid|Diuron|Epirubicin|Etoposide|Fluorouracil|Mechlorethamine|Methotrexate|Methylcholanthrene|Methylnitrosourea|Mitoxantrone|monomethylarsonous acid|Paclitaxel|Phenobarbital|Quercetin|Smoke|sodium arsenite|Tamoxifen|Tobacco Smoke Polluti…	97.24	162
GOT1	2805	Urinary Bladder Neoplasms	MESH:D001749		2,4-dinitrotoluene|2,6-dinitrotoluene|3,3'-diindolylmethane|Acetaminophen|Ammonium Chloride|aristolochic acid I|Arsenic|Arsenic Trioxide|arsenite|Ascorbic Acid|Atorvastatin|Benzo(a)pyrene|bisphenol A|Butylated Hydroxyanisole|Cacodylic Acid|Cadmium Chloride|Capsaicin|Ciprofloxacin|Cisplatin|Clofibrate|Curcumin|Diethylnitrosamine|Diethylstilbestrol|Diuron|Doxorubicin|Ethanol|Ethinyl Estradiol|Fenre…	97.05	118
XRCC1	7515	Urinary Bladder Neoplasms	MESH:D001749		1,3-butadiene|2-(4-morpholinyl)-8-phenyl-4H-1-benzopyran-4-one|Acetaminophen|Ammonium Chloride|Arsenic|arsenite|Ascorbic Acid|Benzo(a)pyrene|bisphenol A|Cadmium Chloride|Cisplatin|Clofibrate|Curcumin|Cyclophosphamide|Decitabine|Doxorubicin|Ethanol|Ethinyl Estradiol|Etoposide|Fenretinide|Fluorouracil|Gefitinib|Indomethacin|Leucovorin|lupeol|Nicotine|Pesticides|Pioglitazone|Polycyclic Aromatic Hydr…	97.01	156
ABCB1B	18669	Urinary Bladder Neoplasms	MESH:D001749		2,4-dinitrotoluene|2-(4-morpholinyl)-8-phenyl-4H-1-benzopyran-4-one|2,6-dinitrotoluene|2-Acetylaminofluorene|4,4'-diaminodiphenylmethane|Acetaminophen|Ammonium Chloride|aristolochic acid I|Arsenic|Aspirin|Benzo(a)pyrene|bisphenol A|Cadmium Chloride|Capsaicin|Cisplatin|Curcumin|Dactinomycin|Diethylnitrosamine|Doxorubicin|Ethinyl Estradiol|Fenretinide|Methotrexate|Methylcholanthrene|Mitomycin|Pacli…	96.94	120
TPI1	7167	Urinary Bladder Neoplasms	MESH:D001749		2,4-dinitrotoluene|Acetaminophen|Ammonium Chloride|aristolochic acid I|Arsenic|Arsenic Trioxide|arsenite|Benzo(a)pyrene|bisphenol A|Bortezomib|Buthionine Sulfoximine|Cadmium Chloride|Capsaicin|Cisplatin|Clofibrate|cyanoginosin LR|Diethylnitrosamine|Doxorubicin|Ethanol|Ethinyl Estradiol|Etoposide|Fenretinide|Fluorouracil|Flutamide|Indomethacin|Methotrexate|nimesulide|Pioglitazone|Quercetin|Smoke|s…	96.94	96
GSTA4	2941	Urinary Bladder Neoplasms	MESH:D001749		4,4'-diaminodiphenylmethane|abemaciclib|Acetaminophen|Arsenic|arsenite|Ascorbic Acid|Benzo(a)pyrene|bisphenol A|Butylated Hydroxyanisole|Cacodylic Acid|Cadmium Chloride|Cisplatin|Clofibrate|Curcumin|cyanoginosin LR|Decitabine|Diethylnitrosamine|Diuron|Doxorubicin|Ellagic Acid|Ethanol|Ethinyl Estradiol|Ethoxyquin|Etoposide|Fluorouracil|Flutamide|monomethylarsonous acid|Nicotine|nimesulide|Pesticid…	96.70	117
ACTA2	59	Urinary Bladder Neoplasms	MESH:D001749		1,3-butadiene|2-(4-morpholinyl)-8-phenyl-4H-1-benzopyran-4-one|Acetaminophen|Ammonium Chloride|aristolochic acid I|Arsenic|Arsenic Trioxide|arsenite|Ascorbic Acid|Atorvastatin|Benzo(a)pyrene|bisphenol A|Butylated Hydroxytoluene|Cadmium Chloride|Cannabidiol|Chloroquine|Cisplatin|Curcumin|cyanoginosin LR|Dactinomycin|Decitabine|Diethylnitrosamine|Diethylstilbestrol|Diuron|Doxorubicin|Dust|Ethanol|E…	96.69	126
CFB	629	Urinary Bladder Neoplasms	MESH:D001749		2,4-dinitrotoluene|4,4'-diaminodiphenylmethane|Acetaminophen|Arsenic|Arsenic Trioxide|Ascorbic Acid|benz(a)anthracene|Benzo(a)pyrene|bisphenol A|Cadmium Chloride|Cannabidiol|Cyclophosphamide|Diethylnitrosamine|Diethylstilbestrol|Diuron|Doxorubicin|Ethanol|Ethinyl Estradiol|Fenretinide|Flutamide|Hexachlorocyclohexane|Indomethacin|Methylcholanthrene|Paclitaxel|Phenobarbital|Plant Preparations|Querc…	96.65	153
HNRNPA1	3178	Urinary Bladder Neoplasms	MESH:D001749		2,6-dinitrotoluene|4,4'-diaminodiphenylmethane|Acetaminophen|Ammonium Chloride|aristolochic acid I|Arsenic|Arsenic Trioxide|Aspirin|Benzo(a)pyrene|bisphenol A|Butylated Hydroxytoluene|Cadmium Chloride|Cannabidiol|Capsaicin|CD 437|Cisplatin|Clofibrate|Curcumin|Dactinomycin|Diethylnitrosamine|Diuron|Doxorubicin|Ethanol|Ethinyl Estradiol|Fenretinide|Fluorouracil|Flutamide|Methylcholanthrene|Polycycl…	96.59	100
TGM2	7052	Urinary Bladder Neoplasms	MESH:D001749		2-(4-morpholinyl)-8-phenyl-4H-1-benzopyran-4-one|Acetaminophen|Ammonium Chloride|aristolochic acid I|Arsenic|Arsenic Trioxide|Benzo(a)pyrene|bisphenol A|Cacodylic Acid|Cadmium Chloride|CD 437|Cisplatin|Curcumin|cyanoginosin LR|Diethylnitrosamine|Doxorubicin|Ethanol|Ethinyl Estradiol|Fenretinide|Flutamide|Mitomycin|muraglitazar|nimesulide|Phenobarbital|Piroxicam|Plant Preparations|Polycyclic Aroma…	96.57	112
STAR	6770	Urinary Bladder Neoplasms	MESH:D001749		3,3'-diindolylmethane|4,4'-diaminodiphenylmethane|Acetaminophen|Ammonium Chloride|aristolochic acid I|Arsenic|Arsenic Trioxide|Ascorbic Acid|Atorvastatin|Benzo(a)pyrene|bisphenol A|Cadmium Chloride|Cannabidiol|Chloroquine|Cisplatin|Clofibrate|cyanoginosin LR|Cyclophosphamide|Dantrolene|Diethylnitrosamine|Diethylstilbestrol|Doxorubicin|Dust|Ellagic Acid|Ethanol|Ethinyl Estradiol|Flutamide|Hexachlo…	96.45	176
PLK1	5347	Urinary Bladder Neoplasms	MESH:D001749		2,4-dinitrotoluene|Acetaminophen|Ammonium Chloride|Arsenic Trioxide|arsenite|Ascorbic Acid|Benzo(a)pyrene|bisphenol A|Butylated Hydroxyanisole|Cadmium Chloride|Cannabidiol|Ciprofloxacin|Cisplatin|Clofibrate|Curcumin|cyanoginosin LR|Diethylnitrosamine|Doxorubicin|Ethinyl Estradiol|Etoposide|Fenretinide|Fluorouracil|Gemcitabine|Methotrexate|Mitomycin|Paclitaxel|palbociclib|phenethyl isothiocyanate|…	96.34	113
SAT1	6303	Urinary Bladder Neoplasms	MESH:D001749		Acetaminophen|aristolochic acid I|Arsenic|Arsenic Trioxide|Aspirin|Benzo(a)pyrene|bisphenol A|Cadmium Chloride|Cisplatin|Clofibrate|Dactinomycin|Decitabine|Diethylstilbestrol|Diuron|Doxorubicin|Dust|Ethinyl Estradiol|Fluorouracil|Flutamide|Gemcitabine|Indomethacin|licochalcone B|Methotrexate|Mitomycin|nimesulide|phenethyl isothiocyanate|Phenobarbital|Piroxicam|Plant Preparations|Quercetin|Smoke|s…	96.29	122
BDNF	627	Urinary Bladder Neoplasms	MESH:D001749		2-(4-morpholinyl)-8-phenyl-4H-1-benzopyran-4-one|Acetaminophen|Amino Acids, Peptides, and Proteins|Ammonium Chloride|aristolochic acid I|Arsenic|Arsenic Trioxide|arsenite|Ascorbic Acid|Aspirin|Benzo(a)pyrene|bisphenol A|Cadmium Chloride|Cannabidiol|Capsaicin|Cisplatin|Clofibrate|Curcumin|Cyclophosphamide|Dactinomycin|Dantrolene|Decitabine|Diazepam|Diethylstilbestrol|Doxorubicin|Ethanol|Ethinyl Es…	96.22	184
PLIN2	123	Urinary Bladder Neoplasms	MESH:D001749		2,6-dinitrotoluene|3,3'-diindolylmethane|Acetaminophen|aristolochic acid I|Arsenic|Arsenic Trioxide|arsenite|Aspirin|Atorvastatin|Benzo(a)pyrene|bisphenol A|Cadmium Chloride|Cannabidiol|Capsaicin|Cisplatin|Clofibrate|Dactinomycin|Decitabine|Diethylnitrosamine|Diuron|Doxorubicin|Ethanol|Ethinyl Estradiol|Fluorouracil|Indomethacin|licochalcone B|Methotrexate|monomethylarsonous acid|muraglitazar|Nic…	96.19	115
ITGB1	3688	Urinary Bladder Neoplasms	MESH:D001749		2,4-dinitrotoluene|2,6-dinitrotoluene|4,4'-diaminodiphenylmethane|Acetaminophen|Ammonium Chloride|aristolochic acid I|Arsenic|Arsenic Trioxide|Atorvastatin|benz(a)anthracene|Benzo(a)pyrene|bisphenol A|Cacodylic Acid|Cadmium Chloride|Cannabidiol|Cisplatin|Curcumin|cyanoginosin LR|Diethylnitrosamine|Diuron|Doxorubicin|Ethanol|Gefitinib|Ifosfamide|Indomethacin|Methotrexate|Nicotine|Paclitaxel|Phenob…	96.16	116
CP	1356	Urinary Bladder Neoplasms	MESH:D001749		2,4-dinitrotoluene|2,6-dinitrotoluene|4,4'-diaminodiphenylmethane|Acetaminophen|Ammonium Chloride|Arsenic Trioxide|Ascorbic Acid|Benzo(a)pyrene|bisphenol A|Cadmium Chloride|Cisplatin|Clofibrate|Diethylnitrosamine|Diethylstilbestrol|diisopropanolnitrosamine|Diuron|Doxorubicin|Ethanol|Ethinyl Estradiol|Fenretinide|Fluorouracil|Flutamide|Indomethacin|lupeol|Methylcholanthrene|nimesulide|Paclitaxel|P…	96.15	102
JAG1	182	Urinary Bladder Neoplasms	MESH:D001749		2,6-dinitrotoluene|Acetaminophen|Ammonium Chloride|Arsenic|arsenite|Ascorbic Acid|Azathioprine|Benzo(a)pyrene|bisphenol A|Cacodylic Acid|Cadmium Chloride|Cisplatin|Clofibrate|Cyclophosphamide|Diethylstilbestrol|Doxorubicin|Dust|Ethanol|Ethinyl Estradiol|Fenretinide|Fluorouracil|Indomethacin|Mechlorethamine|Methotrexate|Methylcholanthrene|monomethylarsonous acid|phenethyl isothiocyanate|Phenobarbi…	96.13	164
IL23A	51561	Urinary Bladder Neoplasms	MESH:D001749		Acetaminophen|Ammonium Chloride|aristolochic acid I|Arsenic|Arsenic Trioxide|arsenite|Azathioprine|Benzo(a)pyrene|bisphenol A|Bortezomib|Buthionine Sulfoximine|Cadmium Chloride|Cisplatin|Curcumin|cyanoginosin LR|Cyclophosphamide|Diethylnitrosamine|Doxorubicin|Dust|Flutamide|Hydroxychloroquine|Melphalan|Methotrexate|monomethylarsonous acid|nimesulide|Pioglitazone|Piroxicam|Poly I-C|Prednisolone|so…	96.02	152
LHB	3972	Urinary Bladder Neoplasms	MESH:D001749		2-(4-morpholinyl)-8-phenyl-4H-1-benzopyran-4-one|3,3'-diindolylmethane|4,4'-diaminodiphenylmethane|Acetaminophen|Ammonium Chloride|Arsenic|Arsenicals|Arsenic Trioxide|Ascorbic Acid|Baclofen|Benzo(a)pyrene|bisphenol A|Butylated Hydroxyanisole|Cadmium Chloride|Cisplatin|Clofibrate|Curcumin|cyanoginosin LR|Cyclophosphamide|Diethylstilbestrol|Doxorubicin|Ethanol|Ethinyl Estradiol|Flutamide|Hexachloro…	95.94	175
HSPD1	3329	Urinary Bladder Neoplasms	MESH:D001749		2,4-dinitrotoluene|2,6-dinitrotoluene|4,4'-diaminodiphenylmethane|Acetaminophen|Ammonium Chloride|aristolochic acid I|Arsenic|Arsenic Trioxide|arsenite|benz(a)anthracene|Benzo(a)pyrene|bisphenol A|Cacodylic Acid|Cadmium Chloride|Chloroquine|Cisplatin|Clofibrate|Curcumin|Cyclophosphamide|Diethylnitrosamine|Doxorubicin|Dust|Ethinyl Estradiol|Flutamide|Hexachlorocyclohexane|Indomethacin|Methotrexate…	95.93	168
PRKCD	5580	Urinary Bladder Neoplasms	MESH:D001749		2-(4-morpholinyl)-8-phenyl-4H-1-benzopyran-4-one|4,4'-diaminodiphenylmethane|Acetaminophen|AG 1879|Ammonium Chloride|Arsenicals|Arsenic Trioxide|arsenite|Aspirin|benz(a)anthracene|Benzo(a)pyrene|bisphenol A|Bortezomib|Buthionine Sulfoximine|Butylated Hydroxyanisole|Cadmium Chloride|Capsaicin|Cisplatin|Curcumin|cyanoginosin LR|Dactinomycin|Decitabine|demethoxycurcumin|Doxorubicin|Ethanol|Ethinyl E…	95.81	109
RAF1	5894	Urinary Bladder Neoplasms	MESH:D001749		2,4-dinitrotoluene|2-(4-morpholinyl)-8-phenyl-4H-1-benzopyran-4-one|4,4'-diaminodiphenylmethane|Acetaminophen|AG 1879|Ammonium Chloride|Arsenic|Arsenic Trioxide|Aspirin|Benzo(a)pyrene|bisphenol A|Bortezomib|Cacodylic Acid|Cadmium Chloride|Cannabidiol|Cisplatin|Clofibrate|Curcumin|Dactinomycin|demethoxycurcumin|Diethylnitrosamine|Docetaxel|Doxorubicin|Ethanol|Ethinyl Estradiol|Fluorouracil|Flutami…	95.68	108
FDFT1	2222	Urinary Bladder Neoplasms	MESH:D001749		2,4-dinitrotoluene|2,6-dinitrotoluene|Acetaminophen|Ammonium Chloride|aristolochic acid I|Arsenic|arsenite|Aspirin|Benzo(a)pyrene|bisphenol A|Cacodylic Acid|Cadmium Chloride|Capsaicin|Cisplatin|Clofibrate|Curcumin|Decitabine|Diethylnitrosamine|Diuron|Doxorubicin|Ethanol|Ethinyl Estradiol|Etoposide|Indomethacin|Mitomycin|Mitoxantrone|monomethylarsonous acid|Paclitaxel|Phenobarbital|Piroxicam|Polyc…	95.60	126
RGS2	5997	Urinary Bladder Neoplasms	MESH:D001749		1,3-butadiene|2-Acetylaminofluorene|4,4'-diaminodiphenylmethane|Acetaminophen|Ammonium Chloride|Arsenic Trioxide|arsenite|benz(a)anthracene|Benzo(a)pyrene|bisphenol A|Cadmium Chloride|Cannabidiol|Cisplatin|Dactinomycin|Decitabine|Diethylnitrosamine|Diuron|Doxorubicin|Dust|Ethanol|Ethinyl Estradiol|Fenretinide|Fluorouracil|Gemcitabine|Hexachlorocyclohexane|Melphalan|Methotrexate|Mitoxantrone|murag…	95.60	91
TAGLN	6876	Urinary Bladder Neoplasms	MESH:D001749		1,3-butadiene|4,4'-diaminodiphenylmethane|Acetaminophen|Ammonium Chloride|Arsenic|Arsenic Trioxide|arsenite|Ascorbic Acid|Benzo(a)pyrene|bisphenol A|Cadmium Chloride|Cannabidiol|Cisplatin|Decitabine|Diethylnitrosamine|Diethylstilbestrol|dimethylarsinous acid|Diuron|Doxorubicin|Ethanol|Ethinyl Estradiol|Fenretinide|Fluorouracil|Methotrexate|Mitoxantrone|monomethylarsonous acid|muraglitazar|Phenoba…	95.48	109
BHLHE40	8553	Urinary Bladder Neoplasms	MESH:D001749		2,4-dinitrotoluene|Acetaminophen|Ammonium Chloride|aristolochic acid I|Arsenic|Arsenic Trioxide|arsenite|benz(a)anthracene|Benzo(a)pyrene|bisphenol A|Cadmium Chloride|Cisplatin|Clofibrate|Decitabine|Diethylstilbestrol|Doxorubicin|Ethanol|Ethinyl Estradiol|Fenretinide|Flutamide|Hexachlorocyclohexane|Ifosfamide|Indomethacin|Methotrexate|nimesulide|Phenobarbital|Polycyclic Aromatic Hydrocarbons|Quer…	95.46	98
SMAD2	4087	Urinary Bladder Neoplasms	MESH:D001749		2-(4-morpholinyl)-8-phenyl-4H-1-benzopyran-4-one|2-Acetylaminofluorene|Acetaminophen|Ammonium Chloride|aristolochic acid I|Arsenic|Arsenic Trioxide|arsenite|Ascorbic Acid|Benzo(a)pyrene|bisphenol A|Cadmium Chloride|Cisplatin|Clofibrate|Curcumin|cyanoginosin LR|Decitabine|Diethylnitrosamine|Diethylstilbestrol|Doxorubicin|Ethanol|Ethinyl Estradiol|Etoposide|Flutamide|Melphalan|Mitoxantrone|monometh…	95.35	110
PTTG1	9232	Urinary Bladder Neoplasms	MESH:D001749		2,4-dinitrotoluene|2-Acetylaminofluorene|abemaciclib|Acetaminophen|Ammonium Chloride|Arsenic|Arsenic Trioxide|arsenite|Benzo(a)pyrene|bisphenol A|Buthionine Sulfoximine|Cadmium Chloride|Cannabidiol|Cisplatin|Decitabine|Diethylnitrosamine|Diethylstilbestrol|Doxorubicin|Ethanol|Ethinyl Estradiol|Fenretinide|Fluorouracil|Gefitinib|Methylcholanthrene|nimesulide|Paclitaxel|palbociclib|Phenobarbital|Po…	95.34	102
EIF2S1	1965	Urinary Bladder Neoplasms	MESH:D001749		2,4-dinitrotoluene|2,6-dinitrotoluene|4,4'-diaminodiphenylmethane|Acetaminophen|Ammonium Chloride|aristolochic acid I|Arsenic|Arsenic Trioxide|arsenite|Atorvastatin|Benzo(a)pyrene|bisphenol A|Bortezomib|Cadmium Chloride|Capsaicin|Carboplatin|Cisplatin|Dantrolene|Doxorubicin|Ethanol|Ethinyl Estradiol|Fenretinide|Fluorouracil|Flutamide|Mitoxantrone|Nicotine|nimesulide|Paclitaxel|phenethyl isothiocy…	95.32	101
TAP1	6890	Urinary Bladder Neoplasms	MESH:D001749		2,6-dinitrotoluene|Acetaminophen|Ammonium Chloride|aristolochic acid I|Arsenic|Arsenic Trioxide|arsenite|benz(a)anthracene|Benzo(a)pyrene|bisphenol A|Cadmium Chloride|Cisplatin|Cyclophosphamide|Dactinomycin|Decitabine|Diethylnitrosamine|dimethylarsinous acid|Doxorubicin|Ethanol|Etoposide|Fenretinide|Fluorouracil|Methylcholanthrene|Mitoxantrone|monomethylarsonous acid|Paclitaxel|Quercetin|Smoke|so…	95.27	160
ASS1	445	Urinary Bladder Neoplasms	MESH:D001749		1,3-butadiene|Acetaminophen|Ammonium Chloride|aristolochic acid I|Arsenic Trioxide|arsenite|Benzo(a)pyrene|bisphenol A|Cadmium Chloride|Chloroquine|Cisplatin|Clofibrate|cyanoginosin LR|Cyclophosphamide|Dactinomycin|Decitabine|Diethylnitrosamine|Diethylstilbestrol|Diuron|Doxorubicin|Ethanol|Ethinyl Estradiol|Fenretinide|Fluorouracil|Methotrexate|Mitoxantrone|Pesticides|Phenobarbital|Polycyclic Aro…	95.18	141
LDLR	3949	Urinary Bladder Neoplasms	MESH:D001749		Acetaminophen|Ammonium Chloride|Arsenic|Ascorbic Acid|Aspirin|Atorvastatin|Benzo(a)pyrene|bisphenol A|Cacodylic Acid|Cadmium Chloride|Chloroquine|Cisplatin|Clofibrate|Curcumin|cyanoginosin LR|Dactinomycin|Diuron|Doxorubicin|Ethanol|Ethinyl Estradiol|febrifugine|Fenretinide|Flutamide|Indomethacin|Methylcholanthrene|monomethylarsonous acid|Nicotine|Paclitaxel|Phenobarbital|Pioglitazone|Piroxicam|Pl…	95.17	115
TPD52	7163	Urinary Bladder Neoplasms	MESH:D001749		Acetaminophen|aristolochic acid I|Arsenic|Arsenic Trioxide|arsenite|Benzo(a)pyrene|bisphenol A|Cadmium Chloride|Cannabidiol|Cisplatin|Clofibrate|Cyclophosphamide|Dactinomycin|Diuron|Doxorubicin|Ethanol|Ethinyl Estradiol|Fenretinide|Flutamide|Methylcholanthrene|Mitomycin|Mitoxantrone|Paclitaxel|Phenobarbital|Poly I-C|sodium arsenite|Tamoxifen|Tobacco Smoke Pollution|Vehicle Emissions|Vincristine	95.14	176
PRKCE	5581	Urinary Bladder Neoplasms	MESH:D001749		2,6-dinitrotoluene|4,4'-diaminodiphenylmethane|Acetaminophen|Ammonium Chloride|Arsenic|Arsenic Trioxide|Aspirin|benz(a)anthracene|Benzo(a)pyrene|bisphenol A|Buthionine Sulfoximine|Cadmium Chloride|Capsaicin|Cisplatin|Curcumin|Decitabine|Diethylnitrosamine|Diuron|Doxorubicin|Dust|Ethanol|Ethinyl Estradiol|Indomethacin|Methotrexate|Nicotine|nimesulide|Paclitaxel|Phenobarbital|Quercetin|sodium arsen…	95.10	105
FTH1	2495	Urinary Bladder Neoplasms	MESH:D001749		2-(4-morpholinyl)-8-phenyl-4H-1-benzopyran-4-one|2-Acetylaminofluorene|Acetaminophen|Ammonium Chloride|Arsenic|Arsenicals|Arsenic Trioxide|arsenite|Ascorbic Acid|Atorvastatin|Benzo(a)pyrene|bisphenol A|Buthionine Sulfoximine|Butylated Hydroxyanisole|Cacodylic Acid|Cadmium Chloride|Cannabidiol|CD 437|Chloroquine|Clofibrate|Curcumin|Cyclophosphamide|Dactinomycin|Decitabine|Diethylnitrosamine|Diuron…	95.06	172
TNFRSF11B	4982	Urinary Bladder Neoplasms	MESH:D001749		4,4'-diaminodiphenylmethane|Acetaminophen|Allopurinol|Ammonium Chloride|Arsenic Trioxide|arsenite|Ascorbic Acid|Atorvastatin|Benzo(a)pyrene|bisphenol A|Cadmium Chloride|Cannabidiol|cyanoginosin LR|Diethylnitrosamine|Diuron|Doxorubicin|Ethanol|Ethinyl Estradiol|Etoposide|Fluorouracil|Flutamide|Gemcitabine|Indomethacin|Methotrexate|Methylnitrosourea|Nicotine|Phenobarbital|Pioglitazone|Propolis|Quer…	95.03	83
PSMB3	5691	Urinary Bladder Neoplasms	MESH:D001749		4,4'-diaminodiphenylmethane|Ammonium Chloride|aristolochic acid I|Arsenic|Arsenic Trioxide|arsenite|bisphenol A|Cadmium Chloride|Cannabidiol|Clofibrate|Diethylnitrosamine|Diethylstilbestrol|Diuron|Doxorubicin|Dust|Ethanol|Ethinyl Estradiol|Flutamide|Hexachlorocyclohexane|Indomethacin|nimesulide|phenethyl isothiocyanate|Phenobarbital|Polycyclic Aromatic Hydrocarbons|Smoke|sodium arsenite|Tamoxifen…	94.89	79
EPCAM	4072	Urinary Bladder Neoplasms	MESH:D001749		2,4-dinitrotoluene|2,6-dinitrotoluene|2-Acetylaminofluorene|4,4'-diaminodiphenylmethane|Acetaminophen|Ammonium Chloride|aristolochic acid I|Arsenic|Arsenic Trioxide|Benzo(a)pyrene|bisphenol A|Cadmium Chloride|Carboplatin|Cisplatin|Clofibrate|Curcumin|cyanoginosin LR|Decitabine|Diethylnitrosamine|Diethylstilbestrol|Doxorubicin|Ethinyl Estradiol|Fenretinide|Flutamide|Paclitaxel|Phenobarbital|Polycy…	94.77	98
PRKCZ	5590	Urinary Bladder Neoplasms	MESH:D001749		2,4-dinitrotoluene|2-(4-morpholinyl)-8-phenyl-4H-1-benzopyran-4-one|4,4'-diaminodiphenylmethane|Acetaminophen|Ammonium Chloride|Arsenic|Arsenic Trioxide|Atorvastatin|Benzo(a)pyrene|bisphenol A|Cacodylic Acid|Cadmium Chloride|Capsaicin|Cisplatin|Clofibrate|Diethylnitrosamine|Doxorubicin|Ethanol|Ethinyl Estradiol|Etoposide|Fenretinide|Fluorouracil|Mitomycin|Nicotine|phenethyl isothiocyanate|Plant P…	94.75	102
ALAS1	211	Urinary Bladder Neoplasms	MESH:D001749		1,3-butadiene|4,4'-diaminodiphenylmethane|Acetaminophen|Aminolevulinic Acid|Arsenic|Arsenic Trioxide|Ascorbic Acid|Aspirin|Benzo(a)pyrene|beta-hexachlorocyclohexane|bisphenol A|Buthionine Sulfoximine|Cadmium Chloride|Clofibrate|Curcumin|Dactinomycin|Diethylstilbestrol|Doxorubicin|Dust|Ethanol|Ethinyl Estradiol|Etoposide|Flutamide|Hexachlorocyclohexane|Indomethacin|Methotrexate|Methylcholanthrene|…	94.72	91
CD9	928	Urinary Bladder Neoplasms	MESH:D001749		2,6-dinitrotoluene|4,4'-diaminodiphenylmethane|Acetaminophen|Ammonium Chloride|Arsenic|Arsenic Trioxide|Benzo(a)pyrene|bisphenol A|Bortezomib|Cadmium Chloride|Cisplatin|Decitabine|Diethylnitrosamine|Diethylstilbestrol|Diuron|Doxorubicin|Ethanol|Ethinyl Estradiol|Fenretinide|Fluorouracil|Indomethacin|Methylcholanthrene|Mitomycin|muraglitazar|Nicotine|Phenobarbital|Polycyclic Aromatic Hydrocarbons|…	94.72	110
CHEK2	11200	Urinary Bladder Neoplasms	MESH:D001749		2,6-dinitrotoluene|4,4'-diaminodiphenylmethane|Acetaminophen|Ammonium Chloride|aristolochic acid I|Arsenic|Arsenic Trioxide|Ascorbic Acid|Aspirin|Benzo(a)pyrene|bisphenol A|Buthionine Sulfoximine|Cacodylic Acid|Cadmium Chloride|Cannabidiol|Capsaicin|Cisplatin|Curcumin|Diethylnitrosamine|Diuron|Doxorubicin|Etoposide|Fenretinide|Fluorouracil|Flutamide|licochalcone B|Melphalan|Methylnitrosourea|Mito…	94.69	132
PKM	5315	Urinary Bladder Neoplasms	MESH:D001749		2,4-dinitrotoluene|2-(4-morpholinyl)-8-phenyl-4H-1-benzopyran-4-one|2-Acetylaminofluorene|4,4'-diaminodiphenylmethane|Acetaminophen|Ammonium Chloride|aristolochic acid I|Arsenic|Arsenic Trioxide|arsenite|Ascorbic Acid|Atorvastatin|Benzo(a)pyrene|bisphenol A|Cadmium Chloride|Cisplatin|Curcumin|Dactinomycin|Decitabine|Diuron|Doxorubicin|Ethanol|Ethinyl Estradiol|Gemcitabine|Indomethacin|Methylnitro…	94.69	121
ZMAT3	64393	Urinary Bladder Neoplasms	MESH:D001749		2,4-dinitrotoluene|2-Acetylaminofluorene|Acetaminophen|Ammonium Chloride|Arsenic|benz(a)anthracene|Benzo(a)pyrene|bisphenol A|Cadmium Chloride|Cisplatin|Dactinomycin|Decitabine|Diethylnitrosamine|Diethylstilbestrol|Doxorubicin|Ethanol|Ethinyl Estradiol|Etoposide|Fenretinide|Fluorouracil|Ifosfamide|Indomethacin|Methylcholanthrene|Mitoxantrone|Phenobarbital|Piroxicam|Polycyclic Aromatic Hydrocarbon…	94.66	95
CD59	966	Urinary Bladder Neoplasms	MESH:D001749		2-Naphthylamine|Acetaminophen|Ammonium Chloride|aristolochic acid I|Arsenic|Benzo(a)pyrene|bisphenol A|Buthionine Sulfoximine|Cadmium Chloride|Cannabidiol|Chlorambucil|Cisplatin|Diuron|Doxorubicin|Ethinyl Estradiol|Etoposide|Flutamide|Indomethacin|Melphalan|Methylcholanthrene|Methylnitrosourea|Mitomycin|Nicotine|nimesulide|Quercetin|Smoke|sodium arsenite|Thiotepa|Tobacco Smoke Pollution|Vehicle E…	94.64	109
HMGB1	3146	Urinary Bladder Neoplasms	MESH:D001749		2-(4-morpholinyl)-8-phenyl-4H-1-benzopyran-4-one|2,6-dinitrotoluene|4,4'-diaminodiphenylmethane|Acetaminophen|Ammonium Chloride|aristolochic acid I|Arsenic Trioxide|arsenite|Ascorbic Acid|Aspirin|Azathioprine|benz(a)anthracene|Benzo(a)pyrene|bisphenol A|Buthionine Sulfoximine|Cadmium Chloride|CD 437|Cisplatin|Curcumin|cyanoginosin LR|Dactinomycin|Decitabine|dimethylarsinous acid|Doxorubicin|Dust|…	94.52	93
MMP14	4323	Urinary Bladder Neoplasms	MESH:D001749		2,4-dinitrotoluene|2-(4-morpholinyl)-8-phenyl-4H-1-benzopyran-4-one|Acetaminophen|Ammonium Chloride|aristolochic acid I|Arsenic Trioxide|arsenite|Aspirin|benz(a)anthracene|Benzo(a)pyrene|bisphenol A|Cacodylic Acid|Cadmium Chloride|Capsaicin|Cisplatin|Curcumin|cyanoginosin LR|Decitabine|demethoxycurcumin|Diethylnitrosamine|Diethylstilbestrol|Diuron|Doxorubicin|Dust|Ethanol|Ethinyl Estradiol|Fenret…	94.41	99
TNFRSF12A	51330	Urinary Bladder Neoplasms	MESH:D001749		2,4-dinitrotoluene|2,6-dinitrotoluene|2-methylacetoacetanilide|4,4'-diaminodiphenylmethane|Acetaminophen|Ammonium Chloride|Arsenic|Arsenic Trioxide|arsenite|Azathioprine|Benzo(a)pyrene|bisphenol A|Cadmium Chloride|Cannabidiol|Cisplatin|Curcumin|cyanoginosin LR|Diethylnitrosamine|Doxorubicin|Ethanol|Ethinyl Estradiol|Etoposide|Fenretinide|Indomethacin|licochalcone B|Mechlorethamine|Methotrexate|Me…	94.41	101
PMP22	5376	Urinary Bladder Neoplasms	MESH:D001749		Acetaminophen|Aminolevulinic Acid|Ammonium Chloride|Arsenic|Ascorbic Acid|benz(a)anthracene|Benzo(a)pyrene|bisphenol A|Butylhydroxybutylnitrosamine|Cadmium Chloride|Cisplatin|Decitabine|Diethylnitrosamine|Diuron|Docetaxel|Doxorubicin|Ethanol|Ethinyl Estradiol|Etoposide|Fenretinide|Flutamide|Indomethacin|Mitomycin|Paclitaxel|Phenobarbital|Plant Preparations|Polycyclic Aromatic Hydrocarbons|Quercet…	94.35	140
DCN	1634	Urinary Bladder Neoplasms	MESH:D001749		2,4-dinitrotoluene|Acetaminophen|Ammonium Chloride|aristolochic acid I|Arsenic Trioxide|Ascorbic Acid|benz(a)anthracene|Benzo(a)pyrene|bisphenol A|Cadmium Chloride|Cannabidiol|Cisplatin|Curcumin|Cyclophosphamide|Decitabine|Diethylnitrosamine|Diethylstilbestrol|Diuron|Doxorubicin|Ethanol|Ethinyl Estradiol|Fenretinide|Hexachlorocyclohexane|Indomethacin|Melphalan|Methotrexate|Paclitaxel|Phenobarbita…	94.27	152
MCL1	4170	Urinary Bladder Neoplasms	MESH:D001749		2,4-dinitrotoluene|2-(4-morpholinyl)-8-phenyl-4H-1-benzopyran-4-one|2,6-dinitrotoluene|4,4'-diaminodiphenylmethane|Acetaminophen|Ammonium Chloride|Arsenic|Arsenic Trioxide|arsenite|Aspirin|Atorvastatin|Benzo(a)pyrene|bisphenol A|Bortezomib|Cadmium Chloride|Cannabidiol|Capsaicin|Chloroquine|Ciprofloxacin|Cisplatin|Clofibrate|Curcumin|Dactinomycin|Diethylstilbestrol|Diuron|Docetaxel|Doxorubicin|Dus…	94.27	115
JUNB	3726	Urinary Bladder Neoplasms	MESH:D001749		1,3-butadiene|Acetaminophen|Ammonium Chloride|aristolochic acid I|Arsenic|Arsenic Trioxide|arsenite|Aspirin|Benzo(a)pyrene|bisphenol A|Bortezomib|Buthionine Sulfoximine|Butylated Hydroxytoluene|Cadmium Chloride|Cisplatin|Clofibrate|Curcumin|Decitabine|Diazepam|Doxorubicin|Dust|Ethanol|Ethinyl Estradiol|Fenretinide|Fluorouracil|Indomethacin|licochalcone B|Mechlorethamine|Methylnitrosourea|muraglit…	94.18	124
MAFF	23764	Urinary Bladder Neoplasms	MESH:D001749		1,3-butadiene|Acetaminophen|aristolochic acid I|Arsenic|Arsenicals|Arsenic Trioxide|arsenite|Ascorbic Acid|Azathioprine|benz(a)anthracene|Benzo(a)pyrene|bisphenol A|Cadmium Chloride|Cannabidiol|Cisplatin|Clofibrate|Diethylnitrosamine|Doxorubicin|Ethanol|Ethinyl Estradiol|Fenretinide|Fluorouracil|Indomethacin|licochalcone B|Mitoxantrone|monomethylarsonous acid|Phenobarbital|Polycyclic Aromatic Hyd…	94.04	108
NR4A3	8013	Urinary Bladder Neoplasms	MESH:D001749		1,3-butadiene|2-(4-morpholinyl)-8-phenyl-4H-1-benzopyran-4-one|4,4'-diaminodiphenylmethane|Acetaminophen|Ammonium Chloride|aristolochic acid I|Arsenic|Arsenic Trioxide|arsenite|Ascorbic Acid|Aspirin|Azathioprine|Benzo(a)pyrene|bisphenol A|Cannabidiol|Cisplatin|Doxorubicin|Dust|Ethanol|Fenretinide|Gemcitabine|Melphalan|Methotrexate|Pioglitazone|Piroxicam|Prednisolone|Quercetin|Raloxifene Hydrochlo…	93.94	106
PPARGC1A	10891	Urinary Bladder Neoplasms	MESH:D001749		1,3-butadiene|2-(4-morpholinyl)-8-phenyl-4H-1-benzopyran-4-one|2,6-dinitrotoluene|Acetaminophen|Ammonium Chloride|aristolochic acid I|Arsenic|Arsenic Trioxide|Ascorbic Acid|Aspirin|Atorvastatin|benz(a)anthracene|Benzo(a)pyrene|bisphenol A|Bortezomib|Cadmium Chloride|Cannabidiol|Capsaicin|Cisplatin|Clofibrate|Curcumin|Decitabine|Diethylstilbestrol|Doxorubicin|Ellagic Acid|Ethanol|Ethinyl Estradiol…	93.92	112
HMGCR	3156	Urinary Bladder Neoplasms	MESH:D001749		2,2-bis(bromomethyl)-1,3-propanediol|2,6-dinitrotoluene|2-Acetylaminofluorene|4,4'-diaminodiphenylmethane|Acetaminophen|Ammonium Chloride|Arsenic|Ascorbic Acid|Atorvastatin|Azathioprine|Benzo(a)pyrene|bisphenol A|Butylated Hydroxytoluene|Cadmium Chloride|Cisplatin|Clofibrate|Curcumin|cyanoginosin LR|Decitabine|Diethylnitrosamine|Diethylstilbestrol|Diuron|Docetaxel|Doxorubicin|Ethanol|Ethinyl Estr…	93.80	118
ABHD2	11057	Urinary Bladder Neoplasms	MESH:D001749		2,4-dinitrotoluene|2,6-dinitrotoluene|Acetaminophen|Arsenic|arsenite|Benzo(a)pyrene|bisphenol A|Bortezomib|Cadmium Chloride|Cisplatin|Clofibrate|Diethylnitrosamine|Diethylstilbestrol|dimethylarsinous acid|Doxorubicin|Ethanol|Ethinyl Estradiol|Flutamide|Indomethacin|Methotrexate|monomethylarsonous acid|Pesticides|Phenobarbital|Poly I-C|Raloxifene Hydrochloride|Smoke|sodium arsenite|Tamoxifen|Tobac…	93.68	87
PLK3	1263	Urinary Bladder Neoplasms	MESH:D001749		2,4-dinitrotoluene|Acetaminophen|Ammonium Chloride|aristolochic acid I|Arsenic Trioxide|Azathioprine|Benzo(a)pyrene|bisphenol A|Cacodylic Acid|Cadmium Chloride|Cisplatin|Clofibrate|Curcumin|cyanoginosin LR|Dactinomycin|Doxorubicin|Ethinyl Estradiol|Etoposide|Fluorouracil|Flutamide|Hexachlorocyclohexane|Indomethacin|licochalcone B|Melphalan|Methylcholanthrene|Phenobarbital|Quercetin|Raloxifene Hyd…	93.65	80
SDC2	6383	Urinary Bladder Neoplasms	MESH:D001749		2,4-dinitrotoluene|2,6-dinitrotoluene|Acetaminophen|Ammonium Chloride|aristolochic acid I|Arsenic|Arsenic Trioxide|Ascorbic Acid|Benzo(a)pyrene|bisphenol A|Cadmium Chloride|Cannabidiol|Cisplatin|Clofibrate|Decitabine|Diethylnitrosamine|Diethylstilbestrol|Diuron|Ethanol|Ethinyl Estradiol|Fenretinide|Flutamide|Hexachlorocyclohexane|Mitoxantrone|nimesulide|Paclitaxel|Phenobarbital|Quercetin|sodium a…	93.58	93
PDIA4	9601	Urinary Bladder Neoplasms	MESH:D001749		2,4-dinitrotoluene|3,3'-diindolylmethane|4,4'-diaminodiphenylmethane|Acetaminophen|Ammonium Chloride|aristolochic acid I|Arsenic|arsenite|Benzo(a)pyrene|bisphenol A|Cadmium Chloride|Carboplatin|Cisplatin|Clofibrate|cyanoginosin LR|Cyclophosphamide|Diethylstilbestrol|Doxorubicin|Ethanol|Ethinyl Estradiol|Fluorouracil|Flutamide|Hexachlorocyclohexane|Indomethacin|nimesulide|Phenobarbital|Polycyclic …	93.47	151
PLAUR	5329	Urinary Bladder Neoplasms	MESH:D001749		4,4'-diaminodiphenylmethane|Acetaminophen|Ammonium Chloride|aristolochic acid I|Arsenic|Arsenic Trioxide|arsenite|Aspirin|Benzo(a)pyrene|bisphenol A|Cacodylic Acid|Cadmium Chloride|Cannabidiol|Capsaicin|Cisplatin|Curcumin|Diethylstilbestrol|dimethylarsinous acid|Diuron|Doxorubicin|Dust|Ethinyl Estradiol|Fenretinide|Flutamide|Ifosfamide|Nicotine|Piroxicam|Polycyclic Aromatic Hydrocarbons|Poly I-C|…	93.40	106
POU5F1	5460	Urinary Bladder Neoplasms	MESH:D001749		2-(4-morpholinyl)-8-phenyl-4H-1-benzopyran-4-one|Acetaminophen|aristolochic acid I|Arsenic|Arsenic Trioxide|arsenite|Ascorbic Acid|Benzo(a)pyrene|bisphenol A|Cadmium Chloride|Cannabidiol|Ciprofloxacin|Cisplatin|Clofibrate|Curcumin|Cyclophosphamide|Decitabine|Diethylnitrosamine|Ethanol|Ethinyl Estradiol|Etoposide|Fluorouracil|Gemcitabine|Indomethacin|lupeol|Nicotine|Paclitaxel|Poly I-C|Quercetin|S…	93.30	163
PRC1	9055	Urinary Bladder Neoplasms	MESH:D001749		1,3-butadiene|2-Acetylaminofluorene|4,4'-diaminodiphenylmethane|Acetaminophen|Arsenic Trioxide|arsenite|Azathioprine|Benzo(a)pyrene|bisphenol A|Cacodylic Acid|Cadmium Chloride|Cisplatin|Diethylnitrosamine|Diethylstilbestrol|Doxorubicin|Ethinyl Estradiol|Etoposide|Fenretinide|Fluorouracil|Ifosfamide|Methotrexate|Methylcholanthrene|Methylnitrosourea|Mitomycin|Paclitaxel|palbociclib|Phenobarbital|Pi…	93.30	112
ADD3	120	Urinary Bladder Neoplasms	MESH:D001749		2,4-dinitrotoluene|2,6-dinitrotoluene|4,4'-diaminodiphenylmethane|Acetaminophen|Ammonium Chloride|aristolochic acid I|Arsenic|arsenite|benz(a)anthracene|Benzo(a)pyrene|bisphenol A|Buthionine Sulfoximine|Cadmium Chloride|Cisplatin|Diuron|Doxorubicin|Ethanol|Ethinyl Estradiol|Fluorouracil|Hexachlorocyclohexane|Indomethacin|Paclitaxel|Pesticides|Phenobarbital|Quercetin|sodium arsenite|Tamoxifen|Toba…	93.22	98
DUSP5	1847	Urinary Bladder Neoplasms	MESH:D001749		2,4-dinitrotoluene|Acetaminophen|Ammonium Chloride|aristolochic acid I|Arsenic Trioxide|arsenite|Aspirin|Azathioprine|Benzo(a)pyrene|bisphenol A|Bortezomib|Cadmium Chloride|Cannabidiol|Cisplatin|Curcumin|Decitabine|Diethylnitrosamine|dimethylarsinous acid|Diuron|Dust|Ethinyl Estradiol|Fluorouracil|Indomethacin|licochalcone B|Methylnitrosourea|Phenobarbital|Polycyclic Aromatic Hydrocarbons|Quercet…	93.22	80
SPARC	6678	Urinary Bladder Neoplasms	MESH:D001749		4,4'-diaminodiphenylmethane|abemaciclib|Acetaminophen|Ammonium Chloride|Arsenic|arsenite|Ascorbic Acid|Aspirin|Benzo(a)pyrene|bisphenol A|Cadmium Chloride|Cisplatin|Curcumin|Cyclophosphamide|Decitabine|Diethylnitrosamine|Diuron|Doxorubicin|Dust|Ethanol|Ethinyl Estradiol|Fenretinide|Fluorouracil|Indomethacin|monomethylarsonous acid|nimesulide|Paclitaxel|palbociclib|Phenobarbital|Piroxicam|Querceti…	93.22	170
ARHGDIB	397	Urinary Bladder Neoplasms	MESH:D001749		1,3-butadiene|4,4'-diaminodiphenylmethane|Acetaminophen|Arsenic|Arsenic Trioxide|arsenite|Ascorbic Acid|Benzo(a)pyrene|bisphenol A|Cacodylic Acid|Cadmium Chloride|CD 437|Cisplatin|Curcumin|Cyclophosphamide|Dactinomycin|Diethylstilbestrol|Diuron|Doxorubicin|Ethinyl Estradiol|Etoposide|Fluorouracil|Flutamide|Methotrexate|nimesulide|phenethyl isothiocyanate|Phenobarbital|Quercetin|Smoke|sodium arsen…	93.16	166
GSTA3	2940	Urinary Bladder Neoplasms	MESH:D001749		1,3-butadiene|4,4'-diaminodiphenylmethane|Acetaminophen|Ammonium Chloride|aristolochic acid I|Arsenic Trioxide|arsenite|Benzo(a)pyrene|bisphenol A|Butylated Hydroxyanisole|Butylated Hydroxytoluene|Cadmium Chloride|Chlorambucil|Cisplatin|Clofibrate|cyanoginosin LR|Diethylnitrosamine|Diuron|Doxorubicin|Ethanol|Ethinyl Estradiol|Ethoxyquin|Flutamide|Indomethacin|Mechlorethamine|Melphalan|Methylchola…	93.14	89
PDIA3	2923	Urinary Bladder Neoplasms	MESH:D001749		2,4-dinitrotoluene|2,6-dinitrotoluene|2-Acetylaminofluorene|Acetaminophen|Ammonium Chloride|aristolochic acid I|Arsenic|Arsenic Trioxide|arsenite|Ascorbic Acid|Benzo(a)pyrene|bisphenol A|Buthionine Sulfoximine|Cadmium Chloride|CD 437|Cisplatin|Clofibrate|Curcumin|cyanoginosin LR|Cyclophosphamide|Diethylnitrosamine|Diethylstilbestrol|Doxorubicin|Ethanol|Ethinyl Estradiol|Etoposide|Fenretinide|Hexa…	93.14	159
GHR	2690	Urinary Bladder Neoplasms	MESH:D001749		2,4-dinitrotoluene|2,6-dinitrotoluene|4,4'-diaminodiphenylmethane|Acetaminophen|Ammonium Chloride|arsenite|Benzo(a)pyrene|bisphenol A|Bortezomib|Cadmium Chloride|Capsaicin|Cisplatin|Clofibrate|Diethylnitrosamine|Diethylstilbestrol|Diuron|Doxorubicin|Ethanol|Ethinyl Estradiol|Fenretinide|Flutamide|Indomethacin|Methylcholanthrene|nimesulide|Pesticides|Phenobarbital|Raloxifene Hydrochloride|sodium a…	93.12	72
VDR	7421	Urinary Bladder Neoplasms	MESH:D001749		2-(4-morpholinyl)-8-phenyl-4H-1-benzopyran-4-one|2-phenylphenol|Acetaminophen|AG 1879|Ammonium Chloride|aristolochic acid I|Arsenic|Arsenic Trioxide|arsenite|Aspirin|Benzo(a)pyrene|bisphenol A|Cacodylic Acid|Cadmium Chloride|Cisplatin|Curcumin|Cyclophosphamide|Decitabine|Diethylnitrosamine|Doxorubicin|Ethinyl Estradiol|Etoposide|Fenretinide|Methotrexate|Phenobarbital|Prednisone|Quercetin|Raloxife…	93.08	168
CXCL5	6374	Urinary Bladder Neoplasms	MESH:D001749		Acetaminophen|aristolochic acid I|Arsenic|Arsenic Trioxide|arsenite|Aspirin|benz(a)anthracene|Benzo(a)pyrene|bisphenol A|Cadmium Chloride|Cannabidiol|Capsaicin|Cisplatin|cyanoginosin LR|Cyclophosphamide|Decitabine|Diethylstilbestrol|Diuron|Doxorubicin|Dust|Ethinyl Estradiol|Fenretinide|Indomethacin|Methylcholanthrene|Mitomycin|Paclitaxel|Pesticides|Pioglitazone|Raloxifene Hydrochloride|Smoke|sodi…	92.82	180
GPX2	2877	Urinary Bladder Neoplasms	MESH:D001749		1,3-butadiene|2-Acetylaminofluorene|4,4'-diaminodiphenylmethane|Acetaminophen|Allopurinol|aristolochic acid I|Arsenic|arsenite|Ascorbic Acid|Azathioprine|Benzo(a)pyrene|bisphenol A|Buthionine Sulfoximine|Cacodylic Acid|Cadmium Chloride|Cannabidiol|Cisplatin|cyanoginosin LR|Diethylnitrosamine|Ethanol|Ethinyl Estradiol|Fenretinide|Fluorouracil|Flutamide|Methotrexate|Methylnitrosourea|monomethylarso…	92.81	108
INSIG1	3638	Urinary Bladder Neoplasms	MESH:D001749		2,4-dinitrotoluene|2,6-dinitrotoluene|Acetaminophen|Ammonium Chloride|aristolochic acid I|Arsenic|Arsenic Trioxide|Aspirin|Benzo(a)pyrene|bisphenol A|Cacodylic Acid|Cadmium Chloride|Cannabidiol|Cisplatin|Clofibrate|cyanoginosin LR|Decitabine|Diethylnitrosamine|Diethylstilbestrol|Doxorubicin|Dust|Ethanol|Ethinyl Estradiol|Etoposide|Fluorouracil|Flutamide|Gemcitabine|Indomethacin|monomethylarsonous…	92.79	110
ERBB3	2065	Urinary Bladder Neoplasms	MESH:D001749		2-(4-morpholinyl)-8-phenyl-4H-1-benzopyran-4-one|Acetaminophen|Arsenic|arsenite|Benzo(a)pyrene|beta-hexachlorocyclohexane|bisphenol A|Cadmium Chloride|Chloroquine|CMF regimen|Curcumin|Diethylstilbestrol|Doxorubicin|Epirubicin|Ethanol|Ethinyl Estradiol|Etoposide|Fenretinide|Fluorouracil|Flutamide|Mitomycin|Mitoxantrone|Paclitaxel|Pesticides|Quercetin|Raloxifene Hydrochloride|Smoke|sodium arsenite|…	92.78	95
TXN1	22166	Urinary Bladder Neoplasms	MESH:D001749		2,4-dinitrotoluene|2-(4-morpholinyl)-8-phenyl-4H-1-benzopyran-4-one|2,6-dinitrotoluene|Acetaminophen|Ammonium Chloride|Arsenic|Arsenic Trioxide|arsenite|Ascorbic Acid|Benzo(a)pyrene|bisphenol A|Buthionine Sulfoximine|Cacodylic Acid|Cadmium Chloride|Cisplatin|Clofibrate|Diethylnitrosamine|Doxorubicin|Ethanol|Ethinyl Estradiol|Flutamide|Nicotine|nimesulide|phenethyl isothiocyanate|Poly I-C|Querceti…	92.74	97
PTGS1	5742	Urinary Bladder Neoplasms	MESH:D001749		1,3-butadiene|4-biphenylamine|Acetaminophen|Ammonium Chloride|Antipyrine|aristolochic acid I|Arsenic Trioxide|Ascorbic Acid|Aspirin|benzidine|Benzo(a)pyrene|bisphenol A|Butylated Hydroxytoluene|Cadmium Chloride|Cisplatin|Curcumin|Cyclophosphamide|Decitabine|Diethylnitrosamine|dimethylarsinous acid|Doxorubicin|Dust|Ethanol|Ethinyl Estradiol|Fenretinide|Flutamide|Gemcitabine|Indomethacin|Methylchol…	92.71	164
BRCA1	672	Urinary Bladder Neoplasms	MESH:D001749		2-Acetylaminofluorene|2-Naphthylamine|4-biphenylamine|Acetaminophen|Ammonium Chloride|Arsenic|Arsenic Trioxide|arsenite|Aspirin|Benzo(a)pyrene|beta-hexachlorocyclohexane|bisphenol A|Bortezomib|Cadmium Chloride|Cannabidiol|Carboplatin|Cisplatin|Curcumin|Decitabine|Diethylnitrosamine|Doxorubicin|Ethanol|Ethinyl Estradiol|Etoposide|Fluorouracil|Gemcitabine|Methotrexate|Methylcholanthrene|Mitomycin|N…	92.55	129
CCNB2	9133	Urinary Bladder Neoplasms	MESH:D001749		1,3-butadiene|2,6-dinitrotoluene|2-Acetylaminofluorene|4,4'-diaminodiphenylmethane|abemaciclib|Acetaminophen|aristolochic acid I|Arsenic Trioxide|arsenite|Benzo(a)pyrene|bisphenol A|Cacodylic Acid|Cadmium Chloride|Cannabidiol|Cisplatin|Diethylnitrosamine|Doxorubicin|Ethinyl Estradiol|Fenretinide|Fluorouracil|Indomethacin|Methotrexate|Methylcholanthrene|nimesulide|Paclitaxel|palbociclib|Phenobarbi…	92.55	94
PTK2	5747	Urinary Bladder Neoplasms	MESH:D001749		2,4-dinitrotoluene|2-(4-morpholinyl)-8-phenyl-4H-1-benzopyran-4-one|2,6-dinitrotoluene|Acetaminophen|AG 1879|Ammonium Chloride|Anthraquinones|aristolochic acid I|Arsenic|arsenite|Ascorbic Acid|Benzo(a)pyrene|bisphenol A|Buthionine Sulfoximine|Cadmium Chloride|Cannabidiol|Capsaicin|Cisplatin|Curcumin|cyanoginosin LR|Dactinomycin|Docetaxel|Doxorubicin|Ethanol|Ethinyl Estradiol|Fluorouracil|Flutamid…	92.55	96
AQP7	364	Urinary Bladder Neoplasms	MESH:D001749		4,4'-diaminodiphenylmethane|Acetaminophen|Ammonium Chloride|Arsenic|Arsenic Trioxide|arsenite|Benzo(a)pyrene|bisphenol A|Cacodylic Acid|Cadmium Chloride|Cannabidiol|Cisplatin|Clofibrate|Diethylnitrosamine|Diuron|Doxorubicin|Ethinyl Estradiol|Fenretinide|Flutamide|Indomethacin|muraglitazar|Pesticides|Phenobarbital|Pioglitazone|Plant Preparations|Quercetin|sodium arsenite|Tamoxifen|Tobacco Smoke Po…	92.53	103
MSH2	4436	Urinary Bladder Neoplasms	MESH:D001749		2,4-dinitrotoluene|4,4'-diaminodiphenylmethane|4-biphenylamine|Acetaminophen|Ammonium Chloride|aristolochic acid I|Arsenic|Arsenic Trioxide|Ascorbic Acid|Azathioprine|Benzo(a)pyrene|bisphenol A|Cacodylic Acid|Cadmium Chloride|Cannabidiol|Carboplatin|Cisplatin|Clofibrate|Cyclophosphamide|Decitabine|Diethylnitrosamine|Doxorubicin|Ethinyl Estradiol|Fluorouracil|Hexachlorocyclohexane|Mechlorethamine|…	92.26	164
PPARA	5465	Urinary Bladder Neoplasms	MESH:D001749		2,4-dinitrotoluene|2-(4-morpholinyl)-8-phenyl-4H-1-benzopyran-4-one|4,4'-diaminodiphenylmethane|Acetaminophen|Allopurinol|Ammonium Chloride|aristolochic acid I|Arsenic|Arsenic Trioxide|arsenite|Aspirin|Atorvastatin|benz(a)anthracene|Benzo(a)pyrene|bisphenol A|Cadmium Chloride|Cannabidiol|Capsaicin|Cisplatin|Clofibrate|Cyclophosphamide|Diethylnitrosamine|Diuron|Doxorubicin|Ethanol|Ethinyl Estradio…	92.18	189
CTSH	1512	Urinary Bladder Neoplasms	MESH:D001749		2,4-dinitrotoluene|Acetaminophen|Ammonium Chloride|Arsenic Trioxide|arsenite|Benzo(a)pyrene|bisphenol A|Cacodylic Acid|Cadmium Chloride|Cannabidiol|Cisplatin|Clofibrate|Cyclophosphamide|Dactinomycin|Decitabine|Diethylstilbestrol|Doxorubicin|Ethanol|Ethinyl Estradiol|Fenretinide|Fluorouracil|Flutamide|Indomethacin|Nicotine|nimesulide|Polycyclic Aromatic Hydrocarbons|Raloxifene Hydrochloride|Smoke|…	92.13	133
PDCD4	27250	Urinary Bladder Neoplasms	MESH:D001749		2-(4-morpholinyl)-8-phenyl-4H-1-benzopyran-4-one|4,4'-diaminodiphenylmethane|Acetaminophen|Ammonium Chloride|aristolochic acid I|Arsenic|Arsenic Trioxide|arsenite|Benzo(a)pyrene|bisphenol A|Cadmium Chloride|Clofibrate|Cyclophosphamide|Diethylnitrosamine|Diethylstilbestrol|Doxorubicin|Dust|Ethanol|Ethinyl Estradiol|Fluorouracil|Flutamide|Hexachlorocyclohexane|Mechlorethamine|Methylcholanthrene|mon…	92.10	140
CDKN3	1033	Urinary Bladder Neoplasms	MESH:D001749		1,3-butadiene|2,6-dinitrotoluene|2-Acetylaminofluorene|4,4'-diaminodiphenylmethane|Acetaminophen|aristolochic acid I|Arsenic Trioxide|arsenite|Azathioprine|Benzo(a)pyrene|bisphenol A|Cadmium Chloride|Cannabidiol|Cisplatin|Clofibrate|Decitabine|Diethylnitrosamine|Doxorubicin|Ethinyl Estradiol|Etoposide|Fluorouracil|Methotrexate|Methylcholanthrene|nimesulide|palbociclib|phenethyl isothiocyanate|Phe…	91.94	81
PCK1	5105	Urinary Bladder Neoplasms	MESH:D001749		2,4-dinitrotoluene|2,6-dinitrotoluene|2-Acetylaminofluorene|Acetaminophen|Ammonium Chloride|aristolochic acid I|Arsenic|Arsenic Trioxide|arsenite|Azathioprine|Benzo(a)pyrene|bisphenol A|Buthionine Sulfoximine|Cacodylic Acid|Cadmium Chloride|Cannabidiol|Clofibrate|Curcumin|Dactinomycin|Diethylnitrosamine|Diuron|Ethanol|Ethinyl Estradiol|Flutamide|Indomethacin|Methotrexate|Methylcholanthrene|muragl…	91.89	100
FST	10468	Urinary Bladder Neoplasms	MESH:D001749		1,3-butadiene|4,4'-diaminodiphenylmethane|Acetaminophen|Ammonium Chloride|Arsenic|Arsenic Trioxide|arsenite|Aspirin|Azathioprine|Benzo(a)pyrene|bisphenol A|Cadmium Chloride|Cisplatin|Decitabine|Diethylnitrosamine|Diethylstilbestrol|Diuron|Doxorubicin|Dust|Ethanol|Ethinyl Estradiol|Indomethacin|Methotrexate|Methylcholanthrene|phenethyl isothiocyanate|Phenobarbital|Piroxicam|Polycyclic Aromatic Hyd…	91.77	100
NRP1	8829	Urinary Bladder Neoplasms	MESH:D001749		2,6-dinitrotoluene|Acetaminophen|Ammonium Chloride|aristolochic acid I|Arsenic|arsenite|Benzo(a)pyrene|bisphenol A|Cadmium Chloride|Capsaicin|Cisplatin|Clofibrate|Cyclophosphamide|Decitabine|Diethylstilbestrol|Doxorubicin|Ethanol|Ethinyl Estradiol|Fenretinide|Fluorouracil|Gemcitabine|Indomethacin|Melphalan|Methotrexate|Paclitaxel|Phenobarbital|Piroxicam|Quercetin|Smoke|sodium arsenite|Tamoxifen|T…	91.77	160
CBR1	873	Urinary Bladder Neoplasms	MESH:D001749		2,4-dinitrotoluene|2,6-dinitrotoluene|2-Acetylaminofluorene|Acetaminophen|Ammonium Chloride|aristolochic acid I|Arsenic|Arsenic Trioxide|arsenite|Benzo(a)pyrene|bisphenol A|Butylated Hydroxyanisole|Cadmium Chloride|Cisplatin|Clofibrate|Curcumin|cyanoginosin LR|Dactinomycin|Diethylnitrosamine|Diuron|Doxorubicin|Ethanol|Ethinyl Estradiol|Flutamide|Indomethacin|Methylcholanthrene|Methylnitrosourea|n…	91.74	109
EIF4EBP1	1978	Urinary Bladder Neoplasms	MESH:D001749		2-(4-morpholinyl)-8-phenyl-4H-1-benzopyran-4-one|Acetaminophen|Ammonium Chloride|aristolochic acid I|Arsenic|Arsenic Trioxide|arsenite|Aspirin|Benzo(a)pyrene|bisphenol A|Bortezomib|Cadmium Chloride|Cannabidiol|Chloroquine|Cisplatin|Clofibrate|Curcumin|cyanoginosin LR|Cyclophosphamide|Diethylstilbestrol|Doxorubicin|Epirubicin|Ethanol|Fenretinide|Fluorouracil|Indomethacin|Mechlorethamine|Methylnitr…	91.54	164
BMP7	655	Urinary Bladder Neoplasms	MESH:D001749		2,4-dinitrotoluene|Acetaminophen|Ammonium Chloride|aristolochic acid I|arsenite|Ascorbic Acid|benz(a)anthracene|Benzo(a)pyrene|bisphenol A|Cadmium Chloride|Cannabidiol|Cisplatin|Decitabine|Diethylnitrosamine|Diethylstilbestrol|Doxorubicin|Ethanol|Ethinyl Estradiol|Fenretinide|Indomethacin|Mitoxantrone|monomethylarsonous acid|Nicotine|Octreotide|Paclitaxel|Pesticides|Raloxifene Hydrochloride|sodiu…	91.53	81
CHUK	1147	Urinary Bladder Neoplasms	MESH:D001749		2-(4-morpholinyl)-8-phenyl-4H-1-benzopyran-4-one|2,6-dinitrotoluene|3,3'-diindolylmethane|Acetaminophen|aristolochic acid I|Arsenic|Arsenic Trioxide|arsenite|Aspirin|Atorvastatin|Benzo(a)pyrene|bisphenol A|Bortezomib|Cacodylic Acid|Cadmium Chloride|Cannabidiol|Chloroquine|Cisplatin|Curcumin|Diethylnitrosamine|Diethylstilbestrol|Doxorubicin|Ethinyl Estradiol|Etoposide|Flutamide|Melphalan|nimesulid…	91.50	105
ALDH3A1	218	Urinary Bladder Neoplasms	MESH:D001749		2,4-dinitrotoluene|2-Acetylaminofluorene|2-methylacetoacetanilide|Acetaminophen|Ammonium Chloride|Arsenic|Arsenic Trioxide|arsenite|benz(a)anthracene|Benzo(a)pyrene|bisphenol A|Butylated Hydroxyanisole|Cadmium Chloride|Capsaicin|Carboplatin|Cisplatin|Clofibrate|Cyclophosphamide|Dactinomycin|Diethylnitrosamine|Diuron|Ethanol|Ethinyl Estradiol|Etoposide|Methylcholanthrene|Mitomycin|Pesticides|Polyc…	91.44	178
TSPO	706	Urinary Bladder Neoplasms	MESH:D001749		2,4-dinitrotoluene|2,6-dinitrotoluene|4,4'-diaminodiphenylmethane|Acetaminophen|Ammonium Chloride|aristolochic acid I|arsenite|Ascorbic Acid|Benzo(a)pyrene|bisphenol A|Cadmium Chloride|Cisplatin|Clofibrate|Decitabine|Diazepam|Diethylnitrosamine|Diethylstilbestrol|Doxorubicin|Ethanol|Ethinyl Estradiol|Fenretinide|Fluorouracil|Flutamide|Methylnitrosourea|Nicotine|Phenobarbital|Polycyclic Aromatic H…	91.44	75
CTSL	1514	Urinary Bladder Neoplasms	MESH:D001749		4,4'-diaminodiphenylmethane|Acetaminophen|Ammonium Chloride|Arsenic|Arsenic Trioxide|arsenite|Azathioprine|Benzo(a)pyrene|bisphenol A|Cadmium Chloride|CD 437|Chloroquine|Cisplatin|Clofibrate|Curcumin|cyanoginosin LR|Cyclophosphamide|Decitabine|Diethylnitrosamine|Diethylstilbestrol|Doxorubicin|Ethanol|Ethinyl Estradiol|Indomethacin|Methotrexate|Nicotine|nimesulide|Paclitaxel|Phenobarbital|Polycycl…	91.37	164
IGF2	3481	Urinary Bladder Neoplasms	MESH:D001749		1,3-butadiene|2-(4-morpholinyl)-8-phenyl-4H-1-benzopyran-4-one|2-Acetylaminofluorene|4,4'-diaminodiphenylmethane|Acetaminophen|Ammonium Chloride|Arsenic|Arsenic Trioxide|arsenite|Aspirin|Benzo(a)pyrene|bisphenol A|Bortezomib|Cacodylic Acid|Cadmium Chloride|Capsaicin|Cisplatin|Clofibrate|Curcumin|Dantrolene|Decitabine|Diethylnitrosamine|Diethylstilbestrol|Doxorubicin|Ethanol|Ethinyl Estradiol|Fenr…	91.37	103
CALR	811	Urinary Bladder Neoplasms	MESH:D001749		2,4-dinitrotoluene|4,4'-diaminodiphenylmethane|Acetaminophen|Ammonium Chloride|Arsenic Trioxide|arsenite|Benzo(a)pyrene|bisphenol A|Bortezomib|Buthionine Sulfoximine|Cadmium Chloride|Chloroquine|Cisplatin|Clofibrate|Cyclophosphamide|Diethylnitrosamine|Diethylstilbestrol|Diuron|Doxorubicin|Ellagic Acid|Ethanol|Ethinyl Estradiol|Fenretinide|Flutamide|Hexachlorocyclohexane|Methotrexate|Methylcholant…	91.24	140
EFEMP1	2202	Urinary Bladder Neoplasms	MESH:D001749		Acetaminophen|Ammonium Chloride|aristolochic acid I|Arsenic|arsenite|Azathioprine|Benzo(a)pyrene|bisphenol A|Cadmium Chloride|Cisplatin|Decitabine|Diethylnitrosamine|Diuron|Doxorubicin|Ethanol|Ethinyl Estradiol|Fluorouracil|Hexachlorocyclohexane|Indomethacin|Methotrexate|Paclitaxel|Phenobarbital|Polycyclic Aromatic Hydrocarbons|Prednisolone|Quercetin|Raloxifene Hydrochloride|Smoke|sodium arsenite…	91.14	101
IL1RN	3557	Urinary Bladder Neoplasms	MESH:D001749		Acetaminophen|Ammonium Chloride|Arsenic|Arsenic Trioxide|arsenite|Aspirin|Azathioprine|Benzo(a)pyrene|bisphenol A|Cadmium Chloride|Capsaicin|Cisplatin|Clofibrate|cyanoginosin LR|Cyclophosphamide|Diethylnitrosamine|Diuron|Doxorubicin|Dust|Ethanol|Ethinyl Estradiol|Fenretinide|Fluorouracil|Indomethacin|Methotrexate|monomethylarsonous acid|Nicotine|Paclitaxel|Piroxicam|Polycyclic Aromatic Hydrocarbo…	91.08	166
IL12A	3592	Urinary Bladder Neoplasms	MESH:D001749		Acetaminophen|Ammonium Chloride|aristolochic acid I|Arsenic|arsenite|Aspirin|Atorvastatin|Azathioprine|Benzo(a)pyrene|bisphenol A|Cadmium Chloride|Cannabidiol|Cisplatin|Clofibrate|Curcumin|Cyclophosphamide|Dactinomycin|Diethylnitrosamine|Doxorubicin|Dust|Ethanol|Indomethacin|Mechlorethamine|Melphalan|Methotrexate|Methylcholanthrene|Nicotine|Paclitaxel|Polycyclic Aromatic Hydrocarbons|Poly I-C|Pre…	90.99	156
IFITM1	8519	Urinary Bladder Neoplasms	MESH:D001749		4,4'-diaminodiphenylmethane|Acetaminophen|Arsenic|Benzo(a)pyrene|bisphenol A|Bortezomib|Cadmium Chloride|Cannabidiol|Cisplatin|Decitabine|Diethylnitrosamine|Diethylstilbestrol|Diuron|Doxorubicin|Ethinyl Estradiol|Etoposide|Fenretinide|Fluorouracil|Flutamide|Indomethacin|Methotrexate|Mitoxantrone|Nicotine|nimesulide|Phenobarbital|Poly I-C|Smoke|sodium arsenite|Tamoxifen|Tobacco Smoke Pollution|Veh…	90.94	93
APEX1	328	Urinary Bladder Neoplasms	MESH:D001749		2,4-dinitrotoluene|Acetaminophen|Ammonium Chloride|Arsenic|Arsenic Trioxide|arsenite|Benzo(a)pyrene|bisphenol A|Buthionine Sulfoximine|Cadmium Chloride|Cisplatin|Clofibrate|cyanoginosin LR|Cyclophosphamide|Diethylnitrosamine|Diethylstilbestrol|Doxorubicin|Ethanol|Ethinyl Estradiol|Etoposide|Fluorouracil|Flutamide|Methylcholanthrene|Mitomycin|Nicotine|nimesulide|Pesticides|Phenobarbital|Raloxifene…	90.84	175
S100A10	6281	Urinary Bladder Neoplasms	MESH:D001749		2,4-dinitrotoluene|2,6-dinitrotoluene|2-Naphthylamine|4,4'-diaminodiphenylmethane|Acetaminophen|Ammonium Chloride|Arsenic|Arsenic Trioxide|arsenite|Ascorbic Acid|Benzo(a)pyrene|bisphenol A|Cadmium Chloride|Cisplatin|Clofibrate|Dactinomycin|Decitabine|Diethylnitrosamine|Diuron|Doxorubicin|Ethanol|Ethinyl Estradiol|Fenretinide|Fluorouracil|Mitomycin|Nicotine|phenethyl isothiocyanate|Phenobarbital|P…	90.82	114
ALCAM	214	Urinary Bladder Neoplasms	MESH:D001749		2,4-dinitrotoluene|2,6-dinitrotoluene|Acetaminophen|Ammonium Chloride|aristolochic acid I|Arsenic|Benzo(a)pyrene|bisphenol A|Cadmium Chloride|Cannabidiol|Curcumin|Cyclophosphamide|Diethylnitrosamine|Diethylstilbestrol|Diuron|Ethanol|Ethinyl Estradiol|Fenretinide|Fluorouracil|Methylcholanthrene|Mitomycin|monomethylarsonous acid|muraglitazar|nimesulide|Pesticides|Phenobarbital|Raloxifene Hydrochlor…	90.75	150
TLR4	7099	Urinary Bladder Neoplasms	MESH:D001749		2-(4-morpholinyl)-8-phenyl-4H-1-benzopyran-4-one|Acetaminophen|Ammonium Chloride|Arsenic|Arsenic Trioxide|arsenite|Ascorbic Acid|Atorvastatin|Azathioprine|Benzo(a)pyrene|bisphenol A|Bortezomib|Buthionine Sulfoximine|Butylated Hydroxyanisole|Cadmium Chloride|Cannabidiol|Capsaicin|Chloroquine|Cisplatin|Curcumin|Cyclophosphamide|Decitabine|Diethylnitrosamine|dimethylarsinous acid|Doxorubicin|Dust|Et…	90.74	178
PER2	8864	Urinary Bladder Neoplasms	MESH:D001749		2,6-dinitrotoluene|Acetaminophen|Amino Acids, Peptides, and Proteins|Ammonium Chloride|Arsenic|Arsenic Trioxide|benz(a)anthracene|Benzo(a)pyrene|bisphenol A|Butylated Hydroxytoluene|Cadmium Chloride|Cannabidiol|Capsaicin|Curcumin|Diethylnitrosamine|Diuron|Doxorubicin|Ethanol|Ethinyl Estradiol|Fenretinide|Fluorouracil|Hexachlorocyclohexane|Indomethacin|Methotrexate|Phenobarbital|Prednisolone|Querc…	90.70	94
SERPINE2	5270	Urinary Bladder Neoplasms	MESH:D001749		Acetaminophen|Ammonium Chloride|arsenite|Azathioprine|Benzo(a)pyrene|bisphenol A|Cadmium Chloride|Cisplatin|Clofibrate|Curcumin|Diethylnitrosamine|Diuron|Doxorubicin|Dust|Ethanol|Ethinyl Estradiol|Etoposide|Fluorouracil|Flutamide|Hexachlorocyclohexane|Indomethacin|Leucovorin|Methotrexate|Methylnitrosourea|muraglitazar|Phenobarbital|Polycyclic Aromatic Hydrocarbons|Quercetin|Raloxifene Hydrochlori…	90.63	81
YWHAE	7531	Urinary Bladder Neoplasms	MESH:D001749		2,6-dinitrotoluene|Acetaminophen|Ammonium Chloride|aristolochic acid I|Arsenic|arsenite|Ascorbic Acid|Aspirin|Benzo(a)pyrene|bisphenol A|Bortezomib|Cadmium Chloride|Curcumin|Doxorubicin|Ethanol|Ethinyl Estradiol|Fenretinide|Fluorouracil|Flutamide|Indomethacin|Mitoxantrone|Pesticides|phenethyl isothiocyanate|Quercetin|Smoke|sodium arsenite|Tamoxifen|Tobacco Smoke Pollution|Vehicle Emissions|Warfar…	90.56	84
KLF6	1316	Urinary Bladder Neoplasms	MESH:D001749		2,4-dinitrotoluene|4,4'-diaminodiphenylmethane|Acetaminophen|Ammonium Chloride|arsenite|Azathioprine|Benzo(a)pyrene|bisphenol A|Bortezomib|Buthionine Sulfoximine|Cadmium Chloride|Cannabidiol|Cisplatin|Clofibrate|Curcumin|Decitabine|Diethylnitrosamine|Diuron|Doxorubicin|Ethanol|Ethinyl Estradiol|Etoposide|Fluorouracil|Mitomycin|Phenobarbital|Polycyclic Aromatic Hydrocarbons|Quercetin|Raloxifene Hy…	90.55	92
CD74	972	Urinary Bladder Neoplasms	MESH:D001749		4,4'-diaminodiphenylmethane|Acetaminophen|Ammonium Chloride|aristolochic acid I|Arsenic Trioxide|arsenite|Aspirin|Benzo(a)pyrene|bisphenol A|Cacodylic Acid|Cadmium Chloride|Clofibrate|cyanoginosin LR|Cyclophosphamide|Decitabine|Diethylnitrosamine|Diethylstilbestrol|Diuron|Doxorubicin|Ethanol|Ethinyl Estradiol|Hydroxychloroquine|Methotrexate|nimesulide|Phenobarbital|Polycyclic Aromatic Hydrocarbon…	90.47	134
ENPP2	5168	Urinary Bladder Neoplasms	MESH:D001749		2,4-dinitrotoluene|2,6-dinitrotoluene|Acetaminophen|Arsenic|Arsenic Trioxide|Aspirin|Azathioprine|Benzo(a)pyrene|bisphenol A|Cacodylic Acid|Cadmium Chloride|Capsaicin|Cisplatin|Clofibrate|cyanoginosin LR|Diethylnitrosamine|Diuron|Ethanol|Ethinyl Estradiol|Fenretinide|Indomethacin|Methotrexate|Methylcholanthrene|nimesulide|Paclitaxel|Phenobarbital|Plant Preparations|Quercetin|Raloxifene Hydrochlor…	90.47	100
JAK1	3716	Urinary Bladder Neoplasms	MESH:D001749		2,6-dinitrotoluene|Acetaminophen|Ammonium Chloride|aristolochic acid I|Arsenic|Arsenic Trioxide|arsenite|Benzo(a)pyrene|bisphenol A|Bortezomib|Buthionine Sulfoximine|Cadmium Chloride|Capsaicin|Cisplatin|Clofibrate|Curcumin|cyanoginosin LR|Diethylnitrosamine|Docetaxel|Doxorubicin|Ethanol|Ethinyl Estradiol|Fenretinide|Mitomycin|monomethylarsonous acid|nimesulide|phenethyl isothiocyanate|Phenobarbit…	90.47	109
BNIP3L	665	Urinary Bladder Neoplasms	MESH:D001749		2,6-dinitrotoluene|4,4'-diaminodiphenylmethane|Acetaminophen|Ammonium Chloride|aristolochic acid I|Arsenic Trioxide|arsenite|Aspirin|Benzo(a)pyrene|bisphenol A|Cadmium Chloride|Capsaicin|Cisplatin|Clofibrate|Decitabine|Diethylstilbestrol|Diuron|Doxorubicin|Ethanol|Ethinyl Estradiol|Fluorouracil|Gemcitabine|monomethylarsonous acid|nimesulide|Polycyclic Aromatic Hydrocarbons|Quercetin|Smoke|sodium …	90.37	84
PHGDH	26227	Urinary Bladder Neoplasms	MESH:D001749		4,4'-diaminodiphenylmethane|Acetaminophen|Ammonium Chloride|aristolochic acid I|Arsenic|Arsenic Trioxide|arsenite|Ascorbic Acid|Azathioprine|Benzo(a)pyrene|bisphenol A|Cadmium Chloride|Cisplatin|Diethylnitrosamine|Diethylstilbestrol|Doxorubicin|Ethanol|Ethinyl Estradiol|Etoposide|Fenretinide|Flutamide|Ifosfamide|Indomethacin|Methotrexate|Mitoxantrone|Nicotine|Paclitaxel|Piroxicam|Prednisolone|Que…	90.28	111
SQLE	6713	Urinary Bladder Neoplasms	MESH:D001749		2,4-dinitrotoluene|2,6-dinitrotoluene|4,4'-diaminodiphenylmethane|Acetaminophen|Ammonium Chloride|aristolochic acid I|Arsenic|Arsenic Trioxide|Azathioprine|Benzo(a)pyrene|bisphenol A|Cacodylic Acid|Cadmium Chloride|Cisplatin|Clofibrate|Curcumin|Diethylnitrosamine|Diethylstilbestrol|Doxorubicin|Ethanol|Ethinyl Estradiol|febrifugine|Fenretinide|Fluorouracil|Hexachlorocyclohexane|Indomethacin|monome…	90.28	98
SIRT1	23411	Urinary Bladder Neoplasms	MESH:D001749		1,3-butadiene|2,4-dinitrotoluene|2-(4-morpholinyl)-8-phenyl-4H-1-benzopyran-4-one|2-Acetylaminofluorene|Acetaminophen|aristolochic acid I|Arsenic|Arsenic Trioxide|arsenite|Aspirin|Atorvastatin|Benzo(a)pyrene|bisphenol A|Bortezomib|Cadmium Chloride|Capsaicin|Cisplatin|Clofibrate|Curcumin|Dactinomycin|Diethylnitrosamine|Diethylstilbestrol|Doxorubicin|Dust|Ethanol|Ethinyl Estradiol|Indomethacin|Meth…	90.20	112
UGT1A6	54578	Urinary Bladder Neoplasms	MESH:D001749		2,6-dinitrotoluene|Acetaminophen|Ammonium Chloride|aristolochic acid I|Arsenic|Arsenic Trioxide|arsenite|Ascorbic Acid|Aspirin|benz(a)anthracene|Benzo(a)pyrene|bisphenol A|Butylated Hydroxyanisole|Butylhydroxybutylnitrosamine|Carboplatin|Cisplatin|Clofibrate|Curcumin|Diethylnitrosamine|dimethylarsinous acid|Diuron|Ethinyl Estradiol|Flutamide|Hexachlorocyclohexane|Indomethacin|Methotrexate|Methylc…	90.15	124
TUBB2A	7280	Urinary Bladder Neoplasms	MESH:D001749		Acetaminophen|aristolochic acid I|Arsenic|benz(a)anthracene|Benzo(a)pyrene|bisphenol A|Bortezomib|Cadmium Chloride|Cisplatin|Clofibrate|Decitabine|Diethylnitrosamine|Diuron|Doxorubicin|Ethanol|Ethinyl Estradiol|Fenretinide|Fluorouracil|Flutamide|Indomethacin|licochalcone B|Methotrexate|monomethylarsonous acid|nimesulide|phenethyl isothiocyanate|Phenobarbital|Polycyclic Aromatic Hydrocarbons|Poly …	90.12	93
WEE1	7465	Urinary Bladder Neoplasms	MESH:D001749		1,3-butadiene|2,4-dinitrotoluene|2-Acetylaminofluorene|4,4'-diaminodiphenylmethane|Acetaminophen|Ammonium Chloride|aristolochic acid I|Arsenic Trioxide|benz(a)anthracene|Benzo(a)pyrene|bisphenol A|Bortezomib|Cadmium Chloride|Cannabidiol|Cisplatin|cyanoginosin LR|Diethylstilbestrol|Doxorubicin|Ellagic Acid|Ethanol|Ethinyl Estradiol|Fenretinide|Fluorouracil|Indomethacin|Methylcholanthrene|Phenobarb…	90.12	75
PPIL3	53938	Urinary Bladder Neoplasms	MESH:D001749		2,4-dinitrotoluene|2,6-dinitrotoluene|4,4'-diaminodiphenylmethane|Acetaminophen|Ammonium Chloride|Arsenic|Arsenic Trioxide|arsenite|Benzo(a)pyrene|bisphenol A|Cadmium Chloride|Cisplatin|Dactinomycin|Diethylnitrosamine|Doxorubicin|Ethanol|Ethinyl Estradiol|Flutamide|Indomethacin|nimesulide|Phenobarbital|Polycyclic Aromatic Hydrocarbons|sodium arsenite|Tobacco Smoke Pollution|Vehicle Emissions	90.07	84
COL5A2	1290	Urinary Bladder Neoplasms	MESH:D001749		4,4'-diaminodiphenylmethane|Acetaminophen|Ammonium Chloride|Arsenic|arsenite|Benzo(a)pyrene|bisphenol A|Cadmium Chloride|Cannabidiol|Cisplatin|Curcumin|Decitabine|Diethylnitrosamine|Diethylstilbestrol|Diuron|Doxorubicin|Ethanol|Ethinyl Estradiol|Fenretinide|Fluorouracil|Methotrexate|Methylcholanthrene|Paclitaxel|Phenobarbital|Raloxifene Hydrochloride|Smoke|sodium arsenite|Tobacco Smoke Pollution|…	89.99	100
RRM1	6240	Urinary Bladder Neoplasms	MESH:D001749		2,6-dinitrotoluene|2-Acetylaminofluorene|Acetaminophen|Arsenic Trioxide|arsenite|Azathioprine|benz(a)anthracene|Benzo(a)pyrene|bisphenol A|Cadmium Chloride|Cisplatin|cyanoginosin LR|Cyclophosphamide|Dactinomycin|Diethylnitrosamine|Diethylstilbestrol|Doxorubicin|Ethinyl Estradiol|Fenretinide|Fluorouracil|Gefitinib|Gemcitabine|Indomethacin|Methylcholanthrene|palbociclib|Phenobarbital|Plant Preparat…	89.95	144
PRKCA	5578	Urinary Bladder Neoplasms	MESH:D001749		Acetaminophen|Ammonium Chloride|aristolochic acid I|Arsenic|Arsenic Trioxide|arsenite|Atorvastatin|Benzo(a)pyrene|bisphenol A|Buthionine Sulfoximine|Butylated Hydroxytoluene|Cacodylic Acid|Cadmium Chloride|Cannabidiol|Capsaicin|Cisplatin|Curcumin|cyanoginosin LR|Diethylnitrosamine|Diethylstilbestrol|dimethylarsinous acid|Doxorubicin|Dust|Ethanol|Ethinyl Estradiol|Fenretinide|Methotrexate|monometh…	89.91	108
SLC20A1	6574	Urinary Bladder Neoplasms	MESH:D001749		2,4-dinitrotoluene|2,6-dinitrotoluene|4,4'-diaminodiphenylmethane|Acetaminophen|Ammonium Chloride|Arsenic|Arsenic Trioxide|Azathioprine|Benzo(a)pyrene|bisphenol A|Cadmium Chloride|Cisplatin|Curcumin|Diethylnitrosamine|Diuron|Doxorubicin|Ethinyl Estradiol|Flutamide|Indomethacin|Methotrexate|phenethyl isothiocyanate|Phenobarbital|Polycyclic Aromatic Hydrocarbons|Quercetin|Smoke|sodium arsenite|Tamo…	89.78	97
PDPK1	5170	Urinary Bladder Neoplasms	MESH:D001749		2,4-dinitrotoluene|2,6-dinitrotoluene|4,4'-diaminodiphenylmethane|Acetaminophen|Amino Acids, Peptides, and Proteins|Ammonium Chloride|Anthraquinones|aristolochic acid I|Arsenic|Arsenic Trioxide|arsenite|Atorvastatin|Benzo(a)pyrene|bisphenol A|Cadmium Chloride|Cisplatin|Curcumin|cyanoginosin LR|Doxorubicin|Ethinyl Estradiol|Gemcitabine|Mechlorethamine|Methylnitrosourea|monomethylarsonous acid|Pacl…	89.74	99
ITPR1	3708	Urinary Bladder Neoplasms	MESH:D001749		2,4-dinitrotoluene|2-(4-morpholinyl)-8-phenyl-4H-1-benzopyran-4-one|2,6-dinitrotoluene|Acetaminophen|Ammonium Chloride|aristolochic acid I|Arsenic|Arsenic Trioxide|arsenite|Ascorbic Acid|Benzo(a)pyrene|bisphenol A|Cadmium Chloride|Clofibrate|Curcumin|cyanoginosin LR|Dactinomycin|Diuron|Doxorubicin|Ethanol|Ethinyl Estradiol|Etoposide|Fenretinide|Fluorouracil|Methotrexate|Methylcholanthrene|Phenoba…	89.68	95
GLUL	2752	Urinary Bladder Neoplasms	MESH:D001749		1,3-butadiene|2,6-dinitrotoluene|4,4'-diaminodiphenylmethane|Acetaminophen|Allopurinol|Ammonium Chloride|aristolochic acid I|Arsenic|Arsenic Trioxide|Benzo(a)pyrene|bisphenol A|Cadmium Chloride|Chloroquine|Cisplatin|Clofibrate|cyanoginosin LR|Diethylnitrosamine|Diethylstilbestrol|Diuron|Doxorubicin|Ethanol|Ethinyl Estradiol|Fenretinide|Flutamide|Hexachlorocyclohexane|Indomethacin|Mitoxantrone|mon…	89.62	97
TNFAIP3	7128	Urinary Bladder Neoplasms	MESH:D001749		2-(4-morpholinyl)-8-phenyl-4H-1-benzopyran-4-one|Acetaminophen|aristolochic acid I|Arsenic|Arsenic Trioxide|arsenite|Benzo(a)pyrene|bisphenol A|Bortezomib|Cadmium Chloride|Cannabidiol|Cisplatin|Cyclophosphamide|Dactinomycin|Diuron|Doxorubicin|Dust|Ethanol|Ethinyl Estradiol|Fenretinide|Fluorouracil|Gemcitabine|Methotrexate|monomethylarsonous acid|Paclitaxel|Pesticides|phenethyl isothiocyanate|Phen…	89.62	168
GUSB	2990	Urinary Bladder Neoplasms	MESH:D001749		2,4-dinitrotoluene|2,6-dinitrotoluene|Acetaminophen|Ammonium Chloride|Arsenic|Ascorbic Acid|Benzo(a)pyrene|bisphenol A|Cadmium Chloride|Curcumin|Cyclophosphamide|Decitabine|Diethylnitrosamine|Diethylstilbestrol|Doxorubicin|Ellagic Acid|Ethanol|Ethinyl Estradiol|Fenretinide|Flutamide|Hexachlorocyclohexane|Indomethacin|Paclitaxel|Phenobarbital|Phytic Acid|Smoke|sodium arsenite|Thioctic Acid|Tobacco…	89.61	142
EDNRB	1910	Urinary Bladder Neoplasms	MESH:D001749		Acetaminophen|Ammonium Chloride|Arsenic|Arsenic Trioxide|Ascorbic Acid|Aspirin|benz(a)anthracene|Benzo(a)pyrene|bisphenol A|Cadmium Chloride|Chlorambucil|Cisplatin|Cyclophosphamide|Dactinomycin|Diethylnitrosamine|Ethanol|Ethinyl Estradiol|Etoposide|Fenretinide|Fluorouracil|Gefitinib|Indomethacin|Methotrexate|Methylnitrosourea|Nicotine|nimesulide|Phenobarbital|Quercetin|Smoke|sodium arsenite|Tobac…	89.40	156
IGFBP2	3485	Urinary Bladder Neoplasms	MESH:D001749		4,4'-diaminodiphenylmethane|Acetaminophen|Ammonium Chloride|Arsenic Trioxide|arsenite|Benzo(a)pyrene|bisphenol A|Cadmium Chloride|Cisplatin|Clofibrate|Curcumin|Decitabine|Diethylnitrosamine|Diethylstilbestrol|Diuron|Doxorubicin|Ellagic Acid|Ethanol|Ethinyl Estradiol|Fenretinide|Fluorouracil|Flutamide|Indomethacin|Methylnitrosourea|Nicotine|Phenobarbital|Quercetin|Smoke|sodium arsenite|Tamoxifen|T…	89.38	82
NRG1	3084	Urinary Bladder Neoplasms	MESH:D001749		2,4-dinitrotoluene|2-(4-morpholinyl)-8-phenyl-4H-1-benzopyran-4-one|2,6-dinitrotoluene|Acetaminophen|Ammonium Chloride|aristolochic acid I|Arsenic|Arsenic Trioxide|arsenite|Benzo(a)pyrene|bisphenol A|Cacodylic Acid|Cadmium Chloride|Cannabidiol|Cyclophosphamide|Diethylnitrosamine|Diethylstilbestrol|dimethylarsinous acid|Diuron|Doxorubicin|Etoposide|Fluorouracil|Flutamide|Gemcitabine|Indomethacin|M…	89.36	160
DNMT1	1786	Urinary Bladder Neoplasms	MESH:D001749		1,3-butadiene|2,6-dinitrotoluene|3,3'-diindolylmethane|Acetaminophen|Arsenic|Arsenicals|Arsenic Trioxide|Aspirin|Benzo(a)pyrene|bisphenol A|Cadmium Chloride|Cisplatin|Clofibrate|Curcumin|Cyclophosphamide|Decitabine|Diethylnitrosamine|Diethylstilbestrol|Doxorubicin|Dust|Ethanol|Ethinyl Estradiol|Etoposide|Fenretinide|Gemcitabine|Indomethacin|Methylcholanthrene|Mitomycin|Nicotine|Phenobarbital|Piro…	89.35	174
CTSS	1520	Urinary Bladder Neoplasms	MESH:D001749		4,4'-diaminodiphenylmethane|Acetaminophen|Ammonium Chloride|aristolochic acid I|Arsenic Trioxide|Benzo(a)pyrene|beta-hexachlorocyclohexane|bisphenol A|Cadmium Chloride|Cisplatin|Clofibrate|Curcumin|Dactinomycin|Diethylnitrosamine|Diethylstilbestrol|Diuron|Doxorubicin|Ethanol|Ethinyl Estradiol|Fenretinide|Flutamide|Indomethacin|Methotrexate|monomethylarsonous acid|nimesulide|Paclitaxel|Phenobarbit…	89.28	80
DIABLO	56616	Urinary Bladder Neoplasms	MESH:D001749		2,4-dinitrotoluene|2,6-dinitrotoluene|Acetaminophen|Ammonium Chloride|aristolochic acid I|Arsenic|Arsenic Trioxide|arsenite|Aspirin|Benzo(a)pyrene|bisphenol A|Bortezomib|Butylated Hydroxytoluene|Cadmium Chloride|Cannabidiol|Cisplatin|Curcumin|Diethylnitrosamine|Doxorubicin|Ethinyl Estradiol|Fluorouracil|Flutamide|Methylcholanthrene|Paclitaxel|phenethyl isothiocyanate|Phenobarbital|Quercetin|Smoke…	89.28	111
MCM7	4176	Urinary Bladder Neoplasms	MESH:D001749		2,4-dinitrotoluene|Acetaminophen|Arsenic|Arsenic Trioxide|Benzo(a)pyrene|bisphenol A|Bortezomib|Cadmium Chloride|Cannabidiol|Cisplatin|Clofibrate|Curcumin|Decitabine|Diethylnitrosamine|Diethylstilbestrol|Doxorubicin|Ethanol|Ethinyl Estradiol|Etoposide|Fluorouracil|Flutamide|nimesulide|palbociclib|phenethyl isothiocyanate|Phenobarbital|Polycyclic Aromatic Hydrocarbons|Quercetin|Smoke|sodium arseni…	89.28	90
CSF1	1435	Urinary Bladder Neoplasms	MESH:D001749		2,4-dinitrotoluene|2-(4-morpholinyl)-8-phenyl-4H-1-benzopyran-4-one|2,6-dinitrotoluene|4,4'-diaminodiphenylmethane|Acetaminophen|AG 1879|Ammonium Chloride|aristolochic acid I|Arsenic|Arsenic Trioxide|Benzo(a)pyrene|bisphenol A|Buthionine Sulfoximine|Cadmium Chloride|Cannabidiol|Cisplatin|CMF regimen|Curcumin|Cyclophosphamide|Diuron|Doxorubicin|Dust|Ethanol|Ethinyl Estradiol|Fluorouracil|Flutamide…	89.12	151
THBD	7056	Urinary Bladder Neoplasms	MESH:D001749		2-(4-morpholinyl)-8-phenyl-4H-1-benzopyran-4-one|4,4'-diaminodiphenylmethane|Acetaminophen|Ammonium Chloride|Arsenic|Arsenic Trioxide|arsenite|Benzo(a)pyrene|bisphenol A|Cacodylic Acid|Cadmium Chloride|Cisplatin|Decitabine|dimethylarsinous acid|Diuron|Doxorubicin|Ethanol|Ethinyl Estradiol|Fenretinide|Indomethacin|Methotrexate|Methylcholanthrene|monomethylarsonous acid|Paclitaxel|Phenobarbital|Pol…	89.11	109
WNT4	54361	Urinary Bladder Neoplasms	MESH:D001749		2,4-dinitrotoluene|abemaciclib|Acetaminophen|Ammonium Chloride|aristolochic acid I|Arsenic|arsenite|Benzo(a)pyrene|bisphenol A|Cadmium Chloride|Cisplatin|Clofibrate|Dactinomycin|Diethylnitrosamine|Diethylstilbestrol|Diuron|Doxorubicin|Dust|Ethanol|Ethinyl Estradiol|Fenretinide|Indomethacin|licochalcone B|Nicotine|Paclitaxel|Phenobarbital|Poly I-C|Smoke|sodium arsenite|Tamoxifen|Tobacco Smoke Poll…	89.06	96
AHR	196	Urinary Bladder Neoplasms	MESH:D001749		2-(4-morpholinyl)-8-phenyl-4H-1-benzopyran-4-one|2-Acetylaminofluorene|3,3'-diindolylmethane|3-amino-1,4-dimethyl-5H-pyrido(4,3-b)indole|3-amino-1-methyl-5H-pyrido(4,3-b)indole|Acetaminophen|AG 1879|Ammonium Chloride|Arsenic|Arsenic Trioxide|arsenite|Aspirin|benz(a)anthracene|Benzo(a)pyrene|beta-hexachlorocyclohexane|bisphenol A|Butylated Hydroxyanisole|Cacodylic Acid|Cadmium Chloride|Cannabidiol…	88.95	135
NGF	4803	Urinary Bladder Neoplasms	MESH:D001749		2-(4-morpholinyl)-8-phenyl-4H-1-benzopyran-4-one|Acetaminophen|AG 1879|Ammonium Chloride|aristolochic acid I|Arsenic|arsenite|Benzo(a)pyrene|bisphenol A|Buthionine Sulfoximine|Butylated Hydroxytoluene|Cadmium Chloride|Cannabidiol|Capsaicin|Cisplatin|Curcumin|cyanoginosin LR|Cyclophosphamide|Dactinomycin|Decitabine|Doxorubicin|Ethanol|Ethinyl Estradiol|Flutamide|Indomethacin|Methotrexate|Methylcho…	88.90	164
CCL3	6348	Urinary Bladder Neoplasms	MESH:D001749		Acetaminophen|Ammonium Chloride|Arsenic|Arsenic Trioxide|Ascorbic Acid|Aspirin|Azathioprine|Benzo(a)pyrene|bisphenol A|Bortezomib|Cadmium Chloride|Capsaicin|Curcumin|cyanoginosin LR|Cyclophosphamide|Diethylnitrosamine|Diuron|Doxorubicin|Dust|Ethanol|Ethinyl Estradiol|Etoposide|Gemcitabine|Indomethacin|Methotrexate|Methylnitrosourea|muraglitazar|Pesticides|Pioglitazone|Polycyclic Aromatic Hydrocar…	88.81	167
HSD17B4	3295	Urinary Bladder Neoplasms	MESH:D001749		2,4-dinitrotoluene|2,6-dinitrotoluene|4,4'-diaminodiphenylmethane|Acetaminophen|Ammonium Chloride|aristolochic acid I|Arsenic|Arsenic Trioxide|bisphenol A|Cadmium Chloride|Carboplatin|Cisplatin|Clofibrate|Dactinomycin|Diuron|Doxorubicin|Ethanol|Ethinyl Estradiol|Fenretinide|Flutamide|Indomethacin|Methotrexate|muraglitazar|nimesulide|Paclitaxel|Phenobarbital|Quercetin|Raloxifene Hydrochloride|sodi…	88.78	100
PLD1	5337	Urinary Bladder Neoplasms	MESH:D001749		2,4-dinitrotoluene|2,6-dinitrotoluene|2-Naphthylamine|4,4'-diaminodiphenylmethane|Acetaminophen|Ammonium Chloride|aristolochic acid I|Arsenic|Arsenic Trioxide|arsenite|Benzo(a)pyrene|bisphenol A|Cannabidiol|Cisplatin|Clofibrate|Dactinomycin|Decitabine|Diethylnitrosamine|Diuron|Doxorubicin|Ethanol|Indomethacin|licochalcone B|monomethylarsonous acid|Nicotine|Phenobarbital|Pioglitazone|Quercetin|Smo…	88.78	96
OAT	4942	Urinary Bladder Neoplasms	MESH:D001749		2,4-dinitrotoluene|2,6-dinitrotoluene|4,4'-diaminodiphenylmethane|Acetaminophen|Ammonium Chloride|aristolochic acid I|Benzo(a)pyrene|bisphenol A|Cadmium Chloride|Cannabidiol|Cisplatin|Clofibrate|Curcumin|Diethylnitrosamine|Diuron|Doxorubicin|Ethanol|Ethinyl Estradiol|Etoposide|Flutamide|licochalcone B|Methotrexate|muraglitazar|nimesulide|Paclitaxel|Phenobarbital|Smoke|sodium arsenite|Tamoxifen|To…	88.77	78
APOB	338	Urinary Bladder Neoplasms	MESH:D001749		1,3-butadiene|2,4-dinitrotoluene|2,6-dinitrotoluene|3,3'-diindolylmethane|Acetaminophen|Allopurinol|Ammonium Chloride|Ascorbic Acid|Atorvastatin|Benzo(a)pyrene|bisphenol A|Cadmium Chloride|Capsaicin|Cisplatin|Clofibrate|cyanoginosin LR|Cyclophosphamide|Doxorubicin|Ethanol|Ethinyl Estradiol|Fluorouracil|Flutamide|Hexachlorocyclohexane|Indomethacin|Pesticides|Phenobarbital|Pioglitazone|Plant Prepar…	88.71	134
RND3	390	Urinary Bladder Neoplasms	MESH:D001749		2,6-dinitrotoluene|2-methylacetoacetanilide|4,4'-diaminodiphenylmethane|Acetaminophen|aristolochic acid I|Arsenic Trioxide|arsenite|Benzo(a)pyrene|bisphenol A|Bortezomib|Cadmium Chloride|Cannabidiol|Cisplatin|Diethylstilbestrol|dimethylarsinous acid|Ethanol|Ethinyl Estradiol|Methotrexate|Methylcholanthrene|monomethylarsonous acid|Nicotine|Phenobarbital|Piroxicam|Polycyclic Aromatic Hydrocarbons|R…	88.70	64
BCL2L11	10018	Urinary Bladder Neoplasms	MESH:D001749		2-(4-morpholinyl)-8-phenyl-4H-1-benzopyran-4-one|Acetaminophen|Ammonium Chloride|Arsenic Trioxide|Aspirin|Benzo(a)pyrene|bisphenol A|Bortezomib|Cadmium Chloride|Cannabidiol|Cisplatin|Clofibrate|Curcumin|cyanoginosin LR|Cyclophosphamide|Dactinomycin|Dantrolene|Decitabine|Diethylnitrosamine|Docetaxel|Doxorubicin|Ethanol|Fenretinide|Fluorouracil|Flutamide|Gefitinib|Gemcitabine|Indomethacin|Paclitaxe…	88.68	146
TGFB3	7043	Urinary Bladder Neoplasms	MESH:D001749		Acetaminophen|Ammonium Chloride|Arsenic|Arsenic Trioxide|arsenite|Ascorbic Acid|Atorvastatin|Benzo(a)pyrene|bisphenol A|Cadmium Chloride|Cannabidiol|Capsaicin|Cisplatin|cyanoginosin LR|Cyclophosphamide|Diazepam|Diethylnitrosamine|Diethylstilbestrol|Diuron|Doxorubicin|Ethanol|Ethinyl Estradiol|Fenretinide|Flutamide|Indomethacin|muraglitazar|Quercetin|Raloxifene Hydrochloride|Smoke|sodium arsenite|…	88.62	161
MAPKAPK2	9261	Urinary Bladder Neoplasms	MESH:D001749		2,4-dinitrotoluene|Acetaminophen|Ammonium Chloride|Arsenic Trioxide|arsenite|Benzo(a)pyrene|bisphenol A|Bortezomib|Cadmium Chloride|Cisplatin|Clofibrate|Decitabine|Diethylstilbestrol|Ethanol|Ethinyl Estradiol|Etoposide|Indomethacin|Methotrexate|nimesulide|Phenobarbital|Polycyclic Aromatic Hydrocarbons|Quercetin|Raloxifene Hydrochloride|Smoke|sodium arsenite|Tamoxifen|Thiabendazole|Thioctic Acid|T…	88.61	63
LDHA	3939	Urinary Bladder Neoplasms	MESH:D001749		2-(4-morpholinyl)-8-phenyl-4H-1-benzopyran-4-one|2,6-dinitrotoluene|3,3'-diindolylmethane|Acetaminophen|Ammonium Chloride|aristolochic acid I|Arsenic|Arsenic Trioxide|arsenite|Ascorbic Acid|Benzo(a)pyrene|bisphenol A|Cadmium Chloride|Chloroquine|Cisplatin|Clofibrate|Curcumin|Diethylnitrosamine|Diethylstilbestrol|Docetaxel|Doxorubicin|Dust|Ethanol|Ethinyl Estradiol|Fenretinide|Fluorouracil|Flutami…	88.57	107
SNAI1	6615	Urinary Bladder Neoplasms	MESH:D001749		1,3-butadiene|2-(4-morpholinyl)-8-phenyl-4H-1-benzopyran-4-one|3,3'-diindolylmethane|Acetaminophen|AG 1879|Ammonium Chloride|aristolochic acid I|Arsenic|Arsenic Trioxide|arsenite|benz(a)anthracene|Benzo(a)pyrene|bisphenol A|Cadmium Chloride|Chloroquine|Ciprofloxacin|Cisplatin|Curcumin|cyanoginosin LR|Decitabine|Doxorubicin|Dust|Ethanol|Ethinyl Estradiol|Gemcitabine|licochalcone B|Methylnitrosoure…	88.54	110
RHOB	388	Urinary Bladder Neoplasms	MESH:D001749		2,4-dinitrotoluene|2,6-dinitrotoluene|2-Acetylaminofluorene|4,4'-diaminodiphenylmethane|Acetaminophen|Ammonium Chloride|aristolochic acid I|Arsenic|Arsenic Trioxide|arsenite|Atorvastatin|benz(a)anthracene|Benzo(a)pyrene|bisphenol A|Cadmium Chloride|Chloroquine|Clofibrate|Curcumin|cyanoginosin LR|Dactinomycin|Diethylnitrosamine|Diethylstilbestrol|Doxorubicin|Ethanol|Ethinyl Estradiol|Indomethacin|…	88.47	83
YWHAB	7529	Urinary Bladder Neoplasms	MESH:D001749		2,4-dinitrotoluene|2,6-dinitrotoluene|Acetaminophen|Ammonium Chloride|aristolochic acid I|Arsenic|Arsenic Trioxide|arsenite|Benzo(a)pyrene|bisphenol A|Cadmium Chloride|Cannabidiol|Clofibrate|Diethylnitrosamine|Diethylstilbestrol|Doxorubicin|Ethanol|Ethinyl Estradiol|Fenretinide|Fluorouracil|Flutamide|phenethyl isothiocyanate|Piroxicam|Smoke|sodium arsenite|Tamoxifen|Tobacco Smoke Pollution|Vehicl…	88.39	74
RSAD2	91543	Urinary Bladder Neoplasms	MESH:D001749		2,6-dinitrotoluene|2-Acetylaminofluorene|Acetaminophen|Ammonium Chloride|Arsenic|arsenite|Azathioprine|benz(a)anthracene|Benzo(a)pyrene|bisphenol A|Cacodylic Acid|Cadmium Chloride|Cannabidiol|Cisplatin|Doxorubicin|Ethinyl Estradiol|Hexachlorocyclohexane|Hydroxychloroquine|Methotrexate|Methylcholanthrene|monomethylarsonous acid|Nicotine|Phenobarbital|Piroxicam|Prednisolone|Quercetin|Smoke|sodium a…	88.34	103
DNMT3B	1789	Urinary Bladder Neoplasms	MESH:D001749		1,3-butadiene|2-(4-morpholinyl)-8-phenyl-4H-1-benzopyran-4-one|3,3'-diindolylmethane|Acetaminophen|aristolochic acid I|Arsenic|Arsenic Trioxide|arsenite|Aspirin|Azathioprine|Benzo(a)pyrene|bisphenol A|Cadmium Chloride|Cisplatin|Curcumin|cyanoginosin LR|Cyclophosphamide|Decitabine|Diethylstilbestrol|Dust|Ethanol|Ethinyl Estradiol|Etoposide|Fluorouracil|Gemcitabine|Phenobarbital|Polycyclic Aromatic…	88.29	152
RAC1	5879	Urinary Bladder Neoplasms	MESH:D001749		2,4-dinitrotoluene|2-Acetylaminofluorene|Ammonium Chloride|aristolochic acid I|Arsenic|Arsenic Trioxide|arsenite|Ascorbic Acid|Aspirin|Atorvastatin|Azathioprine|Benzo(a)pyrene|bisphenol A|Cadmium Chloride|Cannabidiol|Cisplatin|Curcumin|Dactinomycin|Diethylnitrosamine|Diethylstilbestrol|Diuron|Doxorubicin|Ethanol|Ethinyl Estradiol|Indomethacin|Methotrexate|Methylcholanthrene|monomethylarsonous aci…	88.16	113
NOTCH1	4851	Urinary Bladder Neoplasms	MESH:D001749		2-(4-morpholinyl)-8-phenyl-4H-1-benzopyran-4-one|2-Acetylaminofluorene|Acetaminophen|Ammonium Chloride|aristolochic acid I|Arsenic|Arsenic Trioxide|arsenite|benz(a)anthracene|Benzo(a)pyrene|bisphenol A|Cacodylic Acid|Cadmium Chloride|Chloroquine|Cisplatin|Curcumin|Cyclophosphamide|Decitabine|Diethylnitrosamine|Diethylstilbestrol|Doxorubicin|Dust|Ethanol|Ethinyl Estradiol|Fluorouracil|Gemcitabine|…	88.08	169
FSTL1	11167	Urinary Bladder Neoplasms	MESH:D001749		4,4'-diaminodiphenylmethane|Acetaminophen|Ammonium Chloride|aristolochic acid I|Benzo(a)pyrene|bisphenol A|Cacodylic Acid|Cadmium Chloride|Capsaicin|Cisplatin|Clofibrate|Curcumin|cyanoginosin LR|Decitabine|Diethylnitrosamine|Diuron|Doxorubicin|Ethanol|Ethinyl Estradiol|Fenretinide|Indomethacin|Methotrexate|Methylcholanthrene|nimesulide|Phenobarbital|Polycyclic Aromatic Hydrocarbons|sodium arsenit…	87.96	71
CPS1	1373	Urinary Bladder Neoplasms	MESH:D001749		1,3-butadiene|2,4-dinitrotoluene|2,6-dinitrotoluene|2-Acetylaminofluorene|Acetaminophen|Ammonium Chloride|aristolochic acid I|Arsenic|arsenite|Benzo(a)pyrene|bisphenol A|Cadmium Chloride|Cannabidiol|Cisplatin|Clofibrate|Diethylnitrosamine|Doxorubicin|Ethanol|Etoposide|Flutamide|licochalcone B|Methotrexate|Mitomycin|nimesulide|Phenobarbital|Quercetin|Smoke|sodium arsenite|Tobacco Smoke Pollution|V…	87.93	104
NFE2L1	4779	Urinary Bladder Neoplasms	MESH:D001749		Acetaminophen|aristolochic acid I|Arsenic|Arsenic Trioxide|arsenite|Ascorbic Acid|Atorvastatin|Benzo(a)pyrene|bisphenol A|Cannabidiol|Cisplatin|Clofibrate|Curcumin|Decitabine|Doxorubicin|Ethanol|Ethinyl Estradiol|Fenretinide|Indomethacin|Methotrexate|monomethylarsonous acid|Nicotine|Piroxicam|Raloxifene Hydrochloride|Smoke|sodium arsenite|Vehicle Emissions|Vincristine	87.89	93
GPNMB	10457	Urinary Bladder Neoplasms	MESH:D001749		4,4'-diaminodiphenylmethane|Acetaminophen|Ammonium Chloride|aristolochic acid I|Arsenic|Arsenicals|Arsenic Trioxide|Benzo(a)pyrene|bisphenol A|Cadmium Chloride|Cannabidiol|Chloroquine|Cisplatin|Diethylnitrosamine|Diuron|Doxorubicin|Ethinyl Estradiol|Etoposide|Flutamide|Indomethacin|Methylcholanthrene|Nicotine|Paclitaxel|Phenacetin|Polycyclic Aromatic Hydrocarbons|Quercetin|Raloxifene Hydrochlorid…	87.88	101
KRT19	3880	Urinary Bladder Neoplasms	MESH:D001749		2-Acetylaminofluorene|3,3'-diindolylmethane|4,4'-diaminodiphenylmethane|Acetaminophen|Ammonium Chloride|aristolochic acid I|Arsenic Trioxide|arsenite|Benzo(a)pyrene|beta-hexachlorocyclohexane|bisphenol A|Cadmium Chloride|Cisplatin|Diethylnitrosamine|Diethylstilbestrol|dimethylarsinous acid|Diuron|Doxorubicin|Ethanol|Ethinyl Estradiol|Etoposide|Fenretinide|Ifosfamide|Indomethacin|Paclitaxel|Phenob…	87.88	90
LMNA	4000	Urinary Bladder Neoplasms	MESH:D001749		2,4-dinitrotoluene|2,6-dinitrotoluene|Acetaminophen|Ammonium Chloride|aristolochic acid I|Arsenic|Arsenic Trioxide|Aspirin|Benzo(a)pyrene|bisphenol A|Bortezomib|Cadmium Chloride|Cannabidiol|Cisplatin|Clofibrate|Diethylnitrosamine|Doxorubicin|Ethinyl Estradiol|Fenretinide|Fluorouracil|Flutamide|Indomethacin|Methotrexate|Mitomycin|Phenobarbital|Polycyclic Aromatic Hydrocarbons|Quercetin|Smoke|sodiu…	87.88	114
NFIL3	4783	Urinary Bladder Neoplasms	MESH:D001749		Acetaminophen|Ammonium Chloride|Arsenic|arsenite|benz(a)anthracene|Benzo(a)pyrene|bisphenol A|Cacodylic Acid|Cadmium Chloride|Cannabidiol|Cisplatin|Clofibrate|Decitabine|Diethylnitrosamine|Doxorubicin|Ethanol|Ethinyl Estradiol|Fenretinide|Methotrexate|Mitomycin|monomethylarsonous acid|nimesulide|Pesticides|Phenobarbital|Quercetin|Raloxifene Hydrochloride|Smoke|sodium arsenite|Styrene|Tamoxifen|Th…	87.88	115
FASN	2194	Urinary Bladder Neoplasms	MESH:D001749		1,3-butadiene|2,4-dinitrotoluene|2-(4-morpholinyl)-8-phenyl-4H-1-benzopyran-4-one|2,6-dinitrotoluene|Acetaminophen|Allopurinol|Arsenic|Arsenic Trioxide|arsenite|Atorvastatin|Benzo(a)pyrene|beta-hexachlorocyclohexane|bisphenol A|Cadmium Chloride|Cannabidiol|Cisplatin|Clofibrate|Curcumin|cyanoginosin LR|Dactinomycin|Diethylnitrosamine|Docetaxel|Doxorubicin|Dust|Ethanol|Ethinyl Estradiol|Etoposide|H…	87.79	114
GAPDH	2597	Urinary Bladder Neoplasms	MESH:D001749		2,4-dinitrotoluene|2,6-dinitrotoluene|Acetaminophen|Ammonium Chloride|aristolochic acid I|Arsenic|Arsenic Trioxide|arsenite|Ascorbic Acid|Benzo(a)pyrene|bisphenol A|Buthionine Sulfoximine|Cadmium Chloride|Capsaicin|Cisplatin|Clofibrate|Dactinomycin|Decitabine|Diethylnitrosamine|Diethylstilbestrol|Diuron|Docetaxel|Doxorubicin|Ethanol|Ethinyl Estradiol|Etoposide|Fluorouracil|Flutamide|Indomethacin|…	87.73	105
ACKR3	57007	Urinary Bladder Neoplasms	MESH:D001749		2-methylacetoacetanilide|4,4'-diaminodiphenylmethane|Acetaminophen|Ammonium Chloride|Arsenic|arsenite|Azathioprine|Benzo(a)pyrene|bisphenol A|Cadmium Chloride|Cisplatin|Curcumin|Cyclophosphamide|Diuron|Ethanol|Ethinyl Estradiol|Fluorouracil|Melphalan|Methotrexate|Paclitaxel|Phenobarbital|Piroxicam|Prednisolone|Raloxifene Hydrochloride|Smoke|sodium arsenite|Tamoxifen|Tobacco Smoke Pollution|Vincri…	87.54	150
CNN1	1264	Urinary Bladder Neoplasms	MESH:D001749		1,3-butadiene|Acetaminophen|Ammonium Chloride|Arsenic|Ascorbic Acid|Benzo(a)pyrene|bisphenol A|Cadmium Chloride|Cisplatin|cyanoginosin LR|Dactinomycin|Decitabine|Diethylstilbestrol|Diuron|Doxorubicin|Ethinyl Estradiol|Fenretinide|Indomethacin|monomethylarsonous acid|muraglitazar|Phenobarbital|Pioglitazone|Quercetin|Smoke|sodium arsenite|Tamoxifen|Tobacco Smoke Pollution|Vehicle Emissions|Warfarin	87.54	96
CD55	1604	Urinary Bladder Neoplasms	MESH:D001749		Acetaminophen|Ammonium Chloride|Arsenic Trioxide|arsenite|Aspirin|Benzo(a)pyrene|bisphenol A|Cannabidiol|Cisplatin|Curcumin|Diethylstilbestrol|Diuron|Doxorubicin|Dust|Ethinyl Estradiol|Etoposide|Fenretinide|Flutamide|Indomethacin|Methotrexate|Methylcholanthrene|Mitoxantrone|Phenobarbital|Piroxicam|Quercetin|Smoke|sodium arsenite|Tamoxifen|Tobacco Smoke Pollution|Vehicle Emissions|Vincristine	87.47	83
UNG	7374	Urinary Bladder Neoplasms	MESH:D001749		4-biphenylamine|Acetaminophen|Arsenic|arsenite|Ascorbic Acid|Aspirin|Azathioprine|Benzo(a)pyrene|bisphenol A|Cadmium Chloride|Cannabidiol|Cisplatin|Cyclophosphamide|Diethylnitrosamine|Doxorubicin|Fenretinide|Fluorouracil|Flutamide|Methotrexate|Mitomycin|nimesulide|Paclitaxel|phenethyl isothiocyanate|Phenobarbital|Piroxicam|Raloxifene Hydrochloride|sodium arsenite|Tamoxifen|Tobacco Smoke Pollution…	87.47	181
HSP90B1	7184	Urinary Bladder Neoplasms	MESH:D001749		2,4-dinitrotoluene|3,3'-diindolylmethane|4,4'-diaminodiphenylmethane|Acetaminophen|aristolochic acid I|Arsenic|Arsenic Trioxide|arsenite|Benzo(a)pyrene|bisphenol A|Cadmium Chloride|Cannabidiol|Capsaicin|Cisplatin|Clofibrate|Curcumin|Cyclophosphamide|Dactinomycin|Diethylstilbestrol|Diuron|Doxorubicin|Dust|Ethanol|Ethinyl Estradiol|Etoposide|Indomethacin|Methotrexate|Phenobarbital|Quercetin|Raloxif…	87.46	159
S100A4	6275	Urinary Bladder Neoplasms	MESH:D001749		2-methylacetoacetanilide|4,4'-diaminodiphenylmethane|Acetaminophen|Ammonium Chloride|aristolochic acid I|Arsenic|Arsenic Trioxide|Ascorbic Acid|Aspirin|Benzo(a)pyrene|bisphenol A|Cadmium Chloride|Capsaicin|Cisplatin|Dactinomycin|Decitabine|Diethylnitrosamine|Diuron|Doxorubicin|Ethanol|Ethinyl Estradiol|Fenretinide|Fluorouracil|Methotrexate|Mitomycin|Paclitaxel|Polycyclic Aromatic Hydrocarbons|Que…	87.45	122
CDK6	1021	Urinary Bladder Neoplasms	MESH:D001749		3,3'-diindolylmethane|abemaciclib|Acetaminophen|Ammonium Chloride|aristolochic acid I|Arsenic|Arsenic Trioxide|arsenite|Ascorbic Acid|Benzo(a)pyrene|bisphenol A|Cadmium Chloride|Cannabidiol|Cisplatin|Curcumin|cyanoginosin LR|Decitabine|Diethylnitrosamine|Diethylstilbestrol|Doxorubicin|Ethinyl Estradiol|Fenretinide|Gefitinib|Ifosfamide|Indomethacin|Methotrexate|monomethylarsonous acid|Nicotine|Pac…	87.39	110
ATG5	9474	Urinary Bladder Neoplasms	MESH:D001749		2-(4-morpholinyl)-8-phenyl-4H-1-benzopyran-4-one|Acetaminophen|aristolochic acid I|Arsenic|Arsenic Trioxide|arsenite|Atorvastatin|Benzo(a)pyrene|bisphenol A|Bortezomib|Cadmium Chloride|Capsaicin|Chloroquine|Cisplatin|Curcumin|cyanoginosin LR|Cyclophosphamide|Decitabine|Doxorubicin|Ellagic Acid|Epirubicin|Ethanol|Ethinyl Estradiol|Flutamide|Gefitinib|Indomethacin|Mitoxantrone|Paclitaxel|Phenobarbi…	87.34	165
COL3A1	1281	Urinary Bladder Neoplasms	MESH:D001749		4,4'-diaminodiphenylmethane|Acetaminophen|Ammonium Chloride|Arsenic Trioxide|arsenite|Ascorbic Acid|Aspirin|benz(a)anthracene|Benzo(a)pyrene|bisphenol A|Cacodylic Acid|Cadmium Chloride|Cannabidiol|Capsaicin|Cisplatin|Curcumin|Decitabine|Diethylnitrosamine|Diuron|Doxorubicin|Dust|Ethanol|Ethinyl Estradiol|Fenretinide|Fluorouracil|Indomethacin|Methotrexate|Methylcholanthrene|Nicotine|nimesulide|Pac…	87.33	102
HERPUD1	9709	Urinary Bladder Neoplasms	MESH:D001749		2,4-dinitrotoluene|4,4'-diaminodiphenylmethane|Acetaminophen|Ammonium Chloride|aristolochic acid I|Ascorbic Acid|Benzo(a)pyrene|bisphenol A|Cadmium Chloride|Cannabidiol|Cisplatin|Clofibrate|Diethylnitrosamine|dimethylarsinous acid|Doxorubicin|Ethanol|Ethinyl Estradiol|Fenretinide|Fluorouracil|Hexachlorocyclohexane|licochalcone B|Methotrexate|nimesulide|Phenobarbital|Polycyclic Aromatic Hydrocarbo…	87.30	71
SNAI2	6591	Urinary Bladder Neoplasms	MESH:D001749		1,3-butadiene|2-(4-morpholinyl)-8-phenyl-4H-1-benzopyran-4-one|3,3'-diindolylmethane|4,4'-diaminodiphenylmethane|Acetaminophen|AG 1879|Arsenic|Arsenic Trioxide|arsenite|Benzo(a)pyrene|bisphenol A|Cadmium Chloride|Ciprofloxacin|Cisplatin|Curcumin|Dactinomycin|Decitabine|Doxorubicin|Ethanol|Fluorouracil|Gefitinib|Hexachlorocyclohexane|Indomethacin|Methylnitrosourea|Nicotine|palbociclib|Phenobarbita…	87.22	103
ACSL1	2180	Urinary Bladder Neoplasms	MESH:D001749		2,4-dinitrotoluene|2,6-dinitrotoluene|4,4'-diaminodiphenylmethane|Acetaminophen|Ammonium Chloride|aristolochic acid I|Arsenic|Arsenic Trioxide|arsenite|Benzo(a)pyrene|bisphenol A|Cadmium Chloride|Cisplatin|Clofibrate|Diethylnitrosamine|Diethylstilbestrol|Diuron|Doxorubicin|Ethanol|Ethinyl Estradiol|Flutamide|Ifosfamide|Indomethacin|Mitomycin|muraglitazar|Nicotine|nimesulide|Phenobarbital|Polycycl…	87.21	117
HBEGF	1839	Urinary Bladder Neoplasms	MESH:D001749		2-(4-morpholinyl)-8-phenyl-4H-1-benzopyran-4-one|Acetaminophen|Ammonium Chloride|aristolochic acid I|Arsenic|Arsenic Trioxide|arsenite|Aspirin|Atorvastatin|Benzo(a)pyrene|bisphenol A|Cadmium Chloride|Cannabidiol|Capsaicin|Clofibrate|Cyclophosphamide|Dactinomycin|dimethylarsinous acid|Doxorubicin|Ethanol|Etoposide|Fenretinide|Gefitinib|licochalcone B|monomethylarsonous acid|muraglitazar|Phenobarbi…	87.21	148
SCD	6319	Urinary Bladder Neoplasms	MESH:D001749		2-(4-morpholinyl)-8-phenyl-4H-1-benzopyran-4-one|2,6-dinitrotoluene|Acetaminophen|Ammonium Chloride|aristolochic acid I|Arsenic|Arsenic Trioxide|Benzo(a)pyrene|bisphenol A|Bortezomib|Cadmium Chloride|Cisplatin|Clofibrate|Curcumin|Diethylstilbestrol|dimethylarsinous acid|Diuron|Doxorubicin|Ellagic Acid|Ethanol|Ethinyl Estradiol|Fluorouracil|Gemcitabine|Indomethacin|Methotrexate|Mitoxantrone|Nicoti…	87.17	101
IL17A	3605	Urinary Bladder Neoplasms	MESH:D001749		2-(4-morpholinyl)-8-phenyl-4H-1-benzopyran-4-one|Acetaminophen|Ammonium Chloride|Arsenic|Arsenic Trioxide|arsenite|Aspirin|Benzo(a)pyrene|bisphenol A|Buthionine Sulfoximine|Cacodylic Acid|Cadmium Chloride|Cannabidiol|Chloroquine|Cisplatin|Curcumin|cyanoginosin LR|Cyclophosphamide|Dactinomycin|Decitabine|Diethylnitrosamine|Doxorubicin|Dust|Ethanol|Ethinyl Estradiol|Indomethacin|Methotrexate|Nicoti…	87.16	159
TFPI2	7980	Urinary Bladder Neoplasms	MESH:D001749		3,3'-diindolylmethane|Acetaminophen|Ammonium Chloride|aristolochic acid I|Arsenic|arsenite|benz(a)anthracene|Benzo(a)pyrene|bisphenol A|Cadmium Chloride|Cisplatin|Clofibrate|Decitabine|Doxorubicin|Etoposide|Fenretinide|Indomethacin|Melphalan|Methotrexate|Mitomycin|Nicotine|Paclitaxel|Phenobarbital|Prednisolone|Quercetin|Smoke|sodium arsenite|Tobacco Smoke Pollution|Vehicle Emissions|Vinblastine	87.16	112
CX3CL1	6376	Urinary Bladder Neoplasms	MESH:D001749		2-Acetylaminofluorene|Acetaminophen|Ammonium Chloride|aristolochic acid I|Arsenic|Arsenic Trioxide|arsenite|Aspirin|Benzo(a)pyrene|bisphenol A|Cadmium Chloride|Cannabidiol|Capsaicin|Clofibrate|cyanoginosin LR|Cyclophosphamide|Diethylnitrosamine|Diuron|Doxorubicin|Dust|Ethanol|Ethinyl Estradiol|Fenretinide|Mechlorethamine|Methylcholanthrene|Phenobarbital|Quercetin|sodium arsenite|Tamoxifen|Tobacco…	87.13	148
KIF23	9493	Urinary Bladder Neoplasms	MESH:D001749		Acetaminophen|aristolochic acid I|Arsenic|arsenite|Ascorbic Acid|Azathioprine|Benzo(a)pyrene|bisphenol A|Cadmium Chloride|Cisplatin|Clofibrate|Diethylnitrosamine|Diuron|Doxorubicin|Ethinyl Estradiol|Etoposide|Fenretinide|Fluorouracil|Methotrexate|Methylcholanthrene|Mitomycin|palbociclib|phenethyl isothiocyanate|Piroxicam|Quercetin|sodium arsenite|Tamoxifen|Tobacco Smoke Pollution|Vehicle Emission…	87.13	113
MET	4233	Urinary Bladder Neoplasms	MESH:D001749		Acetaminophen|Ammonium Chloride|aristolochic acid I|Arsenic|Arsenic Trioxide|arsenite|Ascorbic Acid|Aspirin|Azathioprine|Benzo(a)pyrene|bisphenol A|Cadmium Chloride|Cisplatin|cyanoginosin LR|Decitabine|Diethylnitrosamine|Diethylstilbestrol|Doxorubicin|Ethanol|Ethinyl Estradiol|Flutamide|Methotrexate|nimesulide|Pesticides|Phenobarbital|Phenoxybenzamine|Pioglitazone|Piroxicam|Prednisolone|Quercetin…	87.05	106
PTGES	9536	Urinary Bladder Neoplasms	MESH:D001749		Acetaminophen|Ammonium Chloride|aristolochic acid I|Arsenic Trioxide|Aspirin|Benzo(a)pyrene|beta-hexachlorocyclohexane|bisphenol A|Cadmium Chloride|Cisplatin|Curcumin|Decitabine|Diethylstilbestrol|Diuron|Docetaxel|Doxorubicin|Ethanol|Ethinyl Estradiol|Fenretinide|Indomethacin|lupeol|Methylcholanthrene|Nicotine|nimesulide|Polycyclic Aromatic Hydrocarbons|Quercetin|Raloxifene Hydrochloride|Smoke|so…	87.02	72
HNRNPA2B1	3181	Urinary Bladder Neoplasms	MESH:D001749		4,4'-diaminodiphenylmethane|Acetaminophen|aristolochic acid I|Arsenic|Arsenic Trioxide|arsenite|benz(a)anthracene|Benzo(a)pyrene|bisphenol A|Butylated Hydroxytoluene|Cadmium Chloride|Cisplatin|Clofibrate|Dactinomycin|Decitabine|Diuron|Doxorubicin|Ethanol|Ethinyl Estradiol|Fluorouracil|Flutamide|Methylcholanthrene|Paclitaxel|Quercetin|Raloxifene Hydrochloride|Smoke|sodium arsenite|Tobacco Smoke Po…	86.98	107
HSP90AB1	3326	Urinary Bladder Neoplasms	MESH:D001749		2,4-dinitrotoluene|2,6-dinitrotoluene|4,4'-diaminodiphenylmethane|Acetaminophen|Ammonium Chloride|Arsenic Trioxide|Ascorbic Acid|Benzo(a)pyrene|bisphenol A|Bortezomib|Buthionine Sulfoximine|Cadmium Chloride|Cannabidiol|Clofibrate|Curcumin|Cyclophosphamide|Dactinomycin|Diethylnitrosamine|Diethylstilbestrol|Doxorubicin|Dust|Ethanol|Ethinyl Estradiol|Flutamide|Indomethacin|nimesulide|Phenobarbital|Q…	86.96	121
IGFBP4	3487	Urinary Bladder Neoplasms	MESH:D001749		2-methylacetoacetanilide|Acetaminophen|Ammonium Chloride|Arsenic|Arsenic Trioxide|arsenite|Benzo(a)pyrene|bisphenol A|Cacodylic Acid|Cadmium Chloride|Cannabidiol|Cisplatin|Clofibrate|Curcumin|Cyclophosphamide|Diethylnitrosamine|Diethylstilbestrol|Doxorubicin|Ellagic Acid|Ethanol|Ethinyl Estradiol|Fluorouracil|Flutamide|Methotrexate|Paclitaxel|Quercetin|Raloxifene Hydrochloride|Smoke|sodium arseni…	86.96	161
KLF4	9314	Urinary Bladder Neoplasms	MESH:D001749		2-(4-morpholinyl)-8-phenyl-4H-1-benzopyran-4-one|Acetaminophen|Ammonium Chloride|aristolochic acid I|Arsenic|Arsenic Trioxide|Benzo(a)pyrene|bisphenol A|Buthionine Sulfoximine|Cadmium Chloride|Cannabidiol|Capsaicin|Cisplatin|cyanoginosin LR|Cyclophosphamide|Diethylnitrosamine|Diethylstilbestrol|Diuron|Doxorubicin|Ellagic Acid|Ethanol|Ethinyl Estradiol|Etoposide|Fluorouracil|Indomethacin|licochalc…	86.96	149
EIF4A1	1973	Urinary Bladder Neoplasms	MESH:D001749		2,4-dinitrotoluene|2,6-dinitrotoluene|4,4'-diaminodiphenylmethane|Acetaminophen|Ammonium Chloride|Arsenic Trioxide|Ascorbic Acid|Benzo(a)pyrene|bisphenol A|Cadmium Chloride|CD 437|Chloroquine|Cisplatin|Diuron|Doxorubicin|Ethanol|Ethinyl Estradiol|Flutamide|licochalcone B|Methotrexate|nimesulide|Paclitaxel|Quercetin|Smoke|sodium arsenite|Tobacco Smoke Pollution|Vehicle Emissions|Vincristine|Vitami…	86.91	77
ATP5IF1	93974	Urinary Bladder Neoplasms	MESH:D001749		2,4-dinitrotoluene|2,6-dinitrotoluene|4,4'-diaminodiphenylmethane|Acetaminophen|Ammonium Chloride|Arsenic Trioxide|arsenite|Benzo(a)pyrene|bisphenol A|Cadmium Chloride|Cisplatin|Decitabine|Diethylnitrosamine|Diuron|Doxorubicin|Ethanol|Ethinyl Estradiol|Fenretinide|Flutamide|Hexachlorocyclohexane|nimesulide|Phenobarbital|Smoke|sodium arsenite|Tobacco Smoke Pollution|Vehicle Emissions|Vitamin K 3	86.88	69
MATN2	4147	Urinary Bladder Neoplasms	MESH:D001749		2-Acetylaminofluorene|Acetaminophen|aristolochic acid I|Arsenic|Arsenic Trioxide|Benzo(a)pyrene|bisphenol A|Cacodylic Acid|Cisplatin|Diuron|Doxorubicin|Ethanol|Ethinyl Estradiol|Etoposide|Fenretinide|Indomethacin|Methotrexate|Methylcholanthrene|Mitomycin|Paclitaxel|phenethyl isothiocyanate|Smoke|sodium arsenite|Tamoxifen|Tobacco Smoke Pollution|Vehicle Emissions|Vincristine	86.88	118
GSN	2934	Urinary Bladder Neoplasms	MESH:D001749		2,6-dinitrotoluene|4,4'-diaminodiphenylmethane|Acetaminophen|aristolochic acid I|Arsenic|Arsenic Trioxide|Aspirin|Benzo(a)pyrene|bisphenol A|Buthionine Sulfoximine|Cadmium Chloride|Cannabidiol|Cisplatin|Clofibrate|Curcumin|cyanoginosin LR|Decitabine|Diuron|Doxorubicin|Ethinyl Estradiol|Indomethacin|Methotrexate|muraglitazar|Paclitaxel|phenethyl isothiocyanate|Phenobarbital|Plant Preparations|Quer…	86.87	105
ABCB1A	18671	Urinary Bladder Neoplasms	MESH:D001749		1,3-butadiene|2-Acetylaminofluorene|4,4'-diaminodiphenylmethane|Acetaminophen|Ammonium Chloride|Arsenic|Ascorbic Acid|Atorvastatin|Benzo(a)pyrene|bisphenol A|Bortezomib|Cacodylic Acid|Cadmium Chloride|Cannabidiol|Capsaicin|Chloroquine|Cisplatin|Clofibrate|cyanoginosin LR|Cyclophosphamide|Dactinomycin|Diethylnitrosamine|Doxorubicin|Ethanol|Ethinyl Estradiol|Methotrexate|Methylcholanthrene|Paclitax…	86.85	163
FEN1	2237	Urinary Bladder Neoplasms	MESH:D001749		2,6-dinitrotoluene|4-biphenylamine|Acetaminophen|Ammonium Chloride|Arsenic|Arsenic Trioxide|arsenite|Azathioprine|Benzo(a)pyrene|bisphenol A|Cadmium Chloride|Cannabidiol|Cisplatin|Diethylnitrosamine|dimethylarsinous acid|Doxorubicin|Ethinyl Estradiol|Fenretinide|Fluorouracil|Indomethacin|palbociclib|phenethyl isothiocyanate|Phenobarbital|Piroxicam|Smoke|sodium arsenite|Tamoxifen|Tobacco Smoke Pol…	86.79	96
ENO1	2023	Urinary Bladder Neoplasms	MESH:D001749		2,4-dinitrotoluene|2,6-dinitrotoluene|2-Acetylaminofluorene|Acetaminophen|Ammonium Chloride|aristolochic acid I|Arsenic|Arsenic Trioxide|arsenite|Ascorbic Acid|Benzo(a)pyrene|bisphenol A|Cadmium Chloride|CD 437|Cisplatin|Clofibrate|Curcumin|Decitabine|Diethylnitrosamine|Diethylstilbestrol|Diuron|Doxorubicin|Ethanol|Ethinyl Estradiol|Etoposide|Flutamide|Indomethacin|Methotrexate|Nicotine|Quercetin…	86.73	105
HSPB8	26353	Urinary Bladder Neoplasms	MESH:D001749		2,4-dinitrotoluene|2-(4-morpholinyl)-8-phenyl-4H-1-benzopyran-4-one|4,4'-diaminodiphenylmethane|Acetaminophen|Ammonium Chloride|aristolochic acid I|Arsenic|Arsenic Trioxide|Benzo(a)pyrene|bisphenol A|Cadmium Chloride|Cisplatin|Clofibrate|Dactinomycin|Decitabine|Diuron|Doxorubicin|Fenretinide|Fluorouracil|Flutamide|Indomethacin|licochalcone B|Methotrexate|monomethylarsonous acid|nimesulide|Phenoba…	86.72	97
PIM1	5292	Urinary Bladder Neoplasms	MESH:D001749		2-(4-morpholinyl)-8-phenyl-4H-1-benzopyran-4-one|4,4'-diaminodiphenylmethane|Acetaminophen|Ammonium Chloride|Arsenic|Arsenic Trioxide|Azathioprine|benz(a)anthracene|Benzo(a)pyrene|bisphenol A|Cadmium Chloride|Cisplatin|Clofibrate|Decitabine|Diethylnitrosamine|Diethylstilbestrol|Diuron|Doxorubicin|Dust|Ethinyl Estradiol|Fenretinide|Methotrexate|monomethylarsonous acid|palbociclib|Phenobarbital|Pol…	86.72	94
RAMP1	10267	Urinary Bladder Neoplasms	MESH:D001749		4,4'-diaminodiphenylmethane|Ammonium Chloride|Arsenic|Benzo(a)pyrene|bisphenol A|Cacodylic Acid|Cadmium Chloride|Clofibrate|Curcumin|Cyclophosphamide|Diethylnitrosamine|Diuron|Doxorubicin|Ethinyl Estradiol|Fenretinide|Fluorouracil|Indomethacin|Methotrexate|muraglitazar|Nicotine|Paclitaxel|Quercetin|Smoke|sodium arsenite|Tamoxifen|Tobacco Smoke Pollution|Vehicle Emissions|Vitamin K 3	86.72	148
SRGN	5552	Urinary Bladder Neoplasms	MESH:D001749		Acetaminophen|Ammonium Chloride|Arsenic|Arsenic Trioxide|arsenite|benz(a)anthracene|Benzo(a)pyrene|bisphenol A|Cadmium Chloride|Cisplatin|Clofibrate|Decitabine|Diethylstilbestrol|Doxorubicin|Ethanol|Ethinyl Estradiol|Flutamide|Mitomycin|monomethylarsonous acid|nimesulide|Paclitaxel|Phenobarbital|Smoke|sodium arsenite|Tobacco Smoke Pollution|Vehicle Emissions|Vinblastine|Vincristine	86.72	112
BGN	633	Urinary Bladder Neoplasms	MESH:D001749		4,4'-diaminodiphenylmethane|Acetaminophen|Ammonium Chloride|aristolochic acid I|Arsenic|Arsenic Trioxide|Benzo(a)pyrene|bisphenol A|Cadmium Chloride|Cisplatin|Clofibrate|Curcumin|Decitabine|Diazepam|Diethylnitrosamine|Doxorubicin|Ethanol|Ethinyl Estradiol|Fenretinide|Flutamide|nimesulide|Paclitaxel|Phenobarbital|Polycyclic Aromatic Hydrocarbons|Quercetin|Raloxifene Hydrochloride|sodium arsenite|T…	86.70	91
TPM3	7170	Urinary Bladder Neoplasms	MESH:D001749		2,4-dinitrotoluene|2,6-dinitrotoluene|4,4'-diaminodiphenylmethane|Acetaminophen|Ammonium Chloride|Arsenic|Arsenic Trioxide|arsenite|Benzo(a)pyrene|beta-hexachlorocyclohexane|bisphenol A|Cadmium Chloride|Cannabidiol|Cisplatin|Clofibrate|Decitabine|Diethylnitrosamine|Diuron|Doxorubicin|Ethanol|Ethinyl Estradiol|Flutamide|Hexachlorocyclohexane|Indomethacin|phenethyl isothiocyanate|Polycyclic Aromati…	86.62	91
TUBA4A	7277	Urinary Bladder Neoplasms	MESH:D001749		2,4-dinitrotoluene|2,6-dinitrotoluene|Acetaminophen|aristolochic acid I|Arsenic|Benzo(a)pyrene|bisphenol A|Cadmium Chloride|Cisplatin|Cyclophosphamide|Dactinomycin|Diethylnitrosamine|Diuron|Doxorubicin|Ethanol|Ethinyl Estradiol|Etoposide|Fenretinide|Flutamide|Hexachlorocyclohexane|Indomethacin|Methylcholanthrene|Nicotine|phenethyl isothiocyanate|Phenobarbital|Smoke|sodium arsenite|Tobacco Smoke P…	86.62	147
C1S	716	Urinary Bladder Neoplasms	MESH:D001749		2,4-dinitrotoluene|2,6-dinitrotoluene|Acetaminophen|Ammonium Chloride|aristolochic acid I|Arsenic|Benzo(a)pyrene|bisphenol A|Cacodylic Acid|Cadmium Chloride|Cisplatin|Clofibrate|Decitabine|Diethylnitrosamine|Diethylstilbestrol|Diuron|Doxorubicin|Ethinyl Estradiol|Fenretinide|Flutamide|Indomethacin|muraglitazar|Nicotine|nimesulide|Paclitaxel|Quercetin|Smoke|sodium arsenite|Tamoxifen|Tobacco Smoke …	86.60	99
TFPI	7035	Urinary Bladder Neoplasms	MESH:D001749		4,4'-diaminodiphenylmethane|Acetaminophen|Ammonium Chloride|Arsenic|Benzo(a)pyrene|bisphenol A|Cadmium Chloride|Cisplatin|Clofibrate|Diethylnitrosamine|Diethylstilbestrol|Diuron|Doxorubicin|Ethanol|Ethinyl Estradiol|Etoposide|Fenretinide|Fluorouracil|Mitomycin|monomethylarsonous acid|Phenobarbital|Polycyclic Aromatic Hydrocarbons|Quercetin|Raloxifene Hydrochloride|Smoke|sodium arsenite|Tamoxifen|…	86.60	104
FGFR2	2263	Urinary Bladder Neoplasms	MESH:D001749		2,4-dinitrotoluene|2,6-dinitrotoluene|Acetaminophen|Ammonium Chloride|aristolochic acid I|Arsenic Trioxide|arsenite|Benzo(a)pyrene|bisphenol A|Cannabidiol|Cisplatin|Clofibrate|Curcumin|Decitabine|Diazepam|Diethylnitrosamine|Doxorubicin|Ethanol|Ethinyl Estradiol|Fenretinide|Fluorouracil|infigratinib|Methylcholanthrene|Methylnitrosourea|Phenobarbital|Raloxifene Hydrochloride|Smoke|sodium arsenite|S…	86.59	79
MCM6	4175	Urinary Bladder Neoplasms	MESH:D001749		4,4'-diaminodiphenylmethane|Acetaminophen|Ammonium Chloride|aristolochic acid I|Arsenic Trioxide|arsenite|Aspirin|Azathioprine|benz(a)anthracene|Benzo(a)pyrene|bisphenol A|Cadmium Chloride|Cannabidiol|Cisplatin|Clofibrate|Diethylstilbestrol|Doxorubicin|Ethanol|Ethinyl Estradiol|Etoposide|Fenretinide|Fluorouracil|Methotrexate|Methylcholanthrene|nimesulide|Phenobarbital|Piroxicam|Polycyclic Aromati…	86.59	78
CDC6	990	Urinary Bladder Neoplasms	MESH:D001749		2-(4-morpholinyl)-8-phenyl-4H-1-benzopyran-4-one|4,4'-diaminodiphenylmethane|Acetaminophen|Ammonium Chloride|Arsenic Trioxide|Ascorbic Acid|Azathioprine|Benzo(a)pyrene|bisphenol A|Cannabidiol|Cisplatin|cyanoginosin LR|Diethylnitrosamine|Diuron|Doxorubicin|Ethinyl Estradiol|Etoposide|Fluorouracil|Leucovorin|Methylcholanthrene|Mitomycin|Nicotine|phenethyl isothiocyanate|Phenobarbital|Piroxicam|Quer…	86.56	97
KRT14	3861	Urinary Bladder Neoplasms	MESH:D001749		2-Acetylaminofluorene|2-nitroanisole|Acetaminophen|AG 1879|Ammonium Chloride|aristolochic acid I|Arsenic Trioxide|arsenite|Benzo(a)pyrene|bisphenol A|Butylhydroxybutylnitrosamine|Cacodylic Acid|Cadmium Chloride|cresidine|Diethylnitrosamine|Diethylstilbestrol|diisopropanolnitrosamine|Diuron|Ethinyl Estradiol|N-ethyl-N-(4-hydroxybutyl)nitrosamine|phenethyl isothiocyanate|Phenobarbital|Phenylbutazon…	86.49	87
CASP4	837	Urinary Bladder Neoplasms	MESH:D001749		2,4-dinitrotoluene|4,4'-diaminodiphenylmethane|Acetaminophen|Ammonium Chloride|Anthraquinones|Arsenic|Arsenic Trioxide|arsenite|Ascorbic Acid|Benzo(a)pyrene|bisphenol A|Bortezomib|Buthionine Sulfoximine|Cadmium Chloride|Cannabidiol|Capsaicin|Cisplatin|Curcumin|Cyclophosphamide|Dactinomycin|Diethylnitrosamine|Doxorubicin|Fenretinide|Fluorouracil|Paclitaxel|Phenobarbital|Plant Preparations|Querceti…	86.45	162
MSMO1	6307	Urinary Bladder Neoplasms	MESH:D001749		2-(4-morpholinyl)-8-phenyl-4H-1-benzopyran-4-one|Acetaminophen|aristolochic acid I|Arsenic|Arsenic Trioxide|Azathioprine|Benzo(a)pyrene|bisphenol A|Cadmium Chloride|Capsaicin|Cisplatin|Curcumin|Decitabine|Diethylnitrosamine|Diuron|Doxorubicin|Ethanol|Ethinyl Estradiol|Fenretinide|Flutamide|Indomethacin|Methotrexate|Methylcholanthrene|monomethylarsonous acid|Nicotine|Paclitaxel|Phenobarbital|Pirox…	86.44	103
CENPF	1063	Urinary Bladder Neoplasms	MESH:D001749		1,3-butadiene|Acetaminophen|Ammonium Chloride|aristolochic acid I|Arsenic|arsenite|Azathioprine|Benzo(a)pyrene|bisphenol A|Cacodylic Acid|Cadmium Chloride|Cisplatin|Decitabine|Diethylnitrosamine|Doxorubicin|Ethinyl Estradiol|Etoposide|Fenretinide|Indomethacin|Methotrexate|Methylcholanthrene|Mitomycin|Paclitaxel|palbociclib|phenethyl isothiocyanate|Phenobarbital|Polycyclic Aromatic Hydrocarbons|Qu…	86.41	121
CKB	1152	Urinary Bladder Neoplasms	MESH:D001749		2,6-dinitrotoluene|Acetaminophen|Ammonium Chloride|aristolochic acid I|Arsenic|Arsenic Trioxide|arsenite|Azathioprine|Benzo(a)pyrene|bisphenol A|Cadmium Chloride|Capsaicin|Cisplatin|Clofibrate|Curcumin|Dactinomycin|Diethylstilbestrol|Doxorubicin|Ethanol|Ethinyl Estradiol|Fenretinide|Fluorouracil|Gemcitabine|Indomethacin|Phenobarbital|Poly I-C|Quercetin|Raloxifene Hydrochloride|Smoke|sodium arseni…	86.32	100
JUND	3727	Urinary Bladder Neoplasms	MESH:D001749		2,4-dinitrotoluene|Acetaminophen|Ammonium Chloride|Arsenic|Arsenic Trioxide|arsenite|Aspirin|Benzo(a)pyrene|bisphenol A|Bortezomib|Cadmium Chloride|Capsaicin|Cisplatin|Clofibrate|Curcumin|cyanoginosin LR|Decitabine|Diuron|Dust|Ethinyl Estradiol|Flutamide|fucoidan|licochalcone B|Mechlorethamine|Pesticides|Phenobarbital|Piroxicam|Quercetin|sodium arsenite|Tamoxifen|Tobacco Smoke Pollution|Vehicle E…	86.32	95
GLB1	2720	Urinary Bladder Neoplasms	MESH:D001749		2,4-dinitrotoluene|2-(4-morpholinyl)-8-phenyl-4H-1-benzopyran-4-one|Arsenic|Arsenic Trioxide|arsenite|Benzo(a)pyrene|bisphenol A|Bortezomib|Cannabidiol|Chloroquine|Cisplatin|Clofibrate|cyanoginosin LR|Diethylnitrosamine|Diethylstilbestrol|Doxorubicin|Ethinyl Estradiol|Etoposide|Flutamide|Indomethacin|Melphalan|Methotrexate|Mitomycin|Phenobarbital|Phytic Acid|Polycyclic Aromatic Hydrocarbons|sodiu…	86.28	108
KPNB1	3837	Urinary Bladder Neoplasms	MESH:D001749		2,4-dinitrotoluene|2,6-dinitrotoluene|4,4'-diaminodiphenylmethane|Acetaminophen|Ammonium Chloride|aristolochic acid I|Benzo(a)pyrene|bisphenol A|Buthionine Sulfoximine|Cacodylic Acid|Cadmium Chloride|Cisplatin|Doxorubicin|Ethanol|Ethinyl Estradiol|Fenretinide|Flutamide|Hexachlorocyclohexane|Methotrexate|monomethylarsonous acid|Phenobarbital|Piroxicam|Raloxifene Hydrochloride|Smoke|sodium arsenite…	86.26	69
MAOA	4128	Urinary Bladder Neoplasms	MESH:D001749		3-amino-1,4-dimethyl-5H-pyrido(4,3-b)indole|3-amino-1-methyl-5H-pyrido(4,3-b)indole|Acetaminophen|Ammonium Chloride|aristolochic acid I|Arsenic|Arsenic Trioxide|benz(a)anthracene|Benzo(a)pyrene|bisphenol A|Cadmium Chloride|Cannabidiol|Cisplatin|Curcumin|Cyclophosphamide|Decitabine|Diethylnitrosamine|Diethylstilbestrol|Diuron|Doxorubicin|Ethanol|Ethinyl Estradiol|Flutamide|Indomethacin|Methotrexat…	86.16	157
UCHL1	7345	Urinary Bladder Neoplasms	MESH:D001749		1,3-butadiene|Acetaminophen|Allopurinol|Ammonium Chloride|aristolochic acid I|Arsenic|Arsenic Trioxide|arsenite|Benzo(a)pyrene|bisphenol A|Cadmium Chloride|Cannabidiol|Dactinomycin|Decitabine|Diuron|Doxorubicin|Ethanol|Ethinyl Estradiol|Fluorouracil|Indomethacin|licochalcone B|Mitomycin|Mitoxantrone|Nicotine|Paclitaxel|phenethyl isothiocyanate|resiniferatoxin|Smoke|sodium arsenite|Tobacco Smoke P…	86.12	106
MVP	9961	Urinary Bladder Neoplasms	MESH:D001749		2,4-dinitrotoluene|4,4'-diaminodiphenylmethane|Acetaminophen|Ammonium Chloride|Arsenic|Arsenic Trioxide|Ascorbic Acid|Benzo(a)pyrene|bisphenol A|Cadmium Chloride|Cannabidiol|Cisplatin|Clofibrate|Dactinomycin|Diethylnitrosamine|Diuron|Doxorubicin|Ethinyl Estradiol|Fluorouracil|Flutamide|Hydroxychloroquine|Phenobarbital|Polycyclic Aromatic Hydrocarbons|Quercetin|Smoke|sodium arsenite|Tobacco Smoke …	86.06	98
PRPS1	5631	Urinary Bladder Neoplasms	MESH:D001749		Acetaminophen|Ammonium Chloride|aristolochic acid I|Arsenic|Arsenic Trioxide|Benzo(a)pyrene|bisphenol A|Cadmium Chloride|Cannabidiol|Clofibrate|Doxorubicin|Ethanol|Ethinyl Estradiol|Fenretinide|Fluorouracil|Flutamide|Methylcholanthrene|Nicotine|nimesulide|Phenobarbital|Piroxicam|Polycyclic Aromatic Hydrocarbons|Smoke|sodium arsenite|Tamoxifen|Vehicle Emissions	86.06	67
CCL20	6364	Urinary Bladder Neoplasms	MESH:D001749		Acetaminophen|Allopurinol|Ammonium Chloride|aristolochic acid I|Arsenic|Arsenic Trioxide|Azathioprine|Benzo(a)pyrene|bisphenol A|Cadmium Chloride|Cannabidiol|Capsaicin|Cisplatin|Decitabine|Doxorubicin|Dust|Fenretinide|Gemcitabine|Melphalan|Methotrexate|Methylnitrosourea|muraglitazar|Phenobarbital|Piroxicam|Polycyclic Aromatic Hydrocarbons|Poly I-C|Prednisolone|Raloxifene Hydrochloride|Smoke|sodiu…	86.05	109
CDC25C	995	Urinary Bladder Neoplasms	MESH:D001749		2-(4-morpholinyl)-8-phenyl-4H-1-benzopyran-4-one|3,3'-diindolylmethane|Acetaminophen|AG 1879|Arsenic|Arsenic Trioxide|arsenite|Azathioprine|Benzo(a)pyrene|bisphenol A|Cadmium Chloride|Cannabidiol|Cisplatin|Clofibrate|Curcumin|Decitabine|Diethylnitrosamine|Diethylstilbestrol|Docetaxel|Doxorubicin|Ethinyl Estradiol|Etoposide|Fluorouracil|Gemcitabine|Methotrexate|Methylcholanthrene|Paclitaxel|palboc…	86.05	105
TLR2	7097	Urinary Bladder Neoplasms	MESH:D001749		2-(4-morpholinyl)-8-phenyl-4H-1-benzopyran-4-one|4,4'-diaminodiphenylmethane|Acetaminophen|Arsenic|Arsenic Trioxide|Ascorbic Acid|Atorvastatin|Azathioprine|Benzo(a)pyrene|bisphenol A|Bortezomib|Buthionine Sulfoximine|Butylated Hydroxyanisole|Cadmium Chloride|Cannabidiol|Cisplatin|Curcumin|Cyclophosphamide|Dactinomycin|Diethylnitrosamine|Doxorubicin|Dust|Ethinyl Estradiol|Fenretinide|Indomethacin|…	86.05	168
CRYAB	1410	Urinary Bladder Neoplasms	MESH:D001749		2,6-dinitrotoluene|2-Acetylaminofluorene|Acetaminophen|Ammonium Chloride|aristolochic acid I|Arsenic|Arsenic Trioxide|arsenite|Ascorbic Acid|Benzo(a)pyrene|bisphenol A|Bortezomib|Cadmium Chloride|Cisplatin|Curcumin|Dactinomycin|Diethylnitrosamine|Diethylstilbestrol|dimethylarsinous acid|Diuron|Doxorubicin|Ethanol|Ethinyl Estradiol|Fenretinide|Flutamide|Indomethacin|monomethylarsonous acid|Nicotin…	85.93	103
DNMT3A	1788	Urinary Bladder Neoplasms	MESH:D001749		1,3-butadiene|4,4'-diaminodiphenylmethane|Acetaminophen|Arsenic|Arsenicals|Arsenic Trioxide|arsenite|Aspirin|Benzo(a)pyrene|bisphenol A|Cadmium Chloride|Cannabidiol|Clofibrate|Curcumin|cyanoginosin LR|Decitabine|Diethylnitrosamine|Diethylstilbestrol|Doxorubicin|Dust|Ethanol|Ethinyl Estradiol|Fenretinide|Methotrexate|Methylcholanthrene|Mitomycin|Phenobarbital|Polycyclic Aromatic Hydrocarbons|Poly …	85.90	99
TFF3	7033	Urinary Bladder Neoplasms	MESH:D001749		2-Acetylaminofluorene|Acetaminophen|Ammonium Chloride|Arsenic|Arsenic Trioxide|arsenite|benz(a)anthracene|Benzo(a)pyrene|bisphenol A|Cadmium Chloride|Diethylnitrosamine|Diethylstilbestrol|Doxorubicin|Ethinyl Estradiol|Etoposide|Fenretinide|Indomethacin|Methylcholanthrene|Mitomycin|Mitoxantrone|Phenobarbital|Raloxifene Hydrochloride|Smoke|sodium arsenite|Tamoxifen|Tobacco Smoke Pollution|Vitamin K…	85.86	95
CEBPA	1050	Urinary Bladder Neoplasms	MESH:D001749		2-(4-morpholinyl)-8-phenyl-4H-1-benzopyran-4-one|2-Acetylaminofluorene|Acetaminophen|Ammonium Chloride|Arsenic|Arsenic Trioxide|arsenite|Ascorbic Acid|Atorvastatin|Benzo(a)pyrene|bisphenol A|Bortezomib|Cadmium Chloride|Capsaicin|Cisplatin|Curcumin|Decitabine|Diethylnitrosamine|Diethylstilbestrol|Doxorubicin|Dust|Ethanol|Ethinyl Estradiol|Etoposide|Fenretinide|Indomethacin|Methylcholanthrene|Nicot…	85.82	101
TPP1	1200	Urinary Bladder Neoplasms	MESH:D001749		2,6-dinitrotoluene|abemaciclib|Acetaminophen|Ammonium Chloride|aristolochic acid I|Arsenic|Arsenic Trioxide|Benzo(a)pyrene|bisphenol A|Cadmium Chloride|Cisplatin|Clofibrate|Decitabine|Diethylstilbestrol|Doxorubicin|Ethanol|Ethinyl Estradiol|Fluorouracil|Flutamide|Indomethacin|monomethylarsonous acid|Quercetin|Smoke|sodium arsenite|Tamoxifen|Tobacco Smoke Pollution|Vehicle Emissions|Warfarin	85.82	85
MAP2K6	5608	Urinary Bladder Neoplasms	MESH:D001749		4,4'-diaminodiphenylmethane|Acetaminophen|AG 1879|Ammonium Chloride|aristolochic acid I|Arsenic|Arsenicals|Arsenic Trioxide|arsenite|Ascorbic Acid|Azathioprine|Benzo(a)pyrene|bisphenol A|Bortezomib|Cadmium Chloride|Cannabidiol|Cisplatin|Diuron|Doxorubicin|Ethanol|Ethinyl Estradiol|Fenretinide|Flutamide|Gemcitabine|Methotrexate|Nicotine|Phenobarbital|Quercetin|Raloxifene Hydrochloride|sodium arsen…	85.81	107
ASPM	259266	Urinary Bladder Neoplasms	MESH:D001749		2,6-dinitrotoluene|4,4'-diaminodiphenylmethane|Acetaminophen|aristolochic acid I|Arsenic|Arsenic Trioxide|Azathioprine|Benzo(a)pyrene|bisphenol A|Cacodylic Acid|Cadmium Chloride|Cisplatin|Diethylnitrosamine|Doxorubicin|Ethanol|Ethinyl Estradiol|Flutamide|Methotrexate|Methylcholanthrene|Nicotine|Paclitaxel|Pesticides|phenethyl isothiocyanate|Phenobarbital|Piroxicam|Polycyclic Aromatic Hydrocarbons…	85.79	104
APP	351	Urinary Bladder Neoplasms	MESH:D001749		2-(4-morpholinyl)-8-phenyl-4H-1-benzopyran-4-one|2,6-dinitrotoluene|4,4'-diaminodiphenylmethane|Acetaminophen|Ammonium Chloride|aristolochic acid I|Arsenic|Arsenic Trioxide|Ascorbic Acid|Aspirin|Atorvastatin|Benzo(a)pyrene|bisphenol A|Buthionine Sulfoximine|Cacodylic Acid|Cadmium Chloride|Cannabidiol|Chloroquine|Clofibrate|Curcumin|demethoxycurcumin|Diethylnitrosamine|Diuron|Doxorubicin|Ellagic A…	85.74	123
ITGAV	3685	Urinary Bladder Neoplasms	MESH:D001749		2-(4-morpholinyl)-8-phenyl-4H-1-benzopyran-4-one|2,6-dinitrotoluene|Acetaminophen|AG 1879|aristolochic acid I|Arsenic|Arsenic Trioxide|arsenite|Benzo(a)pyrene|bisphenol A|Bortezomib|Cadmium Chloride|Cannabidiol|Cisplatin|Doxorubicin|Ethanol|Ethinyl Estradiol|Fenretinide|Fluorouracil|Gefitinib|Gemcitabine|Indomethacin|Nicotine|Pesticides|Pioglitazone|Quercetin|Smoke|sodium arsenite|Tobacco Smoke P…	85.70	94
AOX1	316	Urinary Bladder Neoplasms	MESH:D001749		1,3-butadiene|2,6-dinitrotoluene|2-Acetylaminofluorene|Acetaminophen|Ammonium Chloride|aristolochic acid I|Arsenic|Azathioprine|Benzo(a)pyrene|bisphenol A|Cadmium Chloride|Cisplatin|cyanoginosin LR|Diethylnitrosamine|Diuron|Doxorubicin|Ethanol|Ethinyl Estradiol|Flutamide|Indomethacin|Methotrexate|Mitomycin|Paclitaxel|Phenobarbital|Polycyclic Aromatic Hydrocarbons|Prednisolone|Quercetin|Raloxifene…	85.66	117
MR1	3140	Urinary Bladder Neoplasms	MESH:D001749		Acetaminophen|Ammonium Chloride|aristolochic acid I|Arsenic|Arsenic Trioxide|Benzo(a)pyrene|bisphenol A|Cadmium Chloride|Cannabidiol|Cisplatin|Cyclophosphamide|Dactinomycin|Doxorubicin|Ethanol|Etoposide|Fluorouracil|Gefitinib|Ifosfamide|monomethylarsonous acid|Phenobarbital|Piroxicam|Quercetin|Raloxifene Hydrochloride|Smoke|sodium arsenite|Tamoxifen|Vincristine	85.61	145
ECM1	1893	Urinary Bladder Neoplasms	MESH:D001749		4,4'-diaminodiphenylmethane|Acetaminophen|Ammonium Chloride|aristolochic acid I|Arsenic Trioxide|benz(a)anthracene|Benzo(a)pyrene|bisphenol A|Cadmium Chloride|Cisplatin|Dactinomycin|Diethylnitrosamine|Diethylstilbestrol|Doxorubicin|Ethanol|Ethinyl Estradiol|Fenretinide|Flutamide|Methylcholanthrene|monomethylarsonous acid|Nicotine|Paclitaxel|phenethyl isothiocyanate|Phenobarbital|Smoke|sodium arse…	85.60	72
RPS6	6194	Urinary Bladder Neoplasms	MESH:D001749		2-(4-morpholinyl)-8-phenyl-4H-1-benzopyran-4-one|3,3'-diindolylmethane|4,4'-diaminodiphenylmethane|Acetaminophen|Ammonium Chloride|Arsenic Trioxide|arsenite|Aspirin|Benzo(a)pyrene|bisphenol A|Bortezomib|Buthionine Sulfoximine|Cadmium Chloride|Cannabidiol|Cisplatin|Clofibrate|Curcumin|cyanoginosin LR|Diethylnitrosamine|Diuron|Doxorubicin|Ethanol|Ethinyl Estradiol|Etoposide|Flutamide|Hexachlorocycl…	85.55	78
TUBB4B	10383	Urinary Bladder Neoplasms	MESH:D001749		2-Acetylaminofluorene|Acetaminophen|Arsenic|arsenite|Azathioprine|Benzo(a)pyrene|bisphenol A|Cadmium Chloride|Cisplatin|cyanoginosin LR|Diethylnitrosamine|Doxorubicin|Ethanol|Ethinyl Estradiol|Fenretinide|Fluorouracil|Flutamide|Indomethacin|licochalcone B|Methylcholanthrene|palbociclib|phenethyl isothiocyanate|Phenobarbital|Smoke|sodium arsenite|Tamoxifen|Tobacco Smoke Pollution|Vehicle Emissions…	85.52	96
DGAT2	84649	Urinary Bladder Neoplasms	MESH:D001749		2,4-dinitrotoluene|2,6-dinitrotoluene|4,4'-diaminodiphenylmethane|Acetaminophen|Ammonium Chloride|aristolochic acid I|Arsenic|arsenite|benz(a)anthracene|Benzo(a)pyrene|bisphenol A|Buthionine Sulfoximine|Cadmium Chloride|Cannabidiol|Clofibrate|Diuron|Ethanol|Ethinyl Estradiol|Fenretinide|Flutamide|Indomethacin|Methotrexate|nimesulide|Phenobarbital|Pioglitazone|Quercetin|Smoke|sodium arsenite|Tamox…	85.51	73
CDC25A	993	Urinary Bladder Neoplasms	MESH:D001749		Acetaminophen|aristolochic acid I|Arsenic|Arsenic Trioxide|arsenite|Aspirin|Azathioprine|Benzo(a)pyrene|bisphenol A|Cadmium Chloride|Cannabidiol|Cisplatin|Decitabine|Doxorubicin|Ethanol|Ethinyl Estradiol|Etoposide|Fenretinide|Fluorouracil|licochalcone B|Methotrexate|monomethylarsonous acid|muraglitazar|Nicotine|Paclitaxel|palbociclib|Phenobarbital|Piroxicam|sodium arsenite|Tamoxifen|Tobacco Smoke…	85.47	110
ACSL4	2182	Urinary Bladder Neoplasms	MESH:D001749		2,4-dinitrotoluene|4,4'-diaminodiphenylmethane|Acetaminophen|Ammonium Chloride|aristolochic acid I|Arsenic|arsenite|Ascorbic Acid|Benzo(a)pyrene|bisphenol A|Cadmium Chloride|Chloroquine|Cisplatin|Clofibrate|Curcumin|Cyclophosphamide|Diethylnitrosamine|Diuron|Doxorubicin|Ethanol|Ethinyl Estradiol|Fenretinide|Indomethacin|Methotrexate|Methylcholanthrene|monomethylarsonous acid|nimesulide|Phenobarbi…	85.36	162
B2M	567	Urinary Bladder Neoplasms	MESH:D001749		Acetaminophen|Ammonium Chloride|aristolochic acid I|Arsenic|arsenite|Ascorbic Acid|Aspirin|Benzo(a)pyrene|bisphenol A|Bortezomib|Cadmium Chloride|Cannabidiol|Cisplatin|Decitabine|Diethylnitrosamine|Diethylstilbestrol|Diuron|Doxorubicin|Ethanol|Ethinyl Estradiol|Flutamide|Ifosfamide|Methylcholanthrene|Mitoxantrone|nimesulide|Pesticides|Phenobarbital|Smoke|sodium arsenite|Tamoxifen|Tobacco Smoke Po…	85.36	105
TGFBR1	7046	Urinary Bladder Neoplasms	MESH:D001749		3,3'-diindolylmethane|Acetaminophen|Ammonium Chloride|aristolochic acid I|Arsenic|arsenite|Benzo(a)pyrene|bisphenol A|Buthionine Sulfoximine|Cacodylic Acid|Cadmium Chloride|Cannabidiol|Cisplatin|Curcumin|Cyclophosphamide|Dactinomycin|Diazepam|Diethylnitrosamine|Ellagic Acid|Ethanol|Ethinyl Estradiol|Flutamide|monomethylarsonous acid|Nicotine|Phenobarbital|Prednisone|Quercetin|Smoke|sodium arsenit…	85.36	149
XRCC3	7517	Urinary Bladder Neoplasms	MESH:D001749		4-biphenylamine|Acetaminophen|aristolochic acid I|Arsenic|Arsenic Trioxide|Aspirin|Benzo(a)pyrene|bisphenol A|Bortezomib|Cadmium Chloride|Cannabidiol|Cisplatin|Doxorubicin|Ethanol|Ethinyl Estradiol|Etoposide|Fenretinide|Fluorouracil|Polycyclic Aromatic Hydrocarbons|Quercetin|Smoke|sodium arsenite|Styrene|Tamoxifen|Tobacco Smoke Pollution|Vehicle Emissions	85.22	86
HTRA1	5654	Urinary Bladder Neoplasms	MESH:D001749		2,4-dinitrotoluene|2-methylacetoacetanilide|Acetaminophen|Ammonium Chloride|aristolochic acid I|Arsenic|Benzo(a)pyrene|bisphenol A|Cadmium Chloride|Clofibrate|Dactinomycin|Decitabine|Diethylnitrosamine|Diethylstilbestrol|dimethylarsinous acid|Diuron|Doxorubicin|Ethanol|Ethinyl Estradiol|Fenretinide|Fluorouracil|Flutamide|Gefitinib|Methotrexate|monomethylarsonous acid|nimesulide|Phenobarbital|sodi…	85.17	81
LGALS1	3956	Urinary Bladder Neoplasms	MESH:D001749		2,6-dinitrotoluene|4,4'-diaminodiphenylmethane|Acetaminophen|Ammonium Chloride|Arsenic|Arsenic Trioxide|arsenite|Ascorbic Acid|benz(a)anthracene|Benzo(a)pyrene|bisphenol A|Cadmium Chloride|Capsaicin|CD 437|Cisplatin|cyanoginosin LR|Cyclophosphamide|Dactinomycin|Decitabine|Diethylnitrosamine|Diuron|Doxorubicin|Ethinyl Estradiol|Methylcholanthrene|Nicotine|Phenobarbital|Polycyclic Aromatic Hydrocar…	85.07	162
TMSB4X	7114	Urinary Bladder Neoplasms	MESH:D001749		Acetaminophen|aristolochic acid I|Aspirin|Benzo(a)pyrene|bisphenol A|Cadmium Chloride|Cisplatin|Clofibrate|cyanoginosin LR|Decitabine|Diethylnitrosamine|Diuron|Doxorubicin|Dust|Ethanol|Ethinyl Estradiol|Etoposide|Fenretinide|Fluorouracil|Flutamide|Indomethacin|muraglitazar|nimesulide|Smoke|sodium arsenite|Tamoxifen|Tobacco Smoke Pollution|Vehicle Emissions	84.94	71
IHH	3549	Urinary Bladder Neoplasms	MESH:D001749		2,4-dinitrotoluene|2,6-dinitrotoluene|Acetaminophen|Ammonium Chloride|aristolochic acid I|Arsenic|Arsenic Trioxide|arsenite|Ascorbic Acid|Benzo(a)pyrene|bisphenol A|Cadmium Chloride|Diethylnitrosamine|Diethylstilbestrol|Diuron|Ethinyl Estradiol|Fenretinide|Fluorouracil|Methotrexate|Nicotine|Phenobarbital|Plant Preparations|Quercetin|Smoke|sodium arsenite|Tobacco Smoke Pollution|Vehicle Emissions	84.88	76
S100A9	6280	Urinary Bladder Neoplasms	MESH:D001749		Acetaminophen|Ammonium Chloride|Arsenic|Arsenic Trioxide|Azathioprine|Benzo(a)pyrene|bisphenol A|Buthionine Sulfoximine|Cadmium Chloride|Cisplatin|Curcumin|Dantrolene|Decitabine|Diethylnitrosamine|Docetaxel|Doxorubicin|Ethanol|Ethinyl Estradiol|Fenretinide|Flutamide|Methotrexate|Phenacetin|Phenobarbital|Pioglitazone|Plant Preparations|Polycyclic Aromatic Hydrocarbons|Quercetin|Smoke|sodium arseni…	84.81	96
P4HA1	5033	Urinary Bladder Neoplasms	MESH:D001749		2,4-dinitrotoluene|2,6-dinitrotoluene|Acetaminophen|Ammonium Chloride|aristolochic acid I|Arsenic|Arsenic Trioxide|arsenite|Benzo(a)pyrene|bisphenol A|Buthionine Sulfoximine|Cacodylic Acid|Cadmium Chloride|Cisplatin|Diethylnitrosamine|Diuron|Doxorubicin|Ethanol|Hexachlorocyclohexane|Ifosfamide|Methotrexate|Mitoxantrone|Phenobarbital|Quercetin|sodium arsenite|Tamoxifen|Tobacco Smoke Pollution|Vehi…	84.72	102
LIF	3976	Urinary Bladder Neoplasms	MESH:D001749		Acetaminophen|Ammonium Chloride|aristolochic acid I|Arsenic Trioxide|Aspirin|Azathioprine|Benzo(a)pyrene|bisphenol A|Cadmium Chloride|Cannabidiol|Chlorambucil|Cisplatin|cyanoginosin LR|Decitabine|Doxorubicin|Dust|Ethanol|Etoposide|Hexachlorocyclohexane|Methotrexate|Methylcholanthrene|Methylenebis(chloroaniline)|monomethylarsonous acid|Plant Preparations|Polycyclic Aromatic Hydrocarbons|Quercetin|…	84.69	78
RGS4	5999	Urinary Bladder Neoplasms	MESH:D001749		Acetaminophen|Ammonium Chloride|aristolochic acid I|arsenite|Azathioprine|Benzo(a)pyrene|bisphenol A|Cadmium Chloride|Cisplatin|Curcumin|Diethylnitrosamine|Diethylstilbestrol|Doxorubicin|Ethanol|Fenretinide|Fluorouracil|Methotrexate|monomethylarsonous acid|muraglitazar|Phenobarbital|Piroxicam|Polycyclic Aromatic Hydrocarbons|Poly I-C|Prednisolone|Raloxifene Hydrochloride|sodium arsenite|Tamoxifen…	84.64	74
CEACAM1	634	Urinary Bladder Neoplasms	MESH:D001749		4,4'-diaminodiphenylmethane|Acetaminophen|Ammonium Chloride|aristolochic acid I|Benzo(a)pyrene|bisphenol A|Cadmium Chloride|Cannabidiol|Cisplatin|Clofibrate|Dactinomycin|Decitabine|Diethylnitrosamine|Diethylstilbestrol|Diuron|Ethanol|Ethinyl Estradiol|Etoposide|Fenretinide|Flutamide|Methotrexate|monomethylarsonous acid|Nicotine|nimesulide|Paclitaxel|Phenobarbital|sodium arsenite|Tobacco Smoke Pol…	84.53	71
GSTA1	2938	Urinary Bladder Neoplasms	MESH:D001749		2-(4-morpholinyl)-8-phenyl-4H-1-benzopyran-4-one|2-Acetylaminofluorene|Acetaminophen|Allopurinol|Arsenic|Arsenic Trioxide|arsenite|Ascorbic Acid|Azathioprine|benz(a)anthracene|Benzo(a)pyrene|bisphenol A|Buthionine Sulfoximine|Butylated Hydroxyanisole|Cadmium Chloride|Chlorambucil|Cisplatin|Clofibrate|cyanoginosin LR|Cyclophosphamide|Dactinomycin|Diethylnitrosamine|Doxorubicin|Ethanol|Ethinyl Estr…	84.47	174
SCD1	20249	Urinary Bladder Neoplasms	MESH:D001749		2,4-dinitrotoluene|4,4'-diaminodiphenylmethane|Acetaminophen|Ammonium Chloride|Arsenic|Arsenic Trioxide|Ascorbic Acid|Atorvastatin|benz(a)anthracene|Benzo(a)pyrene|beta-hexachlorocyclohexane|bisphenol A|Cadmium Chloride|Cannabidiol|Chloroquine|Cisplatin|Clofibrate|Curcumin|Dactinomycin|Diethylnitrosamine|Dust|Ethanol|Ethinyl Estradiol|Flutamide|Hexachlorocyclohexane|muraglitazar|Nicotine|nimesuli…	84.44	93
XRCC6	2547	Urinary Bladder Neoplasms	MESH:D001749		3,3'-diindolylmethane|4-biphenylamine|Acetaminophen|Ammonium Chloride|Arsenic Trioxide|arsenite|Benzo(a)pyrene|bisphenol A|Cisplatin|Curcumin|cyanoginosin LR|Cyclophosphamide|Decitabine|Diethylnitrosamine|Diethylstilbestrol|Docetaxel|Doxorubicin|Ethanol|Etoposide|Fluorouracil|Polycyclic Aromatic Hydrocarbons|Propolis|Smoke|sodium arsenite|Tamoxifen|Tobacco Smoke Pollution|Vehicle Emissions	84.40	129
FYN	2534	Urinary Bladder Neoplasms	MESH:D001749		2-(4-morpholinyl)-8-phenyl-4H-1-benzopyran-4-one|4,4'-diaminodiphenylmethane|Acetaminophen|AG 1879|Ammonium Chloride|Arsenic|Ascorbic Acid|Benzo(a)pyrene|bisphenol A|Cadmium Chloride|Cisplatin|Cyclophosphamide|Decitabine|Diuron|Doxorubicin|Ethanol|Ethinyl Estradiol|Etoposide|Fenretinide|Fluorouracil|Methylcholanthrene|Mitomycin|Mitoxantrone|Nicotine|Phenobarbital|Piroxicam|Polycyclic Aromatic Hyd…	84.36	169
FSCN1	6624	Urinary Bladder Neoplasms	MESH:D001749		1,3-butadiene|aristolochic acid I|Arsenic Trioxide|arsenite|Benzo(a)pyrene|bisphenol A|Cacodylic Acid|Cadmium Chloride|CD 437|Cisplatin|Clofibrate|Cyclophosphamide|Decitabine|Diethylnitrosamine|Doxorubicin|Ethinyl Estradiol|Fenretinide|Methotrexate|Paclitaxel|Pioglitazone|Polycyclic Aromatic Hydrocarbons|Smoke|sodium arsenite|Tamoxifen|Tobacco Smoke Pollution|Vehicle Emissions|Vincristine|Warfarin	84.31	138
ABCB4	5244	Urinary Bladder Neoplasms	MESH:D001749		1,3-butadiene|2,6-dinitrotoluene|4,4'-diaminodiphenylmethane|Acetaminophen|Ammonium Chloride|Arsenic Trioxide|arsenite|Atorvastatin|Azathioprine|Benzo(a)pyrene|bisphenol A|Cadmium Chloride|Cannabidiol|Carboplatin|Clofibrate|Diethylnitrosamine|Docetaxel|Doxorubicin|Ethanol|Ethinyl Estradiol|Flutamide|Indomethacin|licochalcone B|Methotrexate|Methylcholanthrene|monomethylarsonous acid|Nitrofurantoin…	84.30	74
AGT	183	Urinary Bladder Neoplasms	MESH:D001749		2-(4-morpholinyl)-8-phenyl-4H-1-benzopyran-4-one|2,6-dinitrotoluene|Acetaminophen|AG 1879|Allopurinol|Ammonium Chloride|aristolochic acid I|Arsenic|arsenite|Ascorbic Acid|Aspirin|Atorvastatin|Benzo(a)pyrene|bisphenol A|Butylated Hydroxytoluene|Cadmium Chloride|Cisplatin|Clofibrate|Curcumin|Dactinomycin|Diethylnitrosamine|Diuron|Doxorubicin|Dust|Ellagic Acid|Ethanol|Ethinyl Estradiol|Flutamide|Ind…	84.21	119
CCNG2	901	Urinary Bladder Neoplasms	MESH:D001749		4,4'-diaminodiphenylmethane|Acetaminophen|Arsenic|Arsenic Trioxide|Benzo(a)pyrene|bisphenol A|Bortezomib|Cadmium Chloride|Cisplatin|Dactinomycin|Doxorubicin|Ethanol|Ethinyl Estradiol|Etoposide|Fenretinide|Fluorouracil|Flutamide|Gemcitabine|Hexachlorocyclohexane|Ifosfamide|Indomethacin|Methylcholanthrene|monomethylarsonous acid|Nicotine|Paclitaxel|Phenobarbital|Prednisolone|Quercetin|Raloxifene Hy…	84.21	103
FABP3	2170	Urinary Bladder Neoplasms	MESH:D001749		2,4-dinitrotoluene|2,6-dinitrotoluene|Ammonium Chloride|aristolochic acid I|Arsenic|Arsenic Trioxide|arsenite|Benzo(a)pyrene|bisphenol A|Cacodylic Acid|Cadmium Chloride|Cisplatin|Clofibrate|Curcumin|Decitabine|Diethylstilbestrol|Doxorubicin|Ethanol|Ethinyl Estradiol|Flutamide|Ifosfamide|Methylnitrosourea|Mitoxantrone|Paclitaxel|Phenobarbital|Pioglitazone|Smoke|sodium arsenite|Tamoxifen|Tobacco Sm…	84.21	107
NR1D1	9572	Urinary Bladder Neoplasms	MESH:D001749		1,3-butadiene|Acetaminophen|Ammonium Chloride|aristolochic acid I|Arsenic|arsenite|benz(a)anthracene|Benzo(a)pyrene|bisphenol A|Cadmium Chloride|Cannabidiol|Cisplatin|Clofibrate|Diethylnitrosamine|Diethylstilbestrol|Diuron|Doxorubicin|Ethanol|Ethinyl Estradiol|Fenretinide|Methotrexate|Phenobarbital|Prednisolone|Quercetin|Raloxifene Hydrochloride|sodium arsenite|Styrene|Tamoxifen|Thiabendazole|Tob…	84.21	91
FABP5	2171	Urinary Bladder Neoplasms	MESH:D001749		2,4-dinitrotoluene|4,4'-diaminodiphenylmethane|Acetaminophen|Ammonium Chloride|Arsenic|Arsenic Trioxide|arsenite|Benzo(a)pyrene|beta-hexachlorocyclohexane|bisphenol A|Cadmium Chloride|Capsaicin|Cisplatin|Clofibrate|Dactinomycin|Decitabine|Diethylnitrosamine|Diethylstilbestrol|Diuron|Doxorubicin|Ethanol|Ethinyl Estradiol|Flutamide|Indomethacin|Melphalan|nimesulide|Phenacetin|Phenobarbital|Querceti…	84.07	99
IFRD1	3475	Urinary Bladder Neoplasms	MESH:D001749		2,4-dinitrotoluene|4,4'-diaminodiphenylmethane|Acetaminophen|aristolochic acid I|Arsenic|Arsenic Trioxide|arsenite|Benzo(a)pyrene|bisphenol A|Cadmium Chloride|Clofibrate|Cyclophosphamide|Doxorubicin|Dust|Ethanol|Ethinyl Estradiol|Flutamide|Indomethacin|Methylnitrosourea|Mitomycin|monomethylarsonous acid|nimesulide|Phenobarbital|Polycyclic Aromatic Hydrocarbons|Quercetin|Raloxifene Hydrochloride|S…	84.07	161
PDK1	5163	Urinary Bladder Neoplasms	MESH:D001749		2,4-dinitrotoluene|2-(4-morpholinyl)-8-phenyl-4H-1-benzopyran-4-one|2,6-dinitrotoluene|4,4'-diaminodiphenylmethane|Acetaminophen|Ammonium Chloride|aristolochic acid I|Arsenic Trioxide|arsenite|Benzo(a)pyrene|bisphenol A|Buthionine Sulfoximine|Cadmium Chloride|Cisplatin|Curcumin|Diethylnitrosamine|Doxorubicin|Ethanol|Etoposide|Ifosfamide|Indomethacin|Methotrexate|Methylnitrosourea|Nicotine|Paclita…	84.07	84
NT5E	4907	Urinary Bladder Neoplasms	MESH:D001749		4,4'-diaminodiphenylmethane|Acetaminophen|aristolochic acid I|Arsenic|Arsenic Trioxide|arsenite|Benzo(a)pyrene|bisphenol A|Bortezomib|Cacodylic Acid|Cadmium Chloride|Cannabidiol|Decitabine|Diethylnitrosamine|Diuron|Doxorubicin|Dust|Ethanol|Ethinyl Estradiol|Fenretinide|Fluorouracil|Flutamide|Indomethacin|monomethylarsonous acid|nimesulide|Phenobarbital|Quercetin|sodium arsenite|Tobacco Smoke Poll…	84.05	92
CASP1	834	Urinary Bladder Neoplasms	MESH:D001749		2-(4-morpholinyl)-8-phenyl-4H-1-benzopyran-4-one|4,4'-diaminodiphenylmethane|Acetaminophen|Allopurinol|Ammonium Chloride|Arsenic|Arsenic Trioxide|arsenite|Atorvastatin|Benzo(a)pyrene|bisphenol A|Cadmium Chloride|Cannabidiol|Cisplatin|Curcumin|cyanoginosin LR|Cyclophosphamide|Diethylnitrosamine|Diethylstilbestrol|dimethylarsinous acid|Doxorubicin|Dust|Epirubicin|Ethanol|Ethinyl Estradiol|Fenretini…	84.02	168
AHNAK	79026	Urinary Bladder Neoplasms	MESH:D001749		4,4'-diaminodiphenylmethane|Acetaminophen|Ammonium Chloride|aristolochic acid I|Arsenic|arsenite|benz(a)anthracene|Benzo(a)pyrene|bisphenol A|Cadmium Chloride|Cisplatin|Dactinomycin|Decitabine|Diethylnitrosamine|Diuron|Doxorubicin|Dust|Ethanol|Ethinyl Estradiol|Fenretinide|Fluorouracil|Indomethacin|Pesticides|Quercetin|Raloxifene Hydrochloride|Smoke|sodium arsenite|Tamoxifen|Tobacco Smoke Polluti…	83.96	92
FADS1	3992	Urinary Bladder Neoplasms	MESH:D001749		2,4-dinitrotoluene|2,6-dinitrotoluene|Acetaminophen|Ammonium Chloride|aristolochic acid I|Arsenic|Benzo(a)pyrene|bisphenol A|Cadmium Chloride|Cannabidiol|Cisplatin|Clofibrate|Curcumin|cyanoginosin LR|Decitabine|Diethylnitrosamine|Diethylstilbestrol|Ethanol|Ethinyl Estradiol|Fenretinide|Fluorouracil|Flutamide|Indomethacin|Methotrexate|monomethylarsonous acid|nimesulide|sodium arsenite|Tamoxifen|To…	83.96	78
HGF	3082	Urinary Bladder Neoplasms	MESH:D001749		Acetaminophen|Ammonium Chloride|Arsenic|Arsenic Trioxide|Ascorbic Acid|Aspirin|Benzo(a)pyrene|bisphenol A|Buthionine Sulfoximine|Butylhydroxybutylnitrosamine|Cadmium Chloride|Cannabidiol|Cisplatin|Curcumin|Dactinomycin|Diethylnitrosamine|Doxorubicin|Ethanol|Ethinyl Estradiol|Fenretinide|Fluorouracil|Indomethacin|Melphalan|Methylcholanthrene|Methylnitrosourea|Nicotine|Phenobarbital|Quercetin|Ralox…	83.96	125
LITAF	9516	Urinary Bladder Neoplasms	MESH:D001749		4,4'-diaminodiphenylmethane|Acetaminophen|aristolochic acid I|Arsenic|Arsenic Trioxide|arsenite|Benzo(a)pyrene|bisphenol A|Cadmium Chloride|Cisplatin|Diethylnitrosamine|Diethylstilbestrol|Doxorubicin|Ellagic Acid|Ethanol|Ethinyl Estradiol|Fenretinide|Indomethacin|Methotrexate|Mitomycin|Nicotine|Paclitaxel|Pioglitazone|Polycyclic Aromatic Hydrocarbons|Smoke|sodium arsenite|Tamoxifen|Thiabendazole|…	83.80	108
SERPINH1	871	Urinary Bladder Neoplasms	MESH:D001749		4,4'-diaminodiphenylmethane|Acetaminophen|Ammonium Chloride|Arsenic|Arsenic Trioxide|arsenite|Benzo(a)pyrene|bisphenol A|Butylated Hydroxytoluene|Cadmium Chloride|Cisplatin|Clofibrate|Curcumin|Diuron|Doxorubicin|Ethanol|Ethinyl Estradiol|Fenretinide|Flutamide|Methotrexate|Nicotine|Phenobarbital|Raloxifene Hydrochloride|Smoke|sodium arsenite|STA 9090|Tamoxifen|Thioctic Acid|Tobacco Smoke Pollution…	83.80	101
UPP1	7378	Urinary Bladder Neoplasms	MESH:D001749		2,4-dinitrotoluene|4,4'-diaminodiphenylmethane|Acetaminophen|aristolochic acid I|Arsenic|Arsenic Trioxide|Azathioprine|Benzo(a)pyrene|bisphenol A|Bortezomib|Cadmium Chloride|Cannabidiol|Cisplatin|Diuron|Doxorubicin|Ethanol|Ethinyl Estradiol|Fenretinide|Fluorouracil|Indomethacin|licochalcone B|Methotrexate|Methylcholanthrene|Methylnitrosourea|Nicotine|Phenobarbital|sodium arsenite|Tobacco Smoke Po…	83.80	99
PDGFB	5155	Urinary Bladder Neoplasms	MESH:D001749		1,3-butadiene|2-(4-morpholinyl)-8-phenyl-4H-1-benzopyran-4-one|Acetaminophen|Ammonium Chloride|aristolochic acid I|Arsenic Trioxide|arsenite|Aspirin|Benzo(a)pyrene|bisphenol A|Cadmium Chloride|Cannabidiol|Cisplatin|Curcumin|Decitabine|Doxorubicin|Ethanol|Ethinyl Estradiol|Fenretinide|licochalcone B|Methotrexate|Nicotine|palbociclib|Phenobarbital|Pioglitazone|Poly I-C|Quercetin|Raloxifene Hydrochl…	83.78	76
AMIGO2	347902	Urinary Bladder Neoplasms	MESH:D001749		2,4-dinitrotoluene|Acetaminophen|Ammonium Chloride|aristolochic acid I|Arsenic|Azathioprine|Benzo(a)pyrene|bisphenol A|Cadmium Chloride|Cisplatin|Doxorubicin|Ethanol|Ethinyl Estradiol|Fenretinide|Indomethacin|Methotrexate|monomethylarsonous acid|Pioglitazone|Piroxicam|Poly I-C|Prednisolone|Raloxifene Hydrochloride|Smoke|sodium arsenite|Tamoxifen|Tobacco Smoke Pollution|Vehicle Emissions	83.70	81
DYNLL1	8655	Urinary Bladder Neoplasms	MESH:D001749		2,4-dinitrotoluene|2,6-dinitrotoluene|Acetaminophen|Ammonium Chloride|aristolochic acid I|Arsenic|arsenite|Benzo(a)pyrene|bisphenol A|Cadmium Chloride|Cisplatin|Curcumin|Decitabine|Diethylnitrosamine|Diethylstilbestrol|Diuron|Ethanol|Ethinyl Estradiol|Fenretinide|Flutamide|Phenobarbital|Quercetin|Raloxifene Hydrochloride|Smoke|sodium arsenite|Tamoxifen|Tobacco Smoke Pollution|Vehicle Emissions	83.69	79
NAP1L1	4673	Urinary Bladder Neoplasms	MESH:D001749		2,4-dinitrotoluene|2,6-dinitrotoluene|Acetaminophen|Ammonium Chloride|aristolochic acid I|Arsenic Trioxide|arsenite|Benzo(a)pyrene|bisphenol A|Cadmium Chloride|Clofibrate|Dactinomycin|Diethylnitrosamine|Diethylstilbestrol|Diuron|Doxorubicin|Ethanol|Ethinyl Estradiol|Etoposide|Fenretinide|Flutamide|Indomethacin|nimesulide|Phenobarbital|Piroxicam|sodium arsenite|Tobacco Smoke Pollution|Vehicle Emis…	83.69	57
EPAS1	2034	Urinary Bladder Neoplasms	MESH:D001749		2-(4-morpholinyl)-8-phenyl-4H-1-benzopyran-4-one|2,6-dinitrotoluene|4,4'-diaminodiphenylmethane|Acetaminophen|Ammonium Chloride|aristolochic acid I|Arsenic|arsenite|Ascorbic Acid|Benzo(a)pyrene|bisphenol A|Cadmium Chloride|Cannabidiol|Clofibrate|Curcumin|Dactinomycin|Diethylstilbestrol|Doxorubicin|Ethanol|Ethinyl Estradiol|Fluorouracil|Flutamide|Methotrexate|Methylcholanthrene|Piroxicam|Polycycli…	83.65	79
CES2	8824	Urinary Bladder Neoplasms	MESH:D001749		2,6-dinitrotoluene|4,4'-diaminodiphenylmethane|Acetaminophen|Aspirin|Benzo(a)pyrene|bisphenol A|Cadmium Chloride|Cisplatin|Clofibrate|cyanoginosin LR|Dactinomycin|Diethylnitrosamine|Doxorubicin|Ethanol|Ethinyl Estradiol|Fluorouracil|Hexachlorocyclohexane|Methotrexate|Methylcholanthrene|Mitoxantrone|monomethylarsonous acid|muraglitazar|nimesulide|Phenobarbital|Piroxicam|Plant Preparations|Querceti…	83.59	76
IFIT1	3434	Urinary Bladder Neoplasms	MESH:D001749		4,4'-diaminodiphenylmethane|Acetaminophen|Ammonium Chloride|arsenite|Azathioprine|benz(a)anthracene|Benzo(a)pyrene|bisphenol A|Cadmium Chloride|Cannabidiol|Chloroquine|Cisplatin|Clofibrate|Dactinomycin|Diethylstilbestrol|dimethylarsinous acid|Doxorubicin|Fluorouracil|Gemcitabine|Methylcholanthrene|monomethylarsonous acid|Nicotine|Phenobarbital|Plant Preparations|Polycyclic Aromatic Hydrocarbons|P…	83.59	80
GFAP	2670	Urinary Bladder Neoplasms	MESH:D001749		Acetaminophen|Ammonium Chloride|aristolochic acid I|Arsenic|Ascorbic Acid|Aspirin|Benzo(a)pyrene|bisphenol A|Bortezomib|Buthionine Sulfoximine|Cadmium Chloride|Cannabidiol|Capsaicin|Clofibrate|Curcumin|cyanoginosin LR|Dantrolene|Diethylnitrosamine|Doxorubicin|Ethanol|Ethinyl Estradiol|Fluorouracil|Gefitinib|Ifosfamide|Methotrexate|Methylnitrosourea|Mitoxantrone|Nicotine|Paclitaxel|Phenoxybenzamin…	83.48	97
CFD	1675	Urinary Bladder Neoplasms	MESH:D001749		4,4'-diaminodiphenylmethane|Acetaminophen|Ammonium Chloride|aristolochic acid I|Arsenic|Arsenic Trioxide|benz(a)anthracene|Benzo(a)pyrene|bisphenol A|Cacodylic Acid|Cadmium Chloride|Cannabidiol|Cisplatin|Decitabine|Diuron|Doxorubicin|Ethanol|Ethinyl Estradiol|Flutamide|Indomethacin|muraglitazar|Paclitaxel|Phenobarbital|Pioglitazone|Raloxifene Hydrochloride|Smoke|sodium arsenite|Tamoxifen|Tobacco …	83.46	102
ZEB1	6935	Urinary Bladder Neoplasms	MESH:D001749		2-(4-morpholinyl)-8-phenyl-4H-1-benzopyran-4-one|2-Acetylaminofluorene|Acetaminophen|Ammonium Chloride|aristolochic acid I|Arsenic|Arsenic Trioxide|arsenite|Benzo(a)pyrene|bisphenol A|Cadmium Chloride|Decitabine|Diethylstilbestrol|Diuron|Doxorubicin|Ethanol|Ethinyl Estradiol|Indomethacin|Methotrexate|Methylnitrosourea|Nicotine|Paclitaxel|palbociclib|Phenobarbital|Raloxifene Hydrochloride|sodium a…	83.46	95
BCL2A1	597	Urinary Bladder Neoplasms	MESH:D001749		2-(4-morpholinyl)-8-phenyl-4H-1-benzopyran-4-one|2-Naphthylamine|aristolochic acid I|Arsenic Trioxide|Azathioprine|Benzo(a)pyrene|bisphenol A|Bortezomib|Cadmium Chloride|Cannabidiol|Cisplatin|Curcumin|Dactinomycin|Doxorubicin|Dust|Fenretinide|Indomethacin|Melphalan|Methotrexate|muraglitazar|Nicotine|Piroxicam|Poly I-C|Prednisolone|Quercetin|Smoke|sodium arsenite|Tobacco Smoke Pollution|Vincristine	83.42	71
EIF5	1983	Urinary Bladder Neoplasms	MESH:D001749		2,4-dinitrotoluene|2,6-dinitrotoluene|Acetaminophen|Ammonium Chloride|aristolochic acid I|Arsenic Trioxide|arsenite|Benzo(a)pyrene|bisphenol A|Cacodylic Acid|Cadmium Chloride|Cisplatin|Doxorubicin|Ethanol|Ethinyl Estradiol|Fenretinide|Fluorouracil|Flutamide|Hexachlorocyclohexane|Nicotine|nimesulide|Phenobarbital|Piroxicam|Quercetin|Raloxifene Hydrochloride|sodium arsenite|Tamoxifen|Tobacco Smoke …	83.42	72
FBLN1	2192	Urinary Bladder Neoplasms	MESH:D001749		2,6-dinitrotoluene|Acetaminophen|Arsenic|Arsenic Trioxide|Ascorbic Acid|Azathioprine|Benzo(a)pyrene|bisphenol A|Cacodylic Acid|Cadmium Chloride|cyanoginosin LR|Diethylnitrosamine|Diethylstilbestrol|Diuron|Doxorubicin|Ethanol|Ethinyl Estradiol|Fluorouracil|Indomethacin|Methotrexate|monomethylarsonous acid|Phenobarbital|Pioglitazone|Polycyclic Aromatic Hydrocarbons|Prednisolone|Smoke|sodium arsenit…	83.42	92
UBE2C	11065	Urinary Bladder Neoplasms	MESH:D001749		2-Acetylaminofluorene|Acetaminophen|Arsenic|Arsenic Trioxide|arsenite|Azathioprine|Benzo(a)pyrene|bisphenol A|Cadmium Chloride|Cisplatin|Curcumin|Diethylnitrosamine|Diethylstilbestrol|Doxorubicin|Ethinyl Estradiol|Etoposide|Fenretinide|Fluorouracil|Gemcitabine|Methotrexate|Methylcholanthrene|Methylnitrosourea|Nicotine|nimesulide|palbociclib|Phenobarbital|sodium arsenite|Tamoxifen|Tobacco Smoke Po…	83.38	111
TUBG1	7283	Urinary Bladder Neoplasms	MESH:D001749		2,4-dinitrotoluene|2,6-dinitrotoluene|Acetaminophen|Ammonium Chloride|aristolochic acid I|Arsenic|Arsenic Trioxide|Benzo(a)pyrene|bisphenol A|Cadmium Chloride|Cisplatin|Clofibrate|Dactinomycin|Decitabine|Doxorubicin|Dust|Ethanol|Ethinyl Estradiol|Flutamide|Melphalan|Smoke|sodium arsenite|Tobacco Smoke Pollution|Vehicle Emissions|Vinblastine|Vincristine	83.36	81
AKAP12	9590	Urinary Bladder Neoplasms	MESH:D001749		2,4-dinitrotoluene|Acetaminophen|Arsenic Trioxide|arsenite|Benzo(a)pyrene|bisphenol A|Cadmium Chloride|Cisplatin|Clofibrate|Decitabine|Diethylstilbestrol|Diuron|Doxorubicin|Ethanol|Ethinyl Estradiol|Etoposide|Fluorouracil|Indomethacin|Mitomycin|Pesticides|Phenobarbital|Piroxicam|Polycyclic Aromatic Hydrocarbons|Quercetin|Smoke|sodium arsenite|Tamoxifen|Tobacco Smoke Pollution|Vehicle Emissions|Vi…	83.30	91
EZR	7430	Urinary Bladder Neoplasms	MESH:D001749		2-Naphthylamine|4,4'-diaminodiphenylmethane|Acetaminophen|Ammonium Chloride|aristolochic acid I|Arsenic|Arsenic Trioxide|arsenite|Aspirin|Benzo(a)pyrene|bisphenol A|Cadmium Chloride|Cannabidiol|Cisplatin|cyanoginosin LR|Diethylnitrosamine|Diethylstilbestrol|Diuron|Doxorubicin|Ethanol|Ethinyl Estradiol|Fenretinide|Methotrexate|Methylnitrosourea|Nicotine|Phenobarbital|Polycyclic Aromatic Hydrocarbo…	83.29	98
CALM1	801	Urinary Bladder Neoplasms	MESH:D001749		2,4-dinitrotoluene|2,6-dinitrotoluene|4,4'-diaminodiphenylmethane|Acetaminophen|Ammonium Chloride|Arsenic|arsenite|Aspirin|Benzo(a)pyrene|bisphenol A|Cadmium Chloride|Diuron|Doxorubicin|Ethanol|Ethinyl Estradiol|Etoposide|Fenretinide|Flutamide|Methylcholanthrene|Nicotine|Phenobarbital|pirarubicin|Piroxicam|Polycyclic Aromatic Hydrocarbons|Raloxifene Hydrochloride|Smoke|sodium arsenite|Tamoxifen|T…	83.13	79
EFNA1	1942	Urinary Bladder Neoplasms	MESH:D001749		2,4-dinitrotoluene|2,6-dinitrotoluene|Acetaminophen|Ammonium Chloride|aristolochic acid I|Arsenic|Arsenic Trioxide|arsenite|Benzo(a)pyrene|bisphenol A|Cadmium Chloride|Cisplatin|Clofibrate|Decitabine|Diethylnitrosamine|Diethylstilbestrol|Doxorubicin|Ethinyl Estradiol|Fenretinide|Flutamide|Ifosfamide|Paclitaxel|Phenobarbital|Quercetin|Raloxifene Hydrochloride|Smoke|sodium arsenite|Tamoxifen|Tobacc…	83.13	96
SLC2A2	6514	Urinary Bladder Neoplasms	MESH:D001749		1,3-butadiene|2,4-dinitrotoluene|2,6-dinitrotoluene|Acetaminophen|Ammonium Chloride|Arsenic|Arsenic Trioxide|arsenite|Ascorbic Acid|Atorvastatin|Azathioprine|Benzo(a)pyrene|bisphenol A|Cadmium Chloride|Cisplatin|Curcumin|cyanoginosin LR|Cyclophosphamide|Dactinomycin|Diethylnitrosamine|Diethylstilbestrol|Ethanol|Ethinyl Estradiol|Fluorouracil|Indomethacin|Methotrexate|muraglitazar|nimesulide|Pheno…	82.90	152
MMP10	4319	Urinary Bladder Neoplasms	MESH:D001749		2-(4-morpholinyl)-8-phenyl-4H-1-benzopyran-4-one|4,4'-diaminodiphenylmethane|Acetaminophen|Ammonium Chloride|Azathioprine|Benzo(a)pyrene|bisphenol A|Cadmium Chloride|Cannabidiol|Cisplatin|Curcumin|cyanoginosin LR|Decitabine|dimethylarsinous acid|Diuron|Doxorubicin|Ethinyl Estradiol|Indomethacin|Mechlorethamine|Methotrexate|muraglitazar|Paclitaxel|Phenobarbital|Piroxicam|Prednisolone|Quercetin|Smo…	82.87	78
EREG	2069	Urinary Bladder Neoplasms	MESH:D001749		Acetaminophen|Ammonium Chloride|aristolochic acid I|Arsenic|arsenite|Aspirin|Benzo(a)pyrene|bisphenol A|Butylated Hydroxytoluene|Cacodylic Acid|Cadmium Chloride|Cannabidiol|Cisplatin|cyanoginosin LR|Doxorubicin|Ethinyl Estradiol|Etoposide|Fluorouracil|Flutamide|Methotrexate|Methylcholanthrene|monomethylarsonous acid|nimesulide|Phenobarbital|Phenoxybenzamine|Pioglitazone|Quercetin|Smoke|sodium ars…	82.85	109
ACAT1	38	Urinary Bladder Neoplasms	MESH:D001749		2,6-dinitrotoluene|4,4'-diaminodiphenylmethane|Acetaminophen|AG 1879|Ammonium Chloride|aristolochic acid I|Arsenic Trioxide|arsenite|Benzo(a)pyrene|bisphenol A|Cadmium Chloride|Cisplatin|Clofibrate|Dactinomycin|Diethylnitrosamine|Doxorubicin|Dust|Ethanol|Ethinyl Estradiol|Indomethacin|Methylcholanthrene|muraglitazar|Phenobarbital|Pioglitazone|Polycyclic Aromatic Hydrocarbons|Quercetin|Smoke|sodiu…	82.81	70
CCL11	6356	Urinary Bladder Neoplasms	MESH:D001749		2-(4-morpholinyl)-8-phenyl-4H-1-benzopyran-4-one|Acetaminophen|Ammonium Chloride|Arsenic Trioxide|benz(a)anthracene|Benzo(a)pyrene|bisphenol A|Buthionine Sulfoximine|Cacodylic Acid|Cadmium Chloride|Chloroquine|cyanoginosin LR|Dactinomycin|Diethylnitrosamine|Diethylstilbestrol|Diuron|Doxorubicin|Dust|Ethanol|Ethinyl Estradiol|Flutamide|Methotrexate|Pioglitazone|Poly I-C|Prednisolone|Prednisone|sod…	82.81	67
CDKN2B	1030	Urinary Bladder Neoplasms	MESH:D001749		2-Acetylaminofluorene|4,4'-diaminodiphenylmethane|Acetaminophen|Ammonium Chloride|aristolochic acid I|Arsenic|Arsenic Trioxide|arsenite|Azathioprine|Benzo(a)pyrene|bisphenol A|Cacodylic Acid|Cadmium Chloride|Cannabidiol|Cisplatin|Decitabine|Diethylnitrosamine|dimethylarsinous acid|Doxorubicin|Dust|Fenretinide|Gefitinib|palbociclib|Pesticides|Plant Preparations|Prednisone|Quercetin|Smoke|sodium ar…	82.81	105
PLPP3	8613	Urinary Bladder Neoplasms	MESH:D001749		4,4'-diaminodiphenylmethane|Acetaminophen|Ammonium Chloride|Arsenic|Arsenic Trioxide|Azathioprine|Benzo(a)pyrene|bisphenol A|Cadmium Chloride|Cannabidiol|Cisplatin|Diethylnitrosamine|Diuron|Doxorubicin|Ethanol|Ethinyl Estradiol|Flutamide|Hexachlorocyclohexane|Indomethacin|Methotrexate|Methylcholanthrene|nimesulide|Piroxicam|Prednisolone|Raloxifene Hydrochloride|sodium arsenite|Tamoxifen|Tobacco S…	82.81	95
HES1	3280	Urinary Bladder Neoplasms	MESH:D001749		2,6-dinitrotoluene|Acetaminophen|Ammonium Chloride|Arsenic|Arsenic Trioxide|arsenite|Ascorbic Acid|Benzo(a)pyrene|bisphenol A|Cadmium Chloride|Cisplatin|Clofibrate|Curcumin|Cyclophosphamide|Diethylstilbestrol|Diuron|Doxorubicin|Ethanol|Ethinyl Estradiol|Fenretinide|Fluorouracil|Flutamide|Indomethacin|Methotrexate|Methylcholanthrene|Paclitaxel|Phenobarbital|Quercetin|Smoke|sodium arsenite|Thiabend…	82.77	168
CXCL9	4283	Urinary Bladder Neoplasms	MESH:D001749		1,3-butadiene|4,4'-diaminodiphenylmethane|Acetaminophen|Ammonium Chloride|aristolochic acid I|Arsenic|Arsenic Trioxide|Ascorbic Acid|Benzo(a)pyrene|bisphenol A|Cacodylic Acid|Cadmium Chloride|Cannabidiol|Chloroquine|CMF regimen|Cyclophosphamide|Decitabine|Diethylstilbestrol|Diuron|Doxorubicin|Ethanol|Ethinyl Estradiol|Fenretinide|Flutamide|nimesulide|Phenobarbital|Poly I-C|Smoke|sodium arsenite|T…	82.70	151
PTGR1	22949	Urinary Bladder Neoplasms	MESH:D001749		2,4-dinitrotoluene|2-Acetylaminofluorene|Acetaminophen|Ammonium Chloride|aristolochic acid I|Arsenic|Arsenic Trioxide|arsenite|Azathioprine|Benzo(a)pyrene|bisphenol A|Cadmium Chloride|Cannabidiol|Capsaicin|Cisplatin|Decitabine|Diethylnitrosamine|Diuron|Doxorubicin|Ethinyl Estradiol|Fenretinide|Fluorouracil|Flutamide|Indomethacin|nimesulide|Phenobarbital|Quercetin|sodium arsenite|Tobacco Smoke Pol…	82.70	102
VDAC1	7416	Urinary Bladder Neoplasms	MESH:D001749		Acetaminophen|Ammonium Chloride|Arsenic Trioxide|Ascorbic Acid|Aspirin|Benzo(a)pyrene|bisphenol A|Bortezomib|Cadmium Chloride|Cannabidiol|Cisplatin|Clofibrate|Curcumin|cyanoginosin LR|Diethylnitrosamine|Doxorubicin|Ethanol|Ethinyl Estradiol|Etoposide|Fenretinide|Flutamide|Hexachlorocyclohexane|Indomethacin|Melphalan|Mitoxantrone|Plant Preparations|Quercetin|Smoke|sodium arsenite|Tamoxifen|Tobacco…	82.70	78
F2	2147	Urinary Bladder Neoplasms	MESH:D001749		1,3-butadiene|2-(4-morpholinyl)-8-phenyl-4H-1-benzopyran-4-one|2,6-dinitrotoluene|Acetaminophen|Ammonium Chloride|aristolochic acid I|arsenite|Aspirin|Atorvastatin|Benzo(a)pyrene|bisphenol A|Cadmium Chloride|Capsaicin|Clofibrate|Curcumin|Doxorubicin|Ethinyl Estradiol|Fluorouracil|Flutamide|Hexachlorocyclohexane|Indomethacin|Methotrexate|Methylcholanthrene|monomethylarsonous acid|Nicotine|nimesuli…	82.68	71
RPL6	6128	Urinary Bladder Neoplasms	MESH:D001749		2,4-dinitrotoluene|2,6-dinitrotoluene|Acetaminophen|Ammonium Chloride|aristolochic acid I|Arsenic Trioxide|arsenite|bisphenol A|Buthionine Sulfoximine|Cadmium Chloride|Cisplatin|Clofibrate|Diethylstilbestrol|Diuron|Doxorubicin|Ethanol|Ethinyl Estradiol|Etoposide|Fluorouracil|Flutamide|Indomethacin|Methylcholanthrene|Raloxifene Hydrochloride|Smoke|sodium arsenite|Tobacco Smoke Pollution|Vehicle Em…	82.68	69
IL18	3606	Urinary Bladder Neoplasms	MESH:D001749		2-(4-morpholinyl)-8-phenyl-4H-1-benzopyran-4-one|4,4'-diaminodiphenylmethane|Acetaminophen|Allopurinol|Ammonium Chloride|Arsenic|Arsenic Trioxide|arsenite|Aspirin|Atorvastatin|Benzo(a)pyrene|bisphenol A|Cadmium Chloride|Cannabidiol|Chloroquine|Cisplatin|Clofibrate|Curcumin|cyanoginosin LR|Cyclophosphamide|Diethylstilbestrol|Doxorubicin|Ethanol|Ethinyl Estradiol|Fenretinide|Fluorouracil|Indomethac…	82.66	183
PIR	8544	Urinary Bladder Neoplasms	MESH:D001749		2,4-dinitrotoluene|2,6-dinitrotoluene|Acetaminophen|aristolochic acid I|Arsenic Trioxide|arsenite|benz(a)anthracene|Benzo(a)pyrene|bisphenol A|Bortezomib|Cadmium Chloride|Cisplatin|Curcumin|Diethylnitrosamine|Diethylstilbestrol|Doxorubicin|Ethinyl Estradiol|Fenretinide|Fluorouracil|Flutamide|Indomethacin|Mitomycin|nimesulide|Phenobarbital|Quercetin|Smoke|sodium arsenite|Tobacco Smoke Pollution|Ve…	82.65	85
ATP5F1B	506	Urinary Bladder Neoplasms	MESH:D001749		2,6-dinitrotoluene|Acetaminophen|Ammonium Chloride|aristolochic acid I|Arsenic|Ascorbic Acid|Benzo(a)pyrene|bisphenol A|Buthionine Sulfoximine|Cadmium Chloride|CD 437|Cisplatin|Clofibrate|Dactinomycin|Decitabine|Diethylnitrosamine|Diuron|Doxorubicin|Ethanol|Ethinyl Estradiol|Mitoxantrone|phenethyl isothiocyanate|Pioglitazone|Plant Preparations|Quercetin|sodium arsenite|STA 9090|Tamoxifen|Tobacco …	82.49	92
GSTM4	2948	Urinary Bladder Neoplasms	MESH:D001749		2,6-dinitrotoluene|Acetaminophen|Ammonium Chloride|Arsenic|Arsenic Trioxide|Benzo(a)pyrene|bisphenol A|Bortezomib|Butylated Hydroxyanisole|Cadmium Chloride|Cisplatin|Clofibrate|cyanoginosin LR|Diethylnitrosamine|Ethanol|Ethoxyquin|Etoposide|Flutamide|Methotrexate|Mitomycin|monomethylarsonous acid|nimesulide|Phenobarbital|Plant Preparations|Quercetin|Smoke|sodium arsenite|Vehicle Emissions	82.49	100
ACAT2	39	Urinary Bladder Neoplasms	MESH:D001749		2,4-dinitrotoluene|2,6-dinitrotoluene|Acetaminophen|Arsenic|Arsenic Trioxide|Azathioprine|Benzo(a)pyrene|bisphenol A|Cadmium Chloride|Cisplatin|cyanoginosin LR|Dactinomycin|Decitabine|Diethylnitrosamine|Diuron|Ethanol|Ethinyl Estradiol|Flutamide|Indomethacin|monomethylarsonous acid|Pesticides|phenethyl isothiocyanate|Phenobarbital|Pioglitazone|Quercetin|sodium arsenite|Tamoxifen|Tobacco Smoke Pol…	82.41	91
BLVRB	645	Urinary Bladder Neoplasms	MESH:D001749		1,3-butadiene|aristolochic acid I|Arsenic|Arsenic Trioxide|Benzo(a)pyrene|bisphenol A|Bortezomib|Cadmium Chloride|Cannabidiol|Cisplatin|Clofibrate|cyanoginosin LR|Cyclophosphamide|Dactinomycin|Decitabine|Diethylnitrosamine|Doxorubicin|Ethanol|Fluorouracil|Flutamide|licochalcone B|nimesulide|phenethyl isothiocyanate|Phenobarbital|Quercetin|Smoke|sodium arsenite|Tobacco Smoke Pollution|Vitamin K 3	82.34	148
MAP3K1	4214	Urinary Bladder Neoplasms	MESH:D001749		1,3-butadiene|2-(4-morpholinyl)-8-phenyl-4H-1-benzopyran-4-one|3,8-dihydroxy-6H-dibenzo(b,d)pyran-6-one|Acetaminophen|Ammonium Chloride|aristolochic acid I|Arsenic|Arsenicals|Benzo(a)pyrene|bisphenol A|Cadmium Chloride|Carboplatin|Cisplatin|Curcumin|cyanoginosin LR|Diethylstilbestrol|Doxorubicin|Ellagic Acid|Ethinyl Estradiol|Fluorouracil|Flutamide|Paclitaxel|Phenobarbital|Quercetin|sodium arseni…	82.34	91
ACO1	48	Urinary Bladder Neoplasms	MESH:D001749		2,4-dinitrotoluene|2,6-dinitrotoluene|4,4'-diaminodiphenylmethane|Acetaminophen|Ammonium Chloride|Arsenic|Arsenic Trioxide|Benzo(a)pyrene|bisphenol A|Butylated Hydroxyanisole|Cadmium Chloride|Clofibrate|Dactinomycin|Diethylstilbestrol|Doxorubicin|Ethinyl Estradiol|Etoposide|Fenretinide|Flutamide|Hexachlorocyclohexane|Indomethacin|Mitomycin|muraglitazar|nimesulide|Phenobarbital|Quercetin|sodium ar…	82.33	99
MARCKS	4082	Urinary Bladder Neoplasms	MESH:D001749		Acetaminophen|Ammonium Chloride|aristolochic acid I|Arsenic Trioxide|arsenite|Azathioprine|Benzo(a)pyrene|bisphenol A|Cadmium Chloride|Capsaicin|Cyclophosphamide|Diethylstilbestrol|Diuron|Doxorubicin|Ethanol|Ethinyl Estradiol|Fluorouracil|Gemcitabine|Indomethacin|Methotrexate|Methylcholanthrene|monomethylarsonous acid|Phenobarbital|Piroxicam|Prednisolone|sodium arsenite|Tamoxifen|Tobacco Smoke Po…	82.33	136
CYP19A1	1588	Urinary Bladder Neoplasms	MESH:D001749		2-(4-morpholinyl)-8-phenyl-4H-1-benzopyran-4-one|3,3'-diindolylmethane|4,4'-diaminodiphenylmethane|Acetaminophen|Ammonium Chloride|Anti-Inflammatory Agents, Non-Steroidal|Arsenic|arsenite|Ascorbic Acid|Atorvastatin|Benzo(a)pyrene|bisphenol A|Cadmium Chloride|Cannabidiol|Curcumin|cyanoginosin LR|Decitabine|demethoxycurcumin|Diethylstilbestrol|Docetaxel|Doxorubicin|Ethanol|Ethinyl Estradiol|Flutami…	82.32	92
GPT2	84706	Urinary Bladder Neoplasms	MESH:D001749		2,4-dinitrotoluene|4,4'-diaminodiphenylmethane|Acetaminophen|aristolochic acid I|Arsenic Trioxide|arsenite|Benzo(a)pyrene|bisphenol A|Cadmium Chloride|Cannabidiol|Cisplatin|Clofibrate|Cyclophosphamide|Doxorubicin|Ethanol|Ethinyl Estradiol|Fenretinide|Hexachlorocyclohexane|Indomethacin|Methotrexate|nimesulide|Phenobarbital|Polycyclic Aromatic Hydrocarbons|Quercetin|Smoke|sodium arsenite|Tobacco Sm…	82.29	130
ENC1	8507	Urinary Bladder Neoplasms	MESH:D001749		2,4-dinitrotoluene|2,6-dinitrotoluene|2-Acetylaminofluorene|4,4'-diaminodiphenylmethane|Acetaminophen|Arsenic Trioxide|arsenite|Benzo(a)pyrene|bisphenol A|Cadmium Chloride|Clofibrate|Dactinomycin|Decitabine|Diethylnitrosamine|Diethylstilbestrol|Doxorubicin|Ethinyl Estradiol|Fenretinide|Flutamide|Methotrexate|Mitoxantrone|Nicotine|nimesulide|phenethyl isothiocyanate|Raloxifene Hydrochloride|Smoke|…	82.26	63
MAGED1	9500	Urinary Bladder Neoplasms	MESH:D001749		2,4-dinitrotoluene|2,6-dinitrotoluene|Acetaminophen|Ammonium Chloride|aristolochic acid I|Arsenic|Azathioprine|Benzo(a)pyrene|bisphenol A|Cisplatin|cyanoginosin LR|Cyclophosphamide|Ethanol|Ethinyl Estradiol|Fenretinide|Fluorouracil|Flutamide|Methotrexate|Mitoxantrone|Phenobarbital|Quercetin|Smoke|sodium arsenite|Vitamin K 3	82.26	133
SULT1A1	6817	Urinary Bladder Neoplasms	MESH:D001749		1,3-butadiene|2,6-dinitrotoluene|2-Naphthylamine|3-amino-1-methyl-5H-pyrido(4,3-b)indole|4-biphenylamine|Acetaminophen|Ammonium Chloride|aristolochic acid I|Arsenic Trioxide|Ascorbic Acid|Benzo(a)pyrene|bisphenol A|Cisplatin|Clofibrate|Dactinomycin|Diethylnitrosamine|Diethylstilbestrol|Diuron|Doxorubicin|Ethanol|Ethinyl Estradiol|Hexachlorocyclohexane|Indomethacin|Methotrexate|Methylcholanthrene|…	82.22	85
GGT1	2678	Urinary Bladder Neoplasms	MESH:D001749		1,3-butadiene|2-Acetylaminofluorene|Acetaminophen|aristolochic acid I|Arsenic|Arsenic Trioxide|arsenite|Ascorbic Acid|Aspirin|Benzo(a)pyrene|bisphenol A|Cadmium Chloride|Cisplatin|Curcumin|cyanoginosin LR|Decitabine|Diethylnitrosamine|Doxorubicin|Dust|Ethanol|Ethinyl Estradiol|Hexachlorocyclohexane|Methotrexate|Nicotine|Phenobarbital|Quercetin|Smoke|sodium arsenite|Thioctic Acid|Tobacco Smoke Pol…	82.16	102
KRT15	3866	Urinary Bladder Neoplasms	MESH:D001749		2-Acetylaminofluorene|4,4'-diaminodiphenylmethane|Acetaminophen|aristolochic acid I|Arsenic|arsenite|benz(a)anthracene|Benzo(a)pyrene|bisphenol A|Butylhydroxybutylnitrosamine|Cacodylic Acid|Cadmium Chloride|Cisplatin|Dactinomycin|Diethylstilbestrol|dimethylarsinous acid|Diuron|Ethanol|Ifosfamide|Nicotine|Phenobarbital|Quercetin|Smoke|sodium arsenite|Tobacco Smoke Pollution|Vehicle Emissions|Warfa…	82.14	111
SPON1	10418	Urinary Bladder Neoplasms	MESH:D001749		2-methylacetoacetanilide|Acetaminophen|Ammonium Chloride|aristolochic acid I|Arsenic Trioxide|Azathioprine|Benzo(a)pyrene|bisphenol A|Cacodylic Acid|Cisplatin|Diethylnitrosamine|Diethylstilbestrol|Diuron|Doxorubicin|Ethinyl Estradiol|Fluorouracil|Indomethacin|licochalcone B|Methotrexate|Mitoxantrone|Phenobarbital|Pioglitazone|sodium arsenite|Tamoxifen|Vehicle Emissions|Vinblastine|Vincristine	82.14	77
GZMA	3001	Urinary Bladder Neoplasms	MESH:D001749		4,4'-diaminodiphenylmethane|Acetaminophen|Ammonium Chloride|Arsenic Trioxide|arsenite|Aspirin|benz(a)anthracene|Benzo(a)pyrene|bisphenol A|Bortezomib|Butylated Hydroxytoluene|Cadmium Chloride|Capsaicin|Clofibrate|Curcumin|Cyclophosphamide|Diethylstilbestrol|Diuron|Ethanol|Ethinyl Estradiol|Fenretinide|Methotrexate|Quercetin|Tamoxifen|Tobacco Smoke Pollution|Vehicle Emissions	82.11	122
MBP	4155	Urinary Bladder Neoplasms	MESH:D001749		Acetaminophen|Ammonium Chloride|Arsenic|Arsenic Trioxide|arsenite|Benzo(a)pyrene|bisphenol A|Bortezomib|Butylated Hydroxytoluene|Cadmium Chloride|Curcumin|Diethylnitrosamine|Docetaxel|Doxorubicin|Ethanol|Ethinyl Estradiol|Etoposide|Fenretinide|Fluorouracil|Hexachlorocyclohexane|Indomethacin|Methotrexate|Methylnitrosourea|Mitomycin|Nicotine|Pesticides|Poly I-C|Smoke|sodium arsenite|Tamoxifen|Tobac…	82.03	107
MGP	4256	Urinary Bladder Neoplasms	MESH:D001749		2,6-dinitrotoluene|4,4'-diaminodiphenylmethane|Acetaminophen|Ammonium Chloride|Arsenic Trioxide|Benzo(a)pyrene|bisphenol A|Cadmium Chloride|Cisplatin|Clofibrate|cyanoginosin LR|Diethylnitrosamine|Diethylstilbestrol|Diuron|Doxorubicin|Ethinyl Estradiol|Fenretinide|Flutamide|Hexachlorocyclohexane|Indomethacin|muraglitazar|Nicotine|Phenobarbital|Quercetin|Raloxifene Hydrochloride|sodium arsenite|Tam…	82.01	72
PLTP	5360	Urinary Bladder Neoplasms	MESH:D001749		4,4'-diaminodiphenylmethane|Acetaminophen|aristolochic acid I|Arsenic|Arsenic Trioxide|Benzo(a)pyrene|bisphenol A|Cacodylic Acid|Cadmium Chloride|Cisplatin|Clofibrate|Diethylnitrosamine|Diuron|Doxorubicin|Ethanol|Ethinyl Estradiol|Fenretinide|Flutamide|Indomethacin|Methotrexate|nimesulide|Phenobarbital|Polycyclic Aromatic Hydrocarbons|Quercetin|Smoke|sodium arsenite|Tamoxifen|Tobacco Smoke Pollut…	81.99	95
TMPO	7112	Urinary Bladder Neoplasms	MESH:D001749		2,4-dinitrotoluene|Acetaminophen|Ammonium Chloride|aristolochic acid I|Arsenic Trioxide|arsenite|Azathioprine|Benzo(a)pyrene|bisphenol A|Bortezomib|Cadmium Chloride|Cisplatin|Dactinomycin|Diethylnitrosamine|Diuron|Doxorubicin|Ethinyl Estradiol|Fenretinide|Flutamide|palbociclib|phenethyl isothiocyanate|Phenobarbital|Piroxicam|Quercetin|Raloxifene Hydrochloride|sodium arsenite|Tobacco Smoke Polluti…	81.99	75
CDKN1C	1028	Urinary Bladder Neoplasms	MESH:D001749		1,3-butadiene|2,6-dinitrotoluene|4,4'-diaminodiphenylmethane|Acetaminophen|Ammonium Chloride|Arsenic|Arsenic Trioxide|arsenite|Benzo(a)pyrene|bisphenol A|Butylated Hydroxyanisole|Cacodylic Acid|Cadmium Chloride|Cisplatin|Cyclophosphamide|Decitabine|Diethylnitrosamine|Diethylstilbestrol|Diuron|Doxorubicin|Ethanol|Ethinyl Estradiol|Fluorouracil|Indomethacin|licochalcone B|Pioglitazone|Quercetin|Smo…	81.98	167
GATA3	2625	Urinary Bladder Neoplasms	MESH:D001749		1,3-butadiene|Acetaminophen|Ammonium Chloride|aristolochic acid I|Arsenic|Arsenic Trioxide|arsenite|Benzo(a)pyrene|bisphenol A|Buthionine Sulfoximine|Cadmium Chloride|Cisplatin|Curcumin|Cyclophosphamide|Decitabine|Diethylnitrosamine|Diethylstilbestrol|Diuron|Dust|Ethanol|Ethinyl Estradiol|Flutamide|Hexachlorocyclohexane|licochalcone B|Methotrexate|Plant Preparations|Smoke|sodium arsenite|Tamoxife…	81.98	147
TSC22D1	8848	Urinary Bladder Neoplasms	MESH:D001749		2-Acetylaminofluorene|4,4'-diaminodiphenylmethane|Acetaminophen|Ammonium Chloride|Arsenic Trioxide|arsenite|benz(a)anthracene|Benzo(a)pyrene|bisphenol A|Cadmium Chloride|Cisplatin|Clofibrate|Diethylnitrosamine|Diethylstilbestrol|Diuron|Doxorubicin|Ethanol|Ethinyl Estradiol|Fenretinide|Flutamide|Gefitinib|Indomethacin|Nicotine|Phenobarbital|Piroxicam|Smoke|sodium arsenite|Tamoxifen|Tobacco Smoke P…	81.98	81
CKS2	1164	Urinary Bladder Neoplasms	MESH:D001749		4,4'-diaminodiphenylmethane|Acetaminophen|aristolochic acid I|Arsenic|arsenite|Benzo(a)pyrene|bisphenol A|Cacodylic Acid|Cadmium Chloride|Cisplatin|Diethylnitrosamine|Diethylstilbestrol|Doxorubicin|Ethanol|Ethinyl Estradiol|Fenretinide|Fluorouracil|Flutamide|licochalcone B|Methylcholanthrene|Mitomycin|Nicotine|nimesulide|Phenobarbital|Piroxicam|Polycyclic Aromatic Hydrocarbons|Smoke|sodium arseni…	81.86	106
FHL2	2274	Urinary Bladder Neoplasms	MESH:D001749		4,4'-diaminodiphenylmethane|Acetaminophen|Ammonium Chloride|Arsenic|Arsenic Trioxide|arsenite|Benzo(a)pyrene|bisphenol A|Cadmium Chloride|Cisplatin|Dactinomycin|Decitabine|Diethylnitrosamine|Diethylstilbestrol|Diuron|Doxorubicin|Ethanol|Ethinyl Estradiol|Etoposide|Fluorouracil|Flutamide|monomethylarsonous acid|Phenobarbital|Raloxifene Hydrochloride|Smoke|sodium arsenite|Tamoxifen|Tobacco Smoke Po…	81.86	96
DPP4	1803	Urinary Bladder Neoplasms	MESH:D001749		2,4-dinitrotoluene|2,6-dinitrotoluene|Acetaminophen|Arsenic Trioxide|Ascorbic Acid|Azathioprine|Benzo(a)pyrene|bisphenol A|Cadmium Chloride|Cannabidiol|Clofibrate|Decitabine|Diethylnitrosamine|Diuron|Doxorubicin|Dust|Ethanol|Ethinyl Estradiol|Fenretinide|Flutamide|Methotrexate|Nicotine|Phenobarbital|Quercetin|Smoke|sodium arsenite|Tamoxifen|Thiabendazole|Tobacco Smoke Pollution|Vehicle Emissions|…	81.83	69
F2R	2149	Urinary Bladder Neoplasms	MESH:D001749		2-methylacetoacetanilide|4,4'-diaminodiphenylmethane|Acetaminophen|Ammonium Chloride|Arsenic|Arsenic Trioxide|Aspirin|Benzo(a)pyrene|bisphenol A|Cadmium Chloride|Cisplatin|Curcumin|Decitabine|Diuron|Docetaxel|Doxorubicin|Dust|Ethanol|Etoposide|Fenretinide|licochalcone B|Mitomycin|Pesticides|Phenobarbital|Quercetin|Raloxifene Hydrochloride|sodium arsenite|Tamoxifen|Tobacco Smoke Pollution|Vehicle …	81.83	110
PRDX1	5052	Urinary Bladder Neoplasms	MESH:D001749		Acetaminophen|Ammonium Chloride|Arsenic|Arsenic Trioxide|arsenite|Ascorbic Acid|benz(a)anthracene|Benzo(a)pyrene|bisphenol A|Buthionine Sulfoximine|Cadmium Chloride|Capsaicin|Cisplatin|Dactinomycin|Diethylnitrosamine|Diuron|Doxorubicin|Ethanol|Ethinyl Estradiol|Ethoxyquin|Etoposide|Flutamide|Methotrexate|Methylcholanthrene|nimesulide|Phenobarbital|Quercetin|Smoke|sodium arsenite|Styrene|Tobacco S…	81.78	99
PIK3R1	5295	Urinary Bladder Neoplasms	MESH:D001749		2-(4-morpholinyl)-8-phenyl-4H-1-benzopyran-4-one|Acetaminophen|Ammonium Chloride|aristolochic acid I|Arsenic|Arsenic Trioxide|arsenite|Ascorbic Acid|Aspirin|Benzo(a)pyrene|bisphenol A|Cadmium Chloride|Cannabidiol|Capsaicin|Cisplatin|cyanoginosin LR|Diethylnitrosamine|Diuron|Doxorubicin|Ethanol|Fenretinide|Flutamide|Indomethacin|Melphalan|Methotrexate|Methylcholanthrene|monomethylarsonous acid|Oli…	81.74	112
PSMD12	5718	Urinary Bladder Neoplasms	MESH:D001749		2,6-dinitrotoluene|4,4'-diaminodiphenylmethane|Acetaminophen|aristolochic acid I|Arsenic|Arsenic Trioxide|Aspirin|Benzo(a)pyrene|beta-hexachlorocyclohexane|bisphenol A|Bortezomib|Cadmium Chloride|Cisplatin|Clofibrate|Decitabine|Ethanol|Ethinyl Estradiol|Flutamide|Hexachlorocyclohexane|Methotrexate|Methylcholanthrene|Piroxicam|Polycyclic Aromatic Hydrocarbons|Smoke|sodium arsenite|Tobacco Smoke Po…	81.72	77
YWHAQ	10971	Urinary Bladder Neoplasms	MESH:D001749		2-(4-morpholinyl)-8-phenyl-4H-1-benzopyran-4-one|2,6-dinitrotoluene|Ammonium Chloride|Arsenic|Arsenic Trioxide|arsenite|Aspirin|Benzo(a)pyrene|bisphenol A|Cacodylic Acid|Cadmium Chloride|Chloroquine|Diethylnitrosamine|Doxorubicin|Ethanol|Ethinyl Estradiol|Fenretinide|Paclitaxel|phenethyl isothiocyanate|Phenobarbital|Quercetin|Smoke|sodium arsenite|Thiotepa|Tobacco Smoke Pollution|Vehicle Emission…	81.72	93
FGF7	2252	Urinary Bladder Neoplasms	MESH:D001749		2-(4-morpholinyl)-8-phenyl-4H-1-benzopyran-4-one|Ammonium Chloride|Arsenic|Arsenic Trioxide|Ascorbic Acid|Azathioprine|benz(a)anthracene|Benzo(a)pyrene|bisphenol A|Cadmium Chloride|Cannabidiol|Cisplatin|Diethylnitrosamine|Doxorubicin|Dust|Ethinyl Estradiol|Fluorouracil|Indomethacin|Methotrexate|Methylcholanthrene|Nicotine|Paclitaxel|Pioglitazone|Quercetin|Suramin|Tamoxifen|Tobacco Smoke Pollution…	81.71	93
MAP2K4	6416	Urinary Bladder Neoplasms	MESH:D001749		Acetaminophen|AG 1879|aristolochic acid I|Arsenic Trioxide|arsenite|Benzo(a)pyrene|bisphenol A|Bortezomib|Butylated Hydroxyanisole|Cadmium Chloride|Cisplatin|Curcumin|Dactinomycin|Diethylnitrosamine|Doxorubicin|Ethanol|Ethinyl Estradiol|Fenretinide|Indomethacin|Methotrexate|Paclitaxel|Polycyclic Aromatic Hydrocarbons|Quercetin|Smoke|sodium arsenite|Tamoxifen|Tobacco Smoke Pollution|Vehicle Emissi…	81.71	80
PSMC4	5704	Urinary Bladder Neoplasms	MESH:D001749		2,4-dinitrotoluene|4,4'-diaminodiphenylmethane|Acetaminophen|Ammonium Chloride|Arsenic|Arsenic Trioxide|arsenite|Benzo(a)pyrene|bisphenol A|Bortezomib|Cadmium Chloride|Cannabidiol|Clofibrate|Diethylstilbestrol|Doxorubicin|Ethanol|Ethinyl Estradiol|Fenretinide|Flutamide|Hexachlorocyclohexane|Nicotine|nimesulide|Phenobarbital|Smoke|sodium arsenite|Thiabendazole|Tobacco Smoke Pollution|Vehicle Emiss…	81.71	74
IRF1	3659	Urinary Bladder Neoplasms	MESH:D001749		Ammonium Chloride|aristolochic acid I|Arsenic|Arsenicals|Arsenic Trioxide|arsenite|Aspirin|Azathioprine|Benzo(a)pyrene|bisphenol A|Cacodylic Acid|Cisplatin|Clofibrate|Dactinomycin|Decitabine|Diethylnitrosamine|Diethylstilbestrol|Ethanol|Fenretinide|Flutamide|Methotrexate|Methylnitrosourea|monomethylarsonous acid|nimesulide|Phenobarbital|Polycyclic Aromatic Hydrocarbons|Smoke|sodium arsenite|Tamox…	81.69	103
AK4	205	Urinary Bladder Neoplasms	MESH:D001749		2,4-dinitrotoluene|2,6-dinitrotoluene|Acetaminophen|Ammonium Chloride|aristolochic acid I|Arsenic|Ascorbic Acid|Benzo(a)pyrene|bisphenol A|Cacodylic Acid|Cadmium Chloride|Cisplatin|Clofibrate|Decitabine|Diethylnitrosamine|Doxorubicin|Ethanol|Ethinyl Estradiol|Fenretinide|Flutamide|Hexachlorocyclohexane|Ifosfamide|Indomethacin|nimesulide|Phenobarbital|Quercetin|sodium arsenite|Tobacco Smoke Pollut…	81.65	95
SSR3	6747	Urinary Bladder Neoplasms	MESH:D001749		2,4-dinitrotoluene|3,3'-diindolylmethane|Acetaminophen|aristolochic acid I|Arsenic|arsenite|Aspirin|benz(a)anthracene|Benzo(a)pyrene|bisphenol A|Cadmium Chloride|Cisplatin|Clofibrate|Diethylnitrosamine|Diuron|Doxorubicin|Ethanol|Ethinyl Estradiol|Methylcholanthrene|nimesulide|Phenobarbital|Piroxicam|Quercetin|sodium arsenite|Tobacco Smoke Pollution|Vehicle Emissions	81.63	87
EIF2AK3	9451	Urinary Bladder Neoplasms	MESH:D001749		Acetaminophen|Ammonium Chloride|aristolochic acid I|Arsenic|Arsenic Trioxide|arsenite|Atorvastatin|Benzo(a)pyrene|bisphenol A|Bortezomib|Buthionine Sulfoximine|Cadmium Chloride|Cannabidiol|Chloroquine|Cisplatin|Curcumin|cyanoginosin LR|Cyclophosphamide|Dantrolene|demethoxycurcumin|dimethylarsinous acid|Doxorubicin|Ethanol|Ethinyl Estradiol|Fenretinide|Fluorouracil|Flutamide|Gefitinib|Indomethacin…	81.54	161
PDGFRA	5156	Urinary Bladder Neoplasms	MESH:D001749		2,6-dinitrotoluene|2-methylacetoacetanilide|Acetaminophen|Ammonium Chloride|Arsenic|arsenite|Benzo(a)pyrene|bisphenol A|Cacodylic Acid|Cadmium Chloride|Cisplatin|cyanoginosin LR|Decitabine|Diethylnitrosamine|Diethylstilbestrol|Diuron|Doxorubicin|Ethanol|Ethinyl Estradiol|Flutamide|Indomethacin|monomethylarsonous acid|Phenobarbital|Pioglitazone|Quercetin|Raloxifene Hydrochloride|Smoke|sodium arsen…	81.41	96
BUB1	699	Urinary Bladder Neoplasms	MESH:D001749		Acetaminophen|aristolochic acid I|arsenite|Ascorbic Acid|Azathioprine|Benzo(a)pyrene|bisphenol A|Cadmium Chloride|Cannabidiol|Cisplatin|Decitabine|Diethylnitrosamine|Doxorubicin|Ethinyl Estradiol|Etoposide|Fluorouracil|Methotrexate|Methylcholanthrene|Methylnitrosourea|palbociclib|Phenobarbital|Piroxicam|Polycyclic Aromatic Hydrocarbons|Quercetin|sodium arsenite|Tamoxifen|Tobacco Smoke Pollution|V…	81.39	79
CDC45	8318	Urinary Bladder Neoplasms	MESH:D001749		Acetaminophen|Arsenic|Arsenic Trioxide|arsenite|Azathioprine|Benzo(a)pyrene|bisphenol A|Cadmium Chloride|Cannabidiol|Cisplatin|Diethylnitrosamine|Doxorubicin|Ethinyl Estradiol|Etoposide|Fluorouracil|Indomethacin|Leucovorin|Methylcholanthrene|palbociclib|phenethyl isothiocyanate|Phenobarbital|Piroxicam|Quercetin|Smoke|sodium arsenite|Tobacco Smoke Pollution|Vehicle Emissions|Vitamin K 3	81.34	91
ALDH7A1	501	Urinary Bladder Neoplasms	MESH:D001749		2,4-dinitrotoluene|2,6-dinitrotoluene|4,4'-diaminodiphenylmethane|Acetaminophen|Ammonium Chloride|Arsenic|Arsenic Trioxide|arsenite|Azathioprine|Benzo(a)pyrene|bisphenol A|Butylated Hydroxyanisole|Cadmium Chloride|Cisplatin|Clofibrate|Dactinomycin|Doxorubicin|Ethanol|Ethinyl Estradiol|Flutamide|Indomethacin|monomethylarsonous acid|Phenobarbital|Polycyclic Aromatic Hydrocarbons|Quercetin|sodium ar…	81.31	100
EPO	2056	Urinary Bladder Neoplasms	MESH:D001749		2-(4-morpholinyl)-8-phenyl-4H-1-benzopyran-4-one|2-Naphthylamine|Acetaminophen|Ammonium Chloride|aristolochic acid I|Benzo(a)pyrene|bisphenol A|Bortezomib|Cadmium Chloride|Carboplatin|Cisplatin|Curcumin|cyanoginosin LR|Cyclophosphamide|Decitabine|Diethylstilbestrol|Dihematoporphyrin Ether|Docetaxel|Doxorubicin|Ethinyl Estradiol|Etoposide|Fluorouracil|Indomethacin|Methotrexate|Nicotine|Paclitaxel|…	81.27	129
NCF2	4688	Urinary Bladder Neoplasms	MESH:D001749		Acetaminophen|Arsenic Trioxide|arsenite|Aspirin|Azathioprine|Benzo(a)pyrene|bisphenol A|Cacodylic Acid|Cadmium Chloride|Cannabidiol|Cisplatin|Clofibrate|cyanoginosin LR|Docetaxel|Doxorubicin|Ellagic Acid|Ethanol|Ethinyl Estradiol|Fenretinide|monomethylarsonous acid|Poly I-C|Quercetin|Raloxifene Hydrochloride|Smoke|sodium arsenite|Tamoxifen|Tobacco Smoke Pollution|Vehicle Emissions|Vincristine|Vit…	81.24	81
KDR	3791	Urinary Bladder Neoplasms	MESH:D001749		2,4-dinitrotoluene|2,6-dinitrotoluene|2-methylacetoacetanilide|3,3'-diindolylmethane|Acetaminophen|Anthraquinones|Arsenic|Arsenic Trioxide|arsenite|Ascorbic Acid|Benzo(a)pyrene|bisphenol A|Bortezomib|Clofibrate|Curcumin|cyanoginosin LR|Cyclophosphamide|demethoxycurcumin|Diethylnitrosamine|Diethylstilbestrol|Doxorubicin|Ethanol|Ethinyl Estradiol|Fenretinide|Fluorouracil|Flutamide|Gefitinib|Methylc…	81.21	155
HSF1	3297	Urinary Bladder Neoplasms	MESH:D001749		2,4-dinitrotoluene|2-(4-morpholinyl)-8-phenyl-4H-1-benzopyran-4-one|Acetaminophen|Ammonium Chloride|Arsenic|Arsenic Trioxide|arsenite|Aspirin|Azathioprine|Benzo(a)pyrene|bisphenol A|Bortezomib|Cadmium Chloride|Capsaicin|Cisplatin|Curcumin|Dactinomycin|Diethylnitrosamine|Diethylstilbestrol|Doxorubicin|Ethanol|Ethinyl Estradiol|Fenretinide|Indomethacin|nimesulide|Nitrofurantoin|Phenoxybenzamine|Que…	81.20	94
MAPK7	5598	Urinary Bladder Neoplasms	MESH:D001749		Acetaminophen|AG 1879|Ammonium Chloride|Arsenic|Arsenic Trioxide|arsenite|Benzo(a)pyrene|bisphenol A|Cadmium Chloride|Cannabidiol|Capsaicin|Cisplatin|Cyclophosphamide|Doxorubicin|Ethinyl Estradiol|Fenretinide|Fluorouracil|Indomethacin|Methotrexate|monomethylarsonous acid|Smoke|sodium arsenite|Tamoxifen|Tobacco Smoke Pollution|Vehicle Emissions	81.15	147
AXIN2	8313	Urinary Bladder Neoplasms	MESH:D001749		2-(4-morpholinyl)-8-phenyl-4H-1-benzopyran-4-one|Acetaminophen|Ammonium Chloride|Arsenic|Arsenic Trioxide|arsenite|Benzo(a)pyrene|bisphenol A|Cacodylic Acid|Cannabidiol|Decitabine|Diethylnitrosamine|Diethylstilbestrol|Doxorubicin|Ethanol|Fenretinide|Gemcitabine|Leucovorin|Methotrexate|muraglitazar|Pesticides|Phenobarbital|Quercetin|Raloxifene Hydrochloride|Smoke|sodium arsenite|Tobacco Smoke Poll…	81.14	94
FKBP4	2288	Urinary Bladder Neoplasms	MESH:D001749		4,4'-diaminodiphenylmethane|Acetaminophen|Ammonium Chloride|aristolochic acid I|Arsenic|bisphenol A|Cadmium Chloride|Cannabidiol|Capsaicin|Cisplatin|Clofibrate|Dactinomycin|Diethylstilbestrol|dimethylarsinous acid|Doxorubicin|Dust|Ethanol|Ethinyl Estradiol|Fenretinide|Flutamide|Methotrexate|Phenobarbital|Polycyclic Aromatic Hydrocarbons|Smoke|sodium arsenite|Tamoxifen|Thiabendazole|Tobacco Smoke …	81.14	81
ATP5F1A	498	Urinary Bladder Neoplasms	MESH:D001749		2,6-dinitrotoluene|3,3'-diindolylmethane|Acetaminophen|Ammonium Chloride|Arsenic|Arsenic Trioxide|Benzo(a)pyrene|bisphenol A|Cadmium Chloride|Cannabidiol|CD 437|Cisplatin|cyanoginosin LR|Dactinomycin|Doxorubicin|Ethanol|Ethinyl Estradiol|Flutamide|Indomethacin|Methylcholanthrene|Mitoxantrone|Nicotine|Phenobarbital|Quercetin|regorafenib|Smoke|sodium arsenite|Tamoxifen|Tobacco Smoke Pollution|Vehic…	81.09	90
SMAD7	4092	Urinary Bladder Neoplasms	MESH:D001749		4,4'-diaminodiphenylmethane|Acetaminophen|Ammonium Chloride|aristolochic acid I|Arsenic|Benzo(a)pyrene|bisphenol A|Cadmium Chloride|Cisplatin|Decitabine|Diethylnitrosamine|dimethylarsinous acid|Diuron|Doxorubicin|Ellagic Acid|Ethinyl Estradiol|Flutamide|Indomethacin|licochalcone B|Methotrexate|Methylnitrosourea|Octreotide|Quercetin|Raloxifene Hydrochloride|Smoke|sodium arsenite|Tamoxifen|Thiabend…	81.09	91
CPT1A	1374	Urinary Bladder Neoplasms	MESH:D001749		Acetaminophen|aristolochic acid I|Arsenic|Arsenic Trioxide|arsenite|Aspirin|Atorvastatin|Benzo(a)pyrene|beta-hexachlorocyclohexane|bisphenol A|Cadmium Chloride|Cannabidiol|Capsaicin|Clofibrate|Curcumin|Doxorubicin|Ethanol|Ethinyl Estradiol|Fenretinide|Fluorouracil|Flutamide|Indomethacin|Methotrexate|Methylcholanthrene|muraglitazar|nimesulide|Paclitaxel|Pesticides|Phenobarbital|Pioglitazone|Predni…	81.00	106
BAG3	9531	Urinary Bladder Neoplasms	MESH:D001749		2,4-dinitrotoluene|4,4'-diaminodiphenylmethane|Acetaminophen|aristolochic acid I|Arsenic|Arsenic Trioxide|arsenite|benz(a)anthracene|Benzo(a)pyrene|bisphenol A|Bortezomib|Cadmium Chloride|Capsaicin|Cisplatin|Clofibrate|Dactinomycin|Decitabine|Diethylnitrosamine|Doxorubicin|Ethinyl Estradiol|Fluorouracil|Flutamide|licochalcone B|Methotrexate|Phenobarbital|Smoke|sodium arsenite|Thiabendazole|Tobacc…	80.99	94
GSTO1	9446	Urinary Bladder Neoplasms	MESH:D001749		Acetaminophen|Ammonium Chloride|aristolochic acid I|Arsenic|Arsenic Trioxide|arsenite|Ascorbic Acid|Aspirin|Benzo(a)pyrene|bisphenol A|Butylated Hydroxyanisole|Butylhydroxybutylnitrosamine|Cadmium Chloride|Cisplatin|Clofibrate|Curcumin|Decitabine|Diethylnitrosamine|Diethylstilbestrol|Diuron|Doxorubicin|Ethanol|Ethinyl Estradiol|Indomethacin|monomethylarsonous acid|Phenobarbital|sodium arsenite|To…	80.93	125
SLCO2B1	11309	Urinary Bladder Neoplasms	MESH:D001749		2,4-dinitrotoluene|2,6-dinitrotoluene|Acetaminophen|Ammonium Chloride|Arsenic|Arsenic Trioxide|Ascorbic Acid|Atorvastatin|benz(a)anthracene|Benzo(a)pyrene|bisphenol A|Butylated Hydroxyanisole|Clofibrate|Docetaxel|Ethanol|Ethinyl Estradiol|Ethoxyquin|Etoposide|Fenretinide|Flutamide|Methotrexate|Phenobarbital|Pioglitazone|Quercetin|sodium arsenite|Tamoxifen|Teniposide|Thiotepa|Tobacco Smoke Polluti…	80.93	83
DDB2	1643	Urinary Bladder Neoplasms	MESH:D001749		Acetaminophen|aristolochic acid I|Arsenic|Arsenic Trioxide|benz(a)anthracene|Benzo(a)pyrene|bisphenol A|Cacodylic Acid|Cadmium Chloride|Cisplatin|Dactinomycin|Decitabine|Doxorubicin|Ethanol|Ethinyl Estradiol|Fluorouracil|Hydroxychloroquine|Mitomycin|monomethylarsonous acid|Phenobarbital|Piroxicam|Quercetin|Raloxifene Hydrochloride|sodium arsenite|Tobacco Smoke Pollution|Vehicle Emissions|Warfarin	80.88	108
LAMC1	3915	Urinary Bladder Neoplasms	MESH:D001749		2,6-dinitrotoluene|Acetaminophen|Ammonium Chloride|aristolochic acid I|Arsenic Trioxide|Benzo(a)pyrene|bisphenol A|Cadmium Chloride|Cannabidiol|Cisplatin|Diethylnitrosamine|Diuron|Doxorubicin|Ethanol|Ethinyl Estradiol|Fenretinide|Fluorouracil|Indomethacin|Methotrexate|Mitoxantrone|Piroxicam|Poly I-C|Raloxifene Hydrochloride|sodium arsenite|Tamoxifen|Tobacco Smoke Pollution|Vitamin K 3	80.88	67
PIGR	5284	Urinary Bladder Neoplasms	MESH:D001749		2,4-dinitrotoluene|4,4'-diaminodiphenylmethane|Acetaminophen|Ammonium Chloride|Arsenic|Arsenic Trioxide|arsenite|benz(a)anthracene|Benzo(a)pyrene|bisphenol A|Cacodylic Acid|Cadmium Chloride|cyanoginosin LR|Cyclophosphamide|Diethylnitrosamine|Diethylstilbestrol|Diuron|Ethinyl Estradiol|Hexachlorocyclohexane|monomethylarsonous acid|Phenobarbital|Raloxifene Hydrochloride|sodium arsenite|Tobacco Smok…	80.88	138
IDI1	3422	Urinary Bladder Neoplasms	MESH:D001749		2,4-dinitrotoluene|4,4'-diaminodiphenylmethane|Acetaminophen|Ammonium Chloride|aristolochic acid I|Arsenic|arsenite|Azathioprine|Benzo(a)pyrene|bisphenol A|Cadmium Chloride|Cisplatin|Cyclophosphamide|Decitabine|Diethylnitrosamine|Diuron|Ethanol|Ethinyl Estradiol|Fenretinide|Fluorouracil|Flutamide|Methylcholanthrene|monomethylarsonous acid|Nicotine|Phenobarbital|Piroxicam|Quercetin|Smoke|sodium ar…	80.87	152
DHFR	1719	Urinary Bladder Neoplasms	MESH:D001749		Acetaminophen|Ammonium Chloride|aristolochic acid I|Arsenic|arsenite|Benzo(a)pyrene|bisphenol A|Cadmium Chloride|Cefazolin|Chlorambucil|Cisplatin|Diethylnitrosamine|Doxorubicin|Ethanol|Ethinyl Estradiol|Fenretinide|Fluorouracil|Indomethacin|Leucovorin|Methotrexate|Methylcholanthrene|Nicotine|nimesulide|Phenobarbital|Piroxicam|sodium arsenite|Tamoxifen|Tobacco Smoke Pollution|Vehicle Emissions|Vin…	80.85	92
SLC10A1	6554	Urinary Bladder Neoplasms	MESH:D001749		1,3-butadiene|2,4-dinitrotoluene|2,6-dinitrotoluene|4,4'-diaminodiphenylmethane|Acetaminophen|Allopurinol|Ammonium Chloride|Anthraquinones|aristolochic acid I|Atorvastatin|Azathioprine|Benzo(a)pyrene|beta-hexachlorocyclohexane|bisphenol A|Cacodylic Acid|Cadmium Chloride|Clofibrate|cyanoginosin LR|Diethylnitrosamine|Ethanol|Ethinyl Estradiol|Flutamide|Hexachlorocyclohexane|Indomethacin|Methotrexat…	80.85	54
SOX4	6659	Urinary Bladder Neoplasms	MESH:D001749		2,6-dinitrotoluene|2-Acetylaminofluorene|4,4'-diaminodiphenylmethane|Acetaminophen|Arsenic Trioxide|benz(a)anthracene|Benzo(a)pyrene|bisphenol A|Buthionine Sulfoximine|Cadmium Chloride|Cannabidiol|CD 437|Cisplatin|Decitabine|Diethylnitrosamine|Diuron|Doxorubicin|Ethinyl Estradiol|Fenretinide|Fluorouracil|Indomethacin|Methylcholanthrene|Phenobarbital|Quercetin|Smoke|sodium arsenite|Tamoxifen|Tobac…	80.81	74
ACAA2	10449	Urinary Bladder Neoplasms	MESH:D001749		2,4-dinitrotoluene|2-Acetylaminofluorene|Acetaminophen|Ammonium Chloride|aristolochic acid I|Arsenic|Arsenic Trioxide|Benzo(a)pyrene|bisphenol A|Cadmium Chloride|Cisplatin|Clofibrate|Diethylnitrosamine|Diethylstilbestrol|Diuron|Doxorubicin|Ethanol|Ethinyl Estradiol|Flutamide|Indomethacin|Methotrexate|monomethylarsonous acid|muraglitazar|Nicotine|nimesulide|Phenobarbital|Quercetin|sodium arsenite|…	80.78	96
CSRP2	1466	Urinary Bladder Neoplasms	MESH:D001749		2,6-dinitrotoluene|4,4'-diaminodiphenylmethane|Acetaminophen|Ammonium Chloride|aristolochic acid I|Arsenic|Arsenic Trioxide|arsenite|Benzo(a)pyrene|bisphenol A|Cadmium Chloride|Clofibrate|Diethylnitrosamine|Doxorubicin|Ethinyl Estradiol|Fenretinide|Flutamide|Gemcitabine|Indomethacin|licochalcone B|Methylcholanthrene|Phenobarbital|Poly I-C|Quercetin|Smoke|sodium arsenite|Tobacco Smoke Pollution|Ve…	80.78	84
TUBA1A	7846	Urinary Bladder Neoplasms	MESH:D001749		4,4'-diaminodiphenylmethane|Acetaminophen|Ammonium Chloride|Arsenic|Aspirin|Benzo(a)pyrene|bisphenol A|Cadmium Chloride|Cannabidiol|CD 437|Cisplatin|cyanoginosin LR|Diethylstilbestrol|Diuron|Doxorubicin|Ethanol|Ethinyl Estradiol|Fenretinide|Flutamide|Indomethacin|Methotrexate|phenethyl isothiocyanate|Phenobarbital|Piroxicam|Quercetin|Smoke|sodium arsenite|Tobacco Smoke Pollution|Vehicle Emissions…	80.72	90
CADM1	23705	Urinary Bladder Neoplasms	MESH:D001749		2,4-dinitrotoluene|2-Acetylaminofluorene|4,4'-diaminodiphenylmethane|Acetaminophen|aristolochic acid I|Arsenic|Arsenic Trioxide|Azathioprine|Benzo(a)pyrene|bisphenol A|Cadmium Chloride|Cisplatin|Decitabine|Diethylnitrosamine|Diethylstilbestrol|Diuron|Doxorubicin|Ethanol|Fenretinide|Methotrexate|Methylcholanthrene|Phenobarbital|Piroxicam|Quercetin|sodium arsenite|Tobacco Smoke Pollution|Vehicle Em…	80.67	92
FDXR	2232	Urinary Bladder Neoplasms	MESH:D001749		2,4-dinitrotoluene|4,4'-diaminodiphenylmethane|Acetaminophen|Ammonium Chloride|aristolochic acid I|Arsenic|Ascorbic Acid|Benzo(a)pyrene|bisphenol A|Cadmium Chloride|Cisplatin|Clofibrate|Dactinomycin|Doxorubicin|Ethinyl Estradiol|Etoposide|Fluorouracil|Flutamide|Indomethacin|Methylcholanthrene|Piroxicam|Quercetin|Smoke|sodium arsenite|Tobacco Smoke Pollution|Vehicle Emissions|Vitamin K 3	80.67	85
RPS27L	51065	Urinary Bladder Neoplasms	MESH:D001749		2-Acetylaminofluorene|4,4'-diaminodiphenylmethane|Acetaminophen|Ammonium Chloride|aristolochic acid I|arsenite|benz(a)anthracene|Benzo(a)pyrene|bisphenol A|Cadmium Chloride|Cisplatin|Decitabine|Diethylnitrosamine|Diethylstilbestrol|Diuron|Doxorubicin|Ethinyl Estradiol|Etoposide|Fenretinide|Fluorouracil|Ifosfamide|Phenobarbital|Smoke|sodium arsenite|Tamoxifen|Tobacco Smoke Pollution|Vehicle Emissi…	80.60	78
ZWINT	11130	Urinary Bladder Neoplasms	MESH:D001749		2,4-dinitrotoluene|2,6-dinitrotoluene|Acetaminophen|Ammonium Chloride|aristolochic acid I|Arsenic|Arsenic Trioxide|arsenite|Azathioprine|Benzo(a)pyrene|bisphenol A|Cadmium Chloride|Cisplatin|Clofibrate|Diethylnitrosamine|Doxorubicin|Ethanol|Flutamide|Indomethacin|monomethylarsonous acid|nimesulide|palbociclib|Piroxicam|sodium arsenite|Tobacco Smoke Pollution|Vehicle Emissions|Vinblastine|Vitamin …	80.60	87
SLC40A1	30061	Urinary Bladder Neoplasms	MESH:D001749		1,3-butadiene|2-Acetylaminofluorene|4,4'-diaminodiphenylmethane|Acetaminophen|Ammonium Chloride|Arsenic|Arsenic Trioxide|Azathioprine|Benzo(a)pyrene|bisphenol A|Cadmium Chloride|Cannabidiol|Cisplatin|cyanoginosin LR|Cyclophosphamide|Dactinomycin|Diethylnitrosamine|Diethylstilbestrol|Doxorubicin|Ethanol|Ethinyl Estradiol|Fenretinide|Flutamide|Indomethacin|Phenacetin|Phenobarbital|Quercetin|sodium …	80.58	156
TAT	6898	Urinary Bladder Neoplasms	MESH:D001749		2,4-dinitrotoluene|4,4'-diaminodiphenylmethane|Acetaminophen|Ammonium Chloride|Arsenic Trioxide|arsenite|Benzo(a)pyrene|bisphenol A|Cadmium Chloride|Cisplatin|Clofibrate|Cyclophosphamide|Dactinomycin|Diazepam|Diethylnitrosamine|Diethylstilbestrol|Ethanol|Ethinyl Estradiol|Fluorouracil|muraglitazar|nimesulide|Phenobarbital|Prednisolone|Raloxifene Hydrochloride|sodium arsenite|Tamoxifen|Thiabendazo…	80.48	124
ACTB	60	Urinary Bladder Neoplasms	MESH:D001749		2,4-dinitrotoluene|Acetaminophen|Ammonium Chloride|aristolochic acid I|Arsenic|Arsenic Trioxide|arsenite|Aspirin|Benzo(a)pyrene|bisphenol A|Buthionine Sulfoximine|Cadmium Chloride|Cisplatin|Clofibrate|cyanoginosin LR|Cyclophosphamide|Diethylstilbestrol|Diuron|Doxorubicin|Ethanol|Ethinyl Estradiol|Fluorouracil|Flutamide|Hexachlorocyclohexane|Methylnitrosourea|Nicotine|phenethyl isothiocyanate|Poly…	80.47	160
MDK	4192	Urinary Bladder Neoplasms	MESH:D001749		AG 1879|Ammonium Chloride|aristolochic acid I|arsenite|Ascorbic Acid|Benzo(a)pyrene|bisphenol A|Cacodylic Acid|Cadmium Chloride|Cisplatin|Dactinomycin|Diethylnitrosamine|Diethylstilbestrol|Doxorubicin|Ethanol|Ethinyl Estradiol|Fenretinide|Gefitinib|Mitomycin|Piroxicam|Polycyclic Aromatic Hydrocarbons|Quercetin|Smoke|sodium arsenite|Tamoxifen|Tobacco Smoke Pollution|Vehicle Emissions	80.47	87
ARL6IP5	10550	Urinary Bladder Neoplasms	MESH:D001749		Acetaminophen|Ammonium Chloride|Arsenic Trioxide|arsenite|Aspirin|Benzo(a)pyrene|bisphenol A|CD 437|Cisplatin|Clofibrate|Decitabine|Diuron|Doxorubicin|Etoposide|Fenretinide|Fluorouracil|Flutamide|Leucovorin|Methylcholanthrene|Phenobarbital|Piroxicam|Quercetin|Smoke|sodium arsenite|Tobacco Smoke Pollution	80.36	73
MMP7	4316	Urinary Bladder Neoplasms	MESH:D001749		Acetaminophen|Ammonium Chloride|aristolochic acid I|Arsenic Trioxide|arsenite|Ascorbic Acid|Aspirin|Benzo(a)pyrene|bisphenol A|Cadmium Chloride|Cannabidiol|Cisplatin|Clofibrate|Curcumin|Diethylstilbestrol|Doxorubicin|Ethanol|Ethinyl Estradiol|Fenretinide|Methotrexate|Nicotine|phenethyl isothiocyanate|Pioglitazone|Plant Preparations|Quercetin|Smoke|sodium arsenite|Tobacco Smoke Pollution|Vehicle E…	80.32	72
SFPQ	6421	Urinary Bladder Neoplasms	MESH:D001749		2,4-dinitrotoluene|2,6-dinitrotoluene|Acetaminophen|Ammonium Chloride|aristolochic acid I|Arsenic|Arsenic Trioxide|arsenite|Aspirin|Benzo(a)pyrene|bisphenol A|Cadmium Chloride|Capsaicin|Cisplatin|Curcumin|Diuron|Doxorubicin|Ethanol|Ethinyl Estradiol|Fenretinide|Flutamide|Nicotine|nimesulide|Phenobarbital|Raloxifene Hydrochloride|sodium arsenite|Tamoxifen|Tobacco Smoke Pollution|Vehicle Emissions	80.32	93
SULF2	55959	Urinary Bladder Neoplasms	MESH:D001749		2,6-dinitrotoluene|2-Acetylaminofluorene|Acetaminophen|aristolochic acid I|Arsenic|Arsenic Trioxide|Benzo(a)pyrene|bisphenol A|Cadmium Chloride|Cisplatin|Clofibrate|Curcumin|Decitabine|Diethylnitrosamine|Doxorubicin|Ethanol|Ethinyl Estradiol|Fenretinide|Flutamide|Ifosfamide|Indomethacin|monomethylarsonous acid|Phenobarbital|Quercetin|Smoke|sodium arsenite|Tamoxifen|Tobacco Smoke Pollution|Vehicle…	80.32	94
KIT	3815	Urinary Bladder Neoplasms	MESH:D001749		2-(4-morpholinyl)-8-phenyl-4H-1-benzopyran-4-one|2-Acetylaminofluorene|Acetaminophen|Ammonium Chloride|Arsenic|Arsenicals|Arsenic Trioxide|benz(a)anthracene|Benzo(a)pyrene|bisphenol A|Bortezomib|Cadmium Chloride|Cannabidiol|Cisplatin|Curcumin|cyanoginosin LR|Cyclophosphamide|Diethylstilbestrol|Doxorubicin|Ethanol|Ethinyl Estradiol|Etoposide|Fenretinide|Fluorouracil|Hexachlorocyclohexane|Mechloret…	80.31	154
SLC22A1	6580	Urinary Bladder Neoplasms	MESH:D001749		1,3-butadiene|3-amino-1,4-dimethyl-5H-pyrido(4,3-b)indole|3-amino-1-methyl-5H-pyrido(4,3-b)indole|4,4'-diaminodiphenylmethane|4-biphenylamine|Acetaminophen|Allopurinol|Ammonium Chloride|aristolochic acid I|Atorvastatin|Benzo(a)pyrene|bisphenol A|Cadmium Chloride|Chloroquine|Cisplatin|Clofibrate|Diethylstilbestrol|Doxorubicin|Ethinyl Estradiol|Fenretinide|Flutamide|Hexachlorocyclohexane|Indomethac…	80.31	67
ADIPOQ	9370	Urinary Bladder Neoplasms	MESH:D001749		2-(4-morpholinyl)-8-phenyl-4H-1-benzopyran-4-one|Allopurinol|Ammonium Chloride|Arsenic|Arsenicals|Arsenic Trioxide|arsenite|Ascorbic Acid|Atorvastatin|Benzo(a)pyrene|beta-hexachlorocyclohexane|bisphenol A|Cacodylic Acid|Cadmium Chloride|Cannabidiol|Capsaicin|Curcumin|Diethylstilbestrol|Diuron|Doxorubicin|Ethanol|Ethinyl Estradiol|Gemcitabine|Indomethacin|muraglitazar|Phenobarbital|Pioglitazone|Pl…	80.26	109
PSMB6	5694	Urinary Bladder Neoplasms	MESH:D001749		2-methylacetoacetanilide|2-Naphthylamine|Acetaminophen|Ammonium Chloride|aristolochic acid I|Arsenic|Arsenic Trioxide|arsenite|Ascorbic Acid|Benzo(a)pyrene|bisphenol A|Cadmium Chloride|Cannabidiol|Cisplatin|Clofibrate|Doxorubicin|Flutamide|Methylcholanthrene|Nicotine|nimesulide|Paclitaxel|Phenobarbital|Polycyclic Aromatic Hydrocarbons|sodium arsenite|Tobacco Smoke Pollution|Vehicle Emissions	80.24	94
AKR1B1	231	Urinary Bladder Neoplasms	MESH:D001749		2-(4-morpholinyl)-8-phenyl-4H-1-benzopyran-4-one|2-Acetylaminofluorene|4,4'-diaminodiphenylmethane|Acetaminophen|Ammonium Chloride|aristolochic acid I|Arsenic|Arsenic Trioxide|Ascorbic Acid|Benzo(a)pyrene|bisphenol A|Bortezomib|Cadmium Chloride|Carboplatin|CD 437|Cisplatin|Curcumin|cyanoginosin LR|Diethylnitrosamine|Diuron|Doxorubicin|Ethanol|Ethinyl Estradiol|Ethoxyquin|Fenretinide|Flutamide|Ind…	80.16	105
VCAN	1462	Urinary Bladder Neoplasms	MESH:D001749		4,4'-diaminodiphenylmethane|Acetaminophen|aristolochic acid I|Arsenic Trioxide|arsenite|Benzo(a)pyrene|bisphenol A|Cadmium Chloride|Cisplatin|Curcumin|Decitabine|Diethylstilbestrol|dimethylarsinous acid|Diuron|Doxorubicin|Ethanol|Ethinyl Estradiol|Etoposide|Fenretinide|Indomethacin|Mitoxantrone|monomethylarsonous acid|Nicotine|Paclitaxel|Polycyclic Aromatic Hydrocarbons|Smoke|sodium arsenite|Toba…	80.15	76
NR1H4	9971	Urinary Bladder Neoplasms	MESH:D001749		4,4'-diaminodiphenylmethane|Acetaminophen|Ammonium Chloride|Arsenic|arsenite|Benzo(a)pyrene|beta-hexachlorocyclohexane|bisphenol A|Bortezomib|Cadmium Chloride|Cisplatin|Clofibrate|Cyclophosphamide|Dactinomycin|Decitabine|Diethylnitrosamine|Docetaxel|Doxorubicin|Epirubicin|Ethanol|Ethinyl Estradiol|Hexachlorocyclohexane|imazethapyr|Mechlorethamine|Methotrexate|Mitomycin|muraglitazar|nimesulide|Phe…	80.14	167
DDAH1	23576	Urinary Bladder Neoplasms	MESH:D001749		2,4-dinitrotoluene|2,6-dinitrotoluene|2-Acetylaminofluorene|Acetaminophen|Ammonium Chloride|aristolochic acid I|benz(a)anthracene|Benzo(a)pyrene|bisphenol A|Cadmium Chloride|Cisplatin|Clofibrate|Diethylstilbestrol|Diuron|Doxorubicin|Ethanol|Ethinyl Estradiol|Fenretinide|Flutamide|Indomethacin|Methotrexate|Phenobarbital|Pioglitazone|Polycyclic Aromatic Hydrocarbons|Smoke|sodium arsenite|Tobacco Sm…	80.05	65
HDAC2	3066	Urinary Bladder Neoplasms	MESH:D001749		3,3'-diindolylmethane|4-biphenylamine|Ammonium Chloride|aristolochic acid I|Arsenic Trioxide|arsenite|Benzo(a)pyrene|bisphenol A|Cadmium Chloride|Capsaicin|Curcumin|Decitabine|Diethylstilbestrol|Diuron|Doxorubicin|Ethanol|Ethinyl Estradiol|Fluorouracil|Mechlorethamine|monomethylarsonous acid|Nicotine|nimesulide|Smoke|sodium arsenite|Tamoxifen|Tobacco Smoke Pollution|Vehicle Emissions|Vitamin K 3	80.05	62
IFI44	10561	Urinary Bladder Neoplasms	MESH:D001749		2,4-dinitrotoluene|Acetaminophen|aristolochic acid I|Arsenic Trioxide|arsenite|Azathioprine|benz(a)anthracene|Benzo(a)pyrene|bisphenol A|Bortezomib|Cadmium Chloride|Cannabidiol|dimethylarsinous acid|Doxorubicin|Ethinyl Estradiol|Methotrexate|Methylcholanthrene|Nicotine|Phenobarbital|Poly I-C|Prednisolone|Quercetin|Smoke|sodium arsenite|Tamoxifen|Tobacco Smoke Pollution|Vehicle Emissions|Vincristi…	80.05	65
GPAM	57678	Urinary Bladder Neoplasms	MESH:D001749		2,4-dinitrotoluene|4,4'-diaminodiphenylmethane|Acetaminophen|Ammonium Chloride|Arsenic|Atorvastatin|Benzo(a)pyrene|bisphenol A|Cadmium Chloride|Cannabidiol|Clofibrate|Curcumin|cyanoginosin LR|Diethylnitrosamine|Diethylstilbestrol|Doxorubicin|Ethanol|Ethinyl Estradiol|Fenretinide|Flutamide|Indomethacin|Methotrexate|muraglitazar|nimesulide|Phenobarbital|Plant Preparations|Quercetin|sodium arsenite|…	80.04	74
HSPA4	3308	Urinary Bladder Neoplasms	MESH:D001749		2,4-dinitrotoluene|4,4'-diaminodiphenylmethane|Acetaminophen|Ammonium Chloride|aristolochic acid I|Arsenic|Arsenic Trioxide|Benzo(a)pyrene|bisphenol A|Buthionine Sulfoximine|Cadmium Chloride|Cannabidiol|Clofibrate|Curcumin|Doxorubicin|Ethanol|Ethinyl Estradiol|Fluorouracil|Flutamide|Hexachlorocyclohexane|Methotrexate|phenethyl isothiocyanate|Quercetin|Raloxifene Hydrochloride|Smoke|sodium arsenit…	79.99	72
GLRX	2745	Urinary Bladder Neoplasms	MESH:D001749		2,6-dinitrotoluene|Acetaminophen|Ammonium Chloride|aristolochic acid I|Arsenic|arsenite|Ascorbic Acid|Azathioprine|Benzo(a)pyrene|bisphenol A|Buthionine Sulfoximine|Cacodylic Acid|Cadmium Chloride|Cisplatin|Diethylnitrosamine|Diethylstilbestrol|Diuron|Doxorubicin|Ethanol|Ethinyl Estradiol|Fenretinide|Gemcitabine|muraglitazar|Phenobarbital|Polycyclic Aromatic Hydrocarbons|Raloxifene Hydrochloride|…	79.89	105
GPX4	2879	Urinary Bladder Neoplasms	MESH:D001749		2-(4-morpholinyl)-8-phenyl-4H-1-benzopyran-4-one|4,4'-diaminodiphenylmethane|Acetaminophen|Ammonium Chloride|Arsenic|Arsenic Trioxide|arsenite|Ascorbic Acid|Atorvastatin|Benzo(a)pyrene|bisphenol A|Buthionine Sulfoximine|Butylated Hydroxyanisole|Cadmium Chloride|Cannabidiol|Capsaicin|Chloroquine|Cisplatin|Clofibrate|Curcumin|cyanoginosin LR|Cyclophosphamide|Diethylnitrosamine|Diethylstilbestrol|Di…	79.87	164
PALLD	23022	Urinary Bladder Neoplasms	MESH:D001749		Acetaminophen|aristolochic acid I|Arsenic Trioxide|Azathioprine|benz(a)anthracene|Benzo(a)pyrene|bisphenol A|Bortezomib|Cadmium Chloride|Cannabidiol|Cisplatin|Decitabine|Diethylstilbestrol|Doxorubicin|Ethanol|Ethinyl Estradiol|Fenretinide|Methotrexate|monomethylarsonous acid|Piroxicam|Quercetin|Raloxifene Hydrochloride|Smoke|sodium arsenite|Tamoxifen|Tobacco Smoke Pollution|Vitamin K 3	79.87	65
PSMB1	5689	Urinary Bladder Neoplasms	MESH:D001749		Acetaminophen|Ammonium Chloride|aristolochic acid I|Arsenic|Arsenic Trioxide|arsenite|bisphenol A|Cadmium Chloride|Cannabidiol|CD 437|Clofibrate|Diethylstilbestrol|Doxorubicin|Ethanol|Ethinyl Estradiol|Flutamide|Hexachlorocyclohexane|Indomethacin|nimesulide|Paclitaxel|Phenobarbital|Polycyclic Aromatic Hydrocarbons|Smoke|sodium arsenite|Tobacco Smoke Pollution|Vehicle Emissions|Vinblastine	79.87	78
CDC34	997	Urinary Bladder Neoplasms	MESH:D001749		2,4-dinitrotoluene|4,4'-diaminodiphenylmethane|Acetaminophen|aristolochic acid I|Arsenic Trioxide|Benzo(a)pyrene|bisphenol A|Bortezomib|Cadmium Chloride|Clofibrate|Diethylnitrosamine|Ethanol|Ethinyl Estradiol|Fluorouracil|Flutamide|Indomethacin|licochalcone B|Methotrexate|Paclitaxel|Phenobarbital|Polycyclic Aromatic Hydrocarbons|Smoke|sodium arsenite|Tamoxifen|Tobacco Smoke Pollution	79.85	50
RHOU	58480	Urinary Bladder Neoplasms	MESH:D001749		Acetaminophen|Allopurinol|aristolochic acid I|Arsenic|benz(a)anthracene|Benzo(a)pyrene|bisphenol A|Cadmium Chloride|Cisplatin|Clofibrate|Decitabine|Diethylnitrosamine|Doxorubicin|Ethanol|Ethinyl Estradiol|Fenretinide|Methotrexate|nimesulide|Phenobarbital|Quercetin|Smoke|sodium arsenite|Tamoxifen|Tobacco Smoke Pollution|Vehicle Emissions	79.85	81
CYBA	1535	Urinary Bladder Neoplasms	MESH:D001749		4,4'-diaminodiphenylmethane|Acetaminophen|Amino Acids, Peptides, and Proteins|Ammonium Chloride|aristolochic acid I|Arsenic|Arsenic Trioxide|arsenite|Ascorbic Acid|Aspirin|Atorvastatin|Benzo(a)pyrene|bisphenol A|Bortezomib|Cadmium Chloride|Cisplatin|Clofibrate|Diethylnitrosamine|Diuron|Doxorubicin|Ellagic Acid|Ethanol|Ethinyl Estradiol|Pioglitazone|Plant Preparations|Polycyclic Aromatic Hydrocarb…	79.76	99
LSS	4047	Urinary Bladder Neoplasms	MESH:D001749		1,3-butadiene|2,4-dinitrotoluene|2,6-dinitrotoluene|Acetaminophen|Ammonium Chloride|aristolochic acid I|Arsenic|Benzo(a)pyrene|bisphenol A|Cacodylic Acid|Cadmium Chloride|Cannabidiol|Cisplatin|Curcumin|Diethylnitrosamine|Doxorubicin|Ethanol|Ethinyl Estradiol|febrifugine|Fenretinide|Fluorouracil|Flutamide|Indomethacin|monomethylarsonous acid|Phenobarbital|Polycyclic Aromatic Hydrocarbons|Quercetin…	79.76	92
DNAJA1	3301	Urinary Bladder Neoplasms	MESH:D001749		2,6-dinitrotoluene|Acetaminophen|Ammonium Chloride|Arsenic|Arsenic Trioxide|benz(a)anthracene|Benzo(a)pyrene|bisphenol A|Cadmium Chloride|CD 437|Cisplatin|Clofibrate|Dactinomycin|Diethylnitrosamine|Diuron|Doxorubicin|Ethanol|Ethinyl Estradiol|Flutamide|Indomethacin|Methotrexate|Nicotine|Phenobarbital|Piroxicam|Polycyclic Aromatic Hydrocarbons|Quercetin|Raloxifene Hydrochloride|sodium arsenite|Tob…	79.75	91
NES	10763	Urinary Bladder Neoplasms	MESH:D001749		2-(4-morpholinyl)-8-phenyl-4H-1-benzopyran-4-one|4,4'-diaminodiphenylmethane|Acetaminophen|Ammonium Chloride|aristolochic acid I|Arsenic|Arsenic Trioxide|arsenite|Ascorbic Acid|Benzo(a)pyrene|bisphenol A|Cadmium Chloride|Cannabidiol|Cisplatin|Curcumin|Decitabine|Diuron|Doxorubicin|Ethanol|Ethinyl Estradiol|Fenretinide|Fluorouracil|Gefitinib|lupeol|Methylnitrosourea|Paclitaxel|Quercetin|Saccharin|…	79.75	111
NR1I3	9970	Urinary Bladder Neoplasms	MESH:D001749		1-amino-2,4-dibromoanthraquinone|2,4-dinitrotoluene|2-phenylphenol|4,4'-diaminodiphenylmethane|Acetaminophen|Ammonium Chloride|aristolochic acid I|Arsenic|arsenite|Atorvastatin|Benzo(a)pyrene|biphenyl|bisphenol A|Bortezomib|Butylated Hydroxyanisole|Butylated Hydroxytoluene|Cadmium Chloride|Cisplatin|Clofibrate|cyanoginosin LR|Cyclophosphamide|Diethylnitrosamine|Diethylstilbestrol|Doxorubicin|Ella…	79.72	171
PHLDA2	7262	Urinary Bladder Neoplasms	MESH:D001749		2,4-dinitrotoluene|4,4'-diaminodiphenylmethane|Acetaminophen|aristolochic acid I|Arsenic Trioxide|Ascorbic Acid|Azathioprine|Benzo(a)pyrene|bisphenol A|Cadmium Chloride|Cisplatin|Cyclophosphamide|Decitabine|Diethylnitrosamine|Doxorubicin|Epirubicin|Ethanol|Ethinyl Estradiol|Gefitinib|Indomethacin|licochalcone B|Phenobarbital|Piroxicam|Quercetin|sodium arsenite|Tobacco Smoke Pollution|Vehicle Emis…	79.70	135
FOXA1	3169	Urinary Bladder Neoplasms	MESH:D001749		1,3-butadiene|2-(4-morpholinyl)-8-phenyl-4H-1-benzopyran-4-one|Acetaminophen|Ammonium Chloride|Arsenic|Arsenic Trioxide|arsenite|Azathioprine|Benzo(a)pyrene|bisphenol A|Bortezomib|Cadmium Chloride|Capsaicin|Cisplatin|Clofibrate|Curcumin|Decitabine|Ethanol|Hexachlorocyclohexane|Methylnitrosourea|Phenobarbital|Polycyclic Aromatic Hydrocarbons|Quercetin|sodium arsenite|Tamoxifen|Tobacco Smoke Pollut…	79.67	87
POLA1	5422	Urinary Bladder Neoplasms	MESH:D001749		Acetaminophen|aristolochic acid I|Arsenic|arsenite|Azathioprine|Benzo(a)pyrene|bisphenol A|Cacodylic Acid|Cadmium Chloride|Cannabidiol|Cisplatin|cyanoginosin LR|Decitabine|Diethylnitrosamine|Diethylstilbestrol|Doxorubicin|Ethinyl Estradiol|Fenretinide|Fluorouracil|Indomethacin|Methylcholanthrene|phenethyl isothiocyanate|Phenobarbital|Quercetin|sodium arsenite|Vehicle Emissions|Vincristine	79.67	92
RPS19	6223	Urinary Bladder Neoplasms	MESH:D001749		2,6-dinitrotoluene|Acetaminophen|Ammonium Chloride|Arsenic|arsenite|Aspirin|Benzo(a)pyrene|bisphenol A|Bortezomib|Cadmium Chloride|Cannabidiol|Clofibrate|Diethylstilbestrol|Diuron|Doxorubicin|Ethanol|Ethinyl Estradiol|Fenretinide|Flutamide|Hexachlorocyclohexane|Indomethacin|Methotrexate|nimesulide|Pesticides|Smoke|sodium arsenite|Vehicle Emissions	79.67	72
INS1	16333	Urinary Bladder Neoplasms	MESH:D001749		2-(4-morpholinyl)-8-phenyl-4H-1-benzopyran-4-one|4,4'-diaminodiphenylmethane|Allopurinol|Ammonium Chloride|Anthraquinones|Arsenic|Arsenic Trioxide|arsenite|Ascorbic Acid|Atorvastatin|Benzo(a)pyrene|beta-hexachlorocyclohexane|bisphenol A|Buthionine Sulfoximine|Cadmium Chloride|Cannabidiol|Capsaicin|Curcumin|cyanoginosin LR|Dactinomycin|Diethylnitrosamine|Diethylstilbestrol|dimethylarsinous acid|Et…	79.65	78
SOD3	6649	Urinary Bladder Neoplasms	MESH:D001749		2,6-dinitrotoluene|Acetaminophen|Ammonium Chloride|aristolochic acid I|Arsenic Trioxide|arsenite|Ascorbic Acid|Atorvastatin|Benzo(a)pyrene|bisphenol A|Butylated Hydroxyanisole|Cadmium Chloride|Cisplatin|Clofibrate|Diuron|Doxorubicin|Ellagic Acid|Ethanol|Ethinyl Estradiol|Fenretinide|Flutamide|Methotrexate|nimesulide|Phenobarbital|Quercetin|Raloxifene Hydrochloride|sodium arsenite|Thiabendazole|To…	79.60	83
EIF3A	8661	Urinary Bladder Neoplasms	MESH:D001749		2,4-dinitrotoluene|2,6-dinitrotoluene|4,4'-diaminodiphenylmethane|Acetaminophen|aristolochic acid I|arsenite|Ascorbic Acid|Benzo(a)pyrene|bisphenol A|Cadmium Chloride|Cannabidiol|Cisplatin|Doxorubicin|Dust|Ethanol|Ethinyl Estradiol|Etoposide|Flutamide|Indomethacin|phenethyl isothiocyanate|Phenobarbital|Quercetin|Smoke|sodium arsenite|Tobacco Smoke Pollution|Vehicle Emissions	79.57	67
ANGPTL4	51129	Urinary Bladder Neoplasms	MESH:D001749		1,3-butadiene|4,4'-diaminodiphenylmethane|Acetaminophen|Ammonium Chloride|aristolochic acid I|benz(a)anthracene|Benzo(a)pyrene|bisphenol A|Cadmium Chloride|Cisplatin|Clofibrate|Decitabine|Diethylnitrosamine|Diuron|Doxorubicin|Ethanol|Ethinyl Estradiol|Fluorouracil|Flutamide|Indomethacin|Methylnitrosourea|muraglitazar|Nicotine|nimesulide|Paclitaxel|Phenobarbital|Pioglitazone|Polycyclic Aromatic Hy…	79.53	82
FHL1	2273	Urinary Bladder Neoplasms	MESH:D001749		4,4'-diaminodiphenylmethane|Acetaminophen|Ammonium Chloride|aristolochic acid I|Arsenic Trioxide|Benzo(a)pyrene|bisphenol A|Cadmium Chloride|Cannabidiol|Cyclophosphamide|Dactinomycin|Decitabine|Diethylnitrosamine|Diuron|Doxorubicin|Ethanol|Ethinyl Estradiol|Etoposide|Fenretinide|Mitomycin|Mitoxantrone|Paclitaxel|Pioglitazone|Quercetin|Raloxifene Hydrochloride|sodium arsenite|Tamoxifen|Tobacco Smo…	79.52	135
ANXA4	307	Urinary Bladder Neoplasms	MESH:D001749		2,4-dinitrotoluene|2,6-dinitrotoluene|4,4'-diaminodiphenylmethane|Acetaminophen|Ammonium Chloride|aristolochic acid I|Arsenic|arsenite|Benzo(a)pyrene|bisphenol A|Cadmium Chloride|Carboplatin|Cisplatin|cyanoginosin LR|Decitabine|Diuron|Doxorubicin|Ethanol|Ethinyl Estradiol|Etoposide|Fluorouracil|Flutamide|nimesulide|Paclitaxel|Phenobarbital|Quercetin|Tobacco Smoke Pollution|Vehicle Emissions|Warfa…	79.51	92
GADD45B	4616	Urinary Bladder Neoplasms	MESH:D001749		Acetaminophen|aristolochic acid I|Arsenic|Arsenic Trioxide|Ascorbic Acid|Azathioprine|Benzo(a)pyrene|bisphenol A|Bortezomib|Cadmium Chloride|Cannabidiol|CD 437|Cisplatin|Clofibrate|Decitabine|Diethylnitrosamine|Doxorubicin|Ethinyl Estradiol|Fenretinide|Fluorouracil|Indomethacin|licochalcone B|Methotrexate|Phenobarbital|Polycyclic Aromatic Hydrocarbons|Quercetin|Smoke|sodium arsenite|Tobacco Smoke…	79.48	100
TUBB	203068	Urinary Bladder Neoplasms	MESH:D001749		Acetaminophen|Ammonium Chloride|aristolochic acid I|Arsenic|arsenite|Azathioprine|Benzo(a)pyrene|bisphenol A|Cadmium Chloride|Cannabidiol|Cisplatin|Diethylnitrosamine|Diuron|Docetaxel|Doxorubicin|Fenretinide|Fluorouracil|Hexachlorocyclohexane|Indomethacin|Nicotine|Paclitaxel|palbociclib|Quercetin|Smoke|sodium arsenite|Tobacco Smoke Pollution|Vincristine	79.48	97
TJP1	7082	Urinary Bladder Neoplasms	MESH:D001749		2-(4-morpholinyl)-8-phenyl-4H-1-benzopyran-4-one|Acetaminophen|aristolochic acid I|Arsenic|Arsenic Trioxide|arsenite|Ascorbic Acid|Benzo(a)pyrene|bisphenol A|Cadmium Chloride|Cannabidiol|Cisplatin|Curcumin|cyanoginosin LR|Cyclophosphamide|Decitabine|Docetaxel|Doxorubicin|Dust|Ethanol|Ethinyl Estradiol|Hexachlorocyclohexane|Indomethacin|Methotrexate|Nicotine|phenethyl isothiocyanate|Phenobarbital|…	79.42	161
HSPA4L	22824	Urinary Bladder Neoplasms	MESH:D001749		2,4-dinitrotoluene|4,4'-diaminodiphenylmethane|Acetaminophen|aristolochic acid I|Arsenic Trioxide|arsenite|Benzo(a)pyrene|bisphenol A|Bortezomib|Cacodylic Acid|Cadmium Chloride|Cisplatin|Clofibrate|Dactinomycin|Diethylnitrosamine|Doxorubicin|Ethanol|Ethinyl Estradiol|Fenretinide|Flutamide|Indomethacin|Phenobarbital|Piroxicam|Quercetin|sodium arsenite|Tamoxifen|Tobacco Smoke Pollution|Vehicle Emis…	79.35	75
MXI1	4601	Urinary Bladder Neoplasms	MESH:D001749		Acetaminophen|Ammonium Chloride|aristolochic acid I|Arsenic|arsenite|Benzo(a)pyrene|bisphenol A|Cadmium Chloride|Cisplatin|Clofibrate|Cyclophosphamide|Decitabine|Diethylnitrosamine|Doxorubicin|Ethanol|Ethinyl Estradiol|Etoposide|Fluorouracil|Gemcitabine|Ifosfamide|Mitoxantrone|monomethylarsonous acid|Quercetin|sodium arsenite|Tamoxifen|Vehicle Emissions	79.35	150
SH3BGRL3	83442	Urinary Bladder Neoplasms	MESH:D001749		4,4'-diaminodiphenylmethane|Acetaminophen|Arsenic Trioxide|arsenite|Benzo(a)pyrene|bisphenol A|Cacodylic Acid|Cadmium Chloride|CD 437|Cisplatin|Diuron|Ethanol|Ethinyl Estradiol|Fenretinide|Indomethacin|Methotrexate|nimesulide|Phenobarbital|Quercetin|Smoke|sodium arsenite|Tamoxifen|Tobacco Smoke Pollution|Vehicle Emissions|Vitamin K 3	79.35	67
UBB	7314	Urinary Bladder Neoplasms	MESH:D001749		3,3'-diindolylmethane|4,4'-diaminodiphenylmethane|Acetaminophen|Ammonium Chloride|aristolochic acid I|Arsenic Trioxide|arsenite|Benzo(a)pyrene|bisphenol A|Cadmium Chloride|Cannabidiol|Cisplatin|Clofibrate|Diuron|Doxorubicin|Ethanol|Ethinyl Estradiol|licochalcone B|Nicotine|Quercetin|Raloxifene Hydrochloride|Smoke|sodium arsenite|Thiabendazole|Tobacco Smoke Pollution|Vitamin K 3	79.35	65
USP2	9099	Urinary Bladder Neoplasms	MESH:D001749		2,6-dinitrotoluene|Acetaminophen|Ammonium Chloride|aristolochic acid I|Arsenic|arsenite|benz(a)anthracene|Benzo(a)pyrene|bisphenol A|Cacodylic Acid|Cadmium Chloride|Cannabidiol|Chloroquine|Cisplatin|Diethylnitrosamine|Doxorubicin|Ethanol|Ethinyl Estradiol|Methotrexate|muraglitazar|Phenobarbital|Quercetin|Smoke|sodium arsenite|Tamoxifen|Thiabendazole|Tobacco Smoke Pollution|Vehicle Emissions	79.35	93
MX1	4599	Urinary Bladder Neoplasms	MESH:D001749		4,4'-diaminodiphenylmethane|Acetaminophen|Ammonium Chloride|Arsenic|Arsenic Trioxide|Aspirin|Azathioprine|Benzo(a)pyrene|bisphenol A|Cacodylic Acid|Cadmium Chloride|Cisplatin|Dactinomycin|Decitabine|dimethylarsinous acid|Diuron|Doxorubicin|Ethinyl Estradiol|Methotrexate|Mitomycin|Nicotine|Piroxicam|Poly I-C|Prednisolone|Smoke|sodium arsenite|Tamoxifen|Tobacco Smoke Pollution|Vehicle Emissions	79.20	115
HAL	3034	Urinary Bladder Neoplasms	MESH:D001749		2,4-dinitrotoluene|2,6-dinitrotoluene|4,4'-diaminodiphenylmethane|Acetaminophen|Ammonium Chloride|aristolochic acid I|Arsenic|Arsenic Trioxide|Benzo(a)pyrene|bisphenol A|Cadmium Chloride|Cannabidiol|Cisplatin|Clofibrate|Diethylnitrosamine|Ethanol|Ethinyl Estradiol|Etoposide|Fenretinide|Flutamide|Indomethacin|nimesulide|Phenobarbital|Quercetin|Raloxifene Hydrochloride|sodium arsenite|Tobacco Smoke…	79.17	78
IFIT2	3433	Urinary Bladder Neoplasms	MESH:D001749		Acetaminophen|Arsenic Trioxide|arsenite|Benzo(a)pyrene|bisphenol A|Cadmium Chloride|Cisplatin|Cyclophosphamide|Dactinomycin|dimethylarsinous acid|Doxorubicin|Ethanol|Fenretinide|Fluorouracil|Flutamide|Indomethacin|Methylcholanthrene|monomethylarsonous acid|nimesulide|Phenobarbital|Poly I-C|Raloxifene Hydrochloride|Smoke|sodium arsenite|Tamoxifen|Tobacco Smoke Pollution|Vehicle Emissions|Vincristi…	79.17	129
MAP3K6	9064	Urinary Bladder Neoplasms	MESH:D001749		1,3-butadiene|2,4-dinitrotoluene|2,6-dinitrotoluene|Acetaminophen|Arsenic|Arsenic Trioxide|Benzo(a)pyrene|bisphenol A|Cacodylic Acid|Cadmium Chloride|Cannabidiol|Cisplatin|Decitabine|Diethylnitrosamine|Doxorubicin|Ethanol|Ethinyl Estradiol|Flutamide|Indomethacin|Methotrexate|monomethylarsonous acid|Phenobarbital|Smoke|sodium arsenite|Tobacco Smoke Pollution|Vehicle Emissions	79.13	90
PSMA4	5685	Urinary Bladder Neoplasms	MESH:D001749		2,4-dinitrotoluene|4,4'-diaminodiphenylmethane|Acetaminophen|Ammonium Chloride|aristolochic acid I|Arsenic|arsenite|Benzo(a)pyrene|bisphenol A|Cadmium Chloride|CD 437|Clofibrate|Diethylstilbestrol|Doxorubicin|Ethanol|Ethinyl Estradiol|Flutamide|Hexachlorocyclohexane|Methylcholanthrene|nimesulide|Paclitaxel|Phenobarbital|sodium arsenite|Tamoxifen|Tobacco Smoke Pollution|Vehicle Emissions	79.13	74
INHBA	3624	Urinary Bladder Neoplasms	MESH:D001749		2,4-dinitrotoluene|Acetaminophen|Ammonium Chloride|aristolochic acid I|Arsenic|Arsenicals|Arsenic Trioxide|arsenite|Ascorbic Acid|Benzo(a)pyrene|bisphenol A|Cadmium Chloride|Capsaicin|Cisplatin|Decitabine|Diethylnitrosamine|Diethylstilbestrol|Doxorubicin|Ethanol|Ethinyl Estradiol|Indomethacin|Methotrexate|nimesulide|Phenobarbital|Raloxifene Hydrochloride|Smoke|sodium arsenite|Tamoxifen|Tobacco Sm…	79.12	96
RARA	5914	Urinary Bladder Neoplasms	MESH:D001749		4,4'-diaminodiphenylmethane|Acetaminophen|Ammonium Chloride|Arsenic Trioxide|arsenite|benz(a)anthracene|Benzo(a)pyrene|bisphenol A|Cadmium Chloride|Cannabidiol|CD 437|Cisplatin|Curcumin|Cyclophosphamide|Decitabine|Diethylnitrosamine|Doxorubicin|Epirubicin|Ethanol|Ethinyl Estradiol|Fenretinide|Hexachlorocyclohexane|Indomethacin|Methylnitrosourea|Mitoxantrone|Pesticides|Raloxifene Hydrochloride|sod…	79.12	138
NXF1	10482	Urinary Bladder Neoplasms	MESH:D001749		2,4-dinitrotoluene|2,6-dinitrotoluene|Acetaminophen|Ammonium Chloride|aristolochic acid I|Arsenic|arsenite|benz(a)anthracene|Benzo(a)pyrene|bisphenol A|Cadmium Chloride|Cannabidiol|Cisplatin|Clofibrate|Diethylnitrosamine|dimethylarsinous acid|Ethanol|Ethinyl Estradiol|Flutamide|Indomethacin|licochalcone B|Raloxifene Hydrochloride|sodium arsenite|Tobacco Smoke Pollution|Vehicle Emissions	79.11	71
C1QBP	708	Urinary Bladder Neoplasms	MESH:D001749		2,4-dinitrotoluene|2,6-dinitrotoluene|Acetaminophen|Arsenic|arsenite|Benzo(a)pyrene|bisphenol A|Cadmium Chloride|Cannabidiol|Cisplatin|Clofibrate|Dactinomycin|Diuron|Doxorubicin|Ethanol|Ethinyl Estradiol|Etoposide|Flutamide|Hexachlorocyclohexane|Methotrexate|Methylcholanthrene|nimesulide|sodium arsenite|Tobacco Smoke Pollution|Vehicle Emissions|Vitamin K 3|Warfarin	79.09	84
SLCO2A1	6578	Urinary Bladder Neoplasms	MESH:D001749		2,4-dinitrotoluene|Acetaminophen|aristolochic acid I|Arsenic|Arsenicals|benz(a)anthracene|Benzo(a)pyrene|bisphenol A|Cadmium Chloride|Clofibrate|Decitabine|Diethylnitrosamine|Ethinyl Estradiol|Fenretinide|Fluorouracil|Flutamide|Hexachlorocyclohexane|Indomethacin|Methotrexate|Nicotine|nimesulide|Phenobarbital|Quercetin|sodium arsenite|Tamoxifen|Tobacco Smoke Pollution|Vehicle Emissions	79.09	66
DAPK1	1612	Urinary Bladder Neoplasms	MESH:D001749		2,4-dinitrotoluene|2,6-dinitrotoluene|Acetaminophen|Ammonium Chloride|aristolochic acid I|Arsenic|arsenite|Benzo(a)pyrene|bisphenol A|Cadmium Chloride|Decitabine|Diethylnitrosamine|dimethylarsinous acid|Doxorubicin|Ethanol|Etoposide|Fluorouracil|Flutamide|Methylcholanthrene|Methylnitrosourea|Mitomycin|Mitoxantrone|nimesulide|Paclitaxel|Phenobarbital|Quercetin|Smoke|sodium arsenite|Tobacco Smoke P…	79.04	98
RAN	5901	Urinary Bladder Neoplasms	MESH:D001749		2,4-dinitrotoluene|2,6-dinitrotoluene|Acetaminophen|Ammonium Chloride|arsenite|Ascorbic Acid|Benzo(a)pyrene|bisphenol A|Cacodylic Acid|Cadmium Chloride|Clofibrate|Dactinomycin|Decitabine|Diethylnitrosamine|Doxorubicin|Ellagic Acid|Ethanol|Ethinyl Estradiol|Fenretinide|Flutamide|Indomethacin|Methotrexate|nimesulide|Phenobarbital|Quercetin|sodium arsenite|Tamoxifen|Tobacco Smoke Pollution|Vehicle E…	79.04	67
ARG2	384	Urinary Bladder Neoplasms	MESH:D001749		2-(4-morpholinyl)-8-phenyl-4H-1-benzopyran-4-one|Acetaminophen|Ammonium Chloride|aristolochic acid I|Arsenic|arsenite|Benzo(a)pyrene|bisphenol A|Cadmium Chloride|Cannabidiol|Cisplatin|Diethylnitrosamine|Diethylstilbestrol|Doxorubicin|Ethanol|Ethinyl Estradiol|Etoposide|Methotrexate|muraglitazar|Pesticides|Phenobarbital|Poly I-C|Quercetin|Raloxifene Hydrochloride|Smoke|sodium arsenite|Tamoxifen|To…	79.03	92
PPARD	5467	Urinary Bladder Neoplasms	MESH:D001749		Acetaminophen|Ammonium Chloride|Anti-Inflammatory Agents, Non-Steroidal|aristolochic acid I|arsenite|Aspirin|Benzo(a)pyrene|bisphenol A|Bortezomib|Cadmium Chloride|Cannabidiol|Capsaicin|Cisplatin|Clofibrate|Curcumin|Diethylnitrosamine|Doxorubicin|Ellagic Acid|Ethanol|Gemcitabine|Indomethacin|Methotrexate|nimesulide|Pesticides|Phenobarbital|Pioglitazone|pirarubicin|Quercetin|Smoke|sodium arsenite|…	79.03	76
HMGA2	8091	Urinary Bladder Neoplasms	MESH:D001749		4,4'-diaminodiphenylmethane|Acetaminophen|aristolochic acid I|Arsenic|Arsenic Trioxide|Benzo(a)pyrene|bisphenol A|Cadmium Chloride|Cannabidiol|Cisplatin|Diethylnitrosamine|Doxorubicin|Dust|Ethinyl Estradiol|Etoposide|Indomethacin|Melphalan|Methylcholanthrene|Mitomycin|monomethylarsonous acid|Phenobarbital|Piroxicam|Raloxifene Hydrochloride|Smoke|sodium arsenite|Tobacco Smoke Pollution|Vehicle Emi…	79.00	104
KLF2	10365	Urinary Bladder Neoplasms	MESH:D001749		1,3-butadiene|4,4'-diaminodiphenylmethane|Acetaminophen|Ammonium Chloride|Arsenic|Arsenic Trioxide|arsenite|Benzo(a)pyrene|bisphenol A|Cadmium Chloride|Cisplatin|Clofibrate|Cyclophosphamide|Decitabine|Diethylstilbestrol|Diuron|Doxorubicin|Ethinyl Estradiol|Fenretinide|Indomethacin|licochalcone B|Methotrexate|Methylcholanthrene|Pioglitazone|Smoke|sodium arsenite|Thiabendazole|Tobacco Smoke Polluti…	79.00	152
NDUFB2	4708	Urinary Bladder Neoplasms	MESH:D001749		Acetaminophen|Arsenic|Arsenic Trioxide|arsenite|Benzo(a)pyrene|bisphenol A|Cadmium Chloride|Cannabidiol|Cisplatin|Clofibrate|Diethylnitrosamine|Doxorubicin|Ethanol|Ethinyl Estradiol|Fenretinide|Fluorouracil|Flutamide|Indomethacin|Paclitaxel|Phenobarbital|Smoke|sodium arsenite|Vehicle Emissions|Vinblastine	78.98	86
GPC1	2817	Urinary Bladder Neoplasms	MESH:D001749		4,4'-diaminodiphenylmethane|Acetaminophen|Arsenic|Arsenic Trioxide|arsenite|Ascorbic Acid|Benzo(a)pyrene|bisphenol A|Cadmium Chloride|Cisplatin|Clofibrate|Doxorubicin|Ethanol|Ethinyl Estradiol|Fenretinide|Methylcholanthrene|monomethylarsonous acid|Phenobarbital|Piroxicam|Polycyclic Aromatic Hydrocarbons|Quercetin|Raloxifene Hydrochloride|Smoke|sodium arsenite|Tamoxifen|Tobacco Smoke Pollution	78.92	92
CAV2	858	Urinary Bladder Neoplasms	MESH:D001749		2,4-dinitrotoluene|2,6-dinitrotoluene|4,4'-diaminodiphenylmethane|Acetaminophen|Ammonium Chloride|Arsenic|Arsenic Trioxide|Benzo(a)pyrene|bisphenol A|Cacodylic Acid|Cadmium Chloride|Cisplatin|Diethylnitrosamine|dimethylarsinous acid|Diuron|Doxorubicin|Ethanol|Fenretinide|Fluorouracil|Indomethacin|Methotrexate|Nicotine|Phenobarbital|Polycyclic Aromatic Hydrocarbons|Quercetin|Smoke|sodium arsenite	78.90	89
HSPA2	3306	Urinary Bladder Neoplasms	MESH:D001749		2,6-dinitrotoluene|Acetaminophen|Ammonium Chloride|aristolochic acid I|Arsenic|Arsenic Trioxide|arsenite|Benzo(a)pyrene|bisphenol A|Cadmium Chloride|Cannabidiol|Cisplatin|Cyclophosphamide|Dactinomycin|Diethylnitrosamine|Doxorubicin|Ethanol|Etoposide|Fenretinide|Fluorouracil|Indomethacin|Mitoxantrone|monomethylarsonous acid|Quercetin|Smoke|sodium arsenite|Tamoxifen|Tobacco Smoke Pollution|Vehicle …	78.89	151
UGDH	7358	Urinary Bladder Neoplasms	MESH:D001749		2,4-dinitrotoluene|2,6-dinitrotoluene|4,4'-diaminodiphenylmethane|Acetaminophen|Ammonium Chloride|aristolochic acid I|Arsenic|Arsenic Trioxide|Benzo(a)pyrene|bisphenol A|Cadmium Chloride|Cisplatin|cyanoginosin LR|Dactinomycin|Diethylnitrosamine|Diuron|Ethanol|Ethinyl Estradiol|Fluorouracil|Flutamide|monomethylarsonous acid|nimesulide|Phenobarbital|Quercetin|sodium arsenite|STA 9090|Thiabendazole|…	78.89	84
CD48	962	Urinary Bladder Neoplasms	MESH:D001749		1,3-butadiene|4,4'-diaminodiphenylmethane|Acetaminophen|Ammonium Chloride|Ascorbic Acid|benz(a)anthracene|Benzo(a)pyrene|bisphenol A|Cadmium Chloride|Cisplatin|Diethylnitrosamine|Diuron|Doxorubicin|Dust|Ethanol|Ethinyl Estradiol|Flutamide|Indomethacin|Methotrexate|Methylcholanthrene|sodium arsenite|Tamoxifen|Vehicle Emissions|Vincristine|Vitamin K 3	78.86	64
NAMPT	10135	Urinary Bladder Neoplasms	MESH:D001749		2-Acetylaminofluorene|4,4'-diaminodiphenylmethane|Acetaminophen|Ammonium Chloride|aristolochic acid I|Arsenic|Arsenic Trioxide|arsenite|Ascorbic Acid|Benzo(a)pyrene|bisphenol A|Cadmium Chloride|Cisplatin|Cyclophosphamide|Diethylstilbestrol|dimethylarsinous acid|Doxorubicin|Dust|Ethinyl Estradiol|Flutamide|Methotrexate|Mitoxantrone|Nicotine|nimesulide|Paclitaxel|Phenobarbital|sodium arsenite|Tamox…	78.86	167
CLDN4	1364	Urinary Bladder Neoplasms	MESH:D001749		2-Acetylaminofluorene|Acetaminophen|Allopurinol|aristolochic acid I|Arsenic|Arsenic Trioxide|arsenite|Benzo(a)pyrene|bisphenol A|Cadmium Chloride|Cannabidiol|Cisplatin|Cyclophosphamide|Doxorubicin|Ethanol|Ethinyl Estradiol|Fenretinide|Fluorouracil|Leuprolide|Methotrexate|Nicotine|Pioglitazone|Plant Preparations|Quercetin|Smoke|sodium arsenite|Tamoxifen|Tobacco Smoke Pollution|Vehicle Emissions	78.73	153
FADS2	9415	Urinary Bladder Neoplasms	MESH:D001749		2,4-dinitrotoluene|2,6-dinitrotoluene|Acetaminophen|Ammonium Chloride|Arsenic|Benzo(a)pyrene|bisphenol A|Bortezomib|Cadmium Chloride|Chloroquine|Cisplatin|Clofibrate|Curcumin|cyanoginosin LR|Diethylnitrosamine|Diuron|Ethanol|Ethinyl Estradiol|Fenretinide|Flutamide|Indomethacin|Methotrexate|monomethylarsonous acid|nimesulide|phenethyl isothiocyanate|Phenobarbital|Polycyclic Aromatic Hydrocarbons|S…	78.73	83
UGT1A9	54600	Urinary Bladder Neoplasms	MESH:D001749		1,3-butadiene|2,2-bis(bromomethyl)-1,3-propanediol|2-Acetylaminofluorene|4-biphenylamine|Acetaminophen|Ammonium Chloride|aristolochic acid I|Arsenic Trioxide|Ascorbic Acid|Benzo(a)pyrene|bisphenol A|bropirimine|Cannabidiol|Capsaicin|Cisplatin|Clofibrate|Curcumin|Ethanol|Indomethacin|Methotrexate|Methylcholanthrene|muraglitazar|Nicotine|Phenobarbital|Quercetin|Raloxifene Hydrochloride|Smoke|sodium…	78.73	74
IFI27	3429	Urinary Bladder Neoplasms	MESH:D001749		2,4-dinitrotoluene|Acetaminophen|aristolochic acid I|Ascorbic Acid|Azathioprine|Benzo(a)pyrene|bisphenol A|Cadmium Chloride|Cisplatin|Decitabine|Diethylnitrosamine|Diethylstilbestrol|Diuron|Doxorubicin|Indomethacin|Methotrexate|Methylcholanthrene|monomethylarsonous acid|Nicotine|Phenobarbital|Piroxicam|Prednisolone|Smoke|sodium arsenite|Tamoxifen|Tobacco Smoke Pollution|Vehicle Emissions	78.71	77
RPS2	6187	Urinary Bladder Neoplasms	MESH:D001749		2,6-dinitrotoluene|Acetaminophen|Ammonium Chloride|aristolochic acid I|Arsenic|arsenite|Benzo(a)pyrene|bisphenol A|Cadmium Chloride|CD 437|Dactinomycin|Diethylnitrosamine|Diuron|Ethanol|Ethinyl Estradiol|Fenretinide|Flutamide|Hexachlorocyclohexane|Indomethacin|Methotrexate|nimesulide|Plant Preparations|Polycyclic Aromatic Hydrocarbons|Smoke|sodium arsenite|Tobacco Smoke Pollution|Vehicle Emissions	78.71	65
ABHD4	63874	Urinary Bladder Neoplasms	MESH:D001749		Acetaminophen|aristolochic acid I|Arsenic|Azathioprine|Benzo(a)pyrene|bisphenol A|Cadmium Chloride|Cannabidiol|Cisplatin|Dactinomycin|Diuron|Ethanol|Ethinyl Estradiol|Etoposide|Flutamide|Ifosfamide|Methylnitrosourea|Mitomycin|Phenobarbital|Quercetin|Smoke|sodium arsenite|Tamoxifen|Tobacco Smoke Pollution|Vehicle Emissions|Vitamin K 3	78.70	100
NINJ1	4814	Urinary Bladder Neoplasms	MESH:D001749		2-Acetylaminofluorene|Acetaminophen|Ammonium Chloride|Arsenic|Ascorbic Acid|Aspirin|Benzo(a)pyrene|bisphenol A|Cacodylic Acid|Cadmium Chloride|Cisplatin|Clofibrate|Dactinomycin|Diethylnitrosamine|Diethylstilbestrol|Diuron|Doxorubicin|Dust|Ethinyl Estradiol|Fluorouracil|Flutamide|Raloxifene Hydrochloride|sodium arsenite|Tamoxifen|Tobacco Smoke Pollution|Vincristine	78.70	100
PHB1	5245	Urinary Bladder Neoplasms	MESH:D001749		2,4-dinitrotoluene|2-(4-morpholinyl)-8-phenyl-4H-1-benzopyran-4-one|4,4'-diaminodiphenylmethane|Acetaminophen|Ammonium Chloride|Arsenic Trioxide|arsenite|Aspirin|bisphenol A|Cadmium Chloride|Cannabidiol|Clofibrate|Curcumin|Diethylnitrosamine|Diuron|Doxorubicin|Ethanol|Ethinyl Estradiol|Flutamide|Nicotine|nimesulide|Pesticides|Phenobarbital|Piroxicam|sodium arsenite|Tamoxifen|Tobacco Smoke Polluti…	78.66	63
RGCC	28984	Urinary Bladder Neoplasms	MESH:D001749		1,3-butadiene|Acetaminophen|Arsenic|Arsenic Trioxide|Azathioprine|Benzo(a)pyrene|bisphenol A|Cadmium Chloride|Cisplatin|Decitabine|Diuron|Doxorubicin|Ethanol|Ethinyl Estradiol|Etoposide|Indomethacin|licochalcone B|Phenobarbital|Pioglitazone|Polycyclic Aromatic Hydrocarbons|Quercetin|Smoke|sodium arsenite|Thiabendazole|Tobacco Smoke Pollution|Vehicle Emissions|Vitamin K 3|Warfarin	78.66	90
TFAP2A	7020	Urinary Bladder Neoplasms	MESH:D001749		Acetaminophen|arsenite|Ascorbic Acid|Benzo(a)pyrene|bisphenol A|Cannabidiol|Carboplatin|Cisplatin|Decitabine|Diethylstilbestrol|Doxorubicin|Ethanol|Etoposide|Fenretinide|Gefitinib|Gemcitabine|Ifosfamide|Methotrexate|Mitomycin|monomethylarsonous acid|Paclitaxel|Polycyclic Aromatic Hydrocarbons|Raloxifene Hydrochloride|Smoke|sodium arsenite|Tobacco Smoke Pollution|Vehicle Emissions|Vincristine	78.66	97
THY1	7070	Urinary Bladder Neoplasms	MESH:D001749		2-Acetylaminofluorene|Ammonium Chloride|Arsenic|arsenite|Benzo(a)pyrene|bisphenol A|Bortezomib|Cacodylic Acid|Cadmium Chloride|Cannabidiol|Curcumin|Cyclophosphamide|Decitabine|Diethylnitrosamine|Diethylstilbestrol|Diuron|Doxorubicin|Dust|Ethanol|Ethinyl Estradiol|Fenretinide|Paclitaxel|Poly I-C|Raloxifene Hydrochloride|Smoke|sodium arsenite|Tobacco Smoke Pollution|Vehicle Emissions	78.66	146
ATP5PO	539	Urinary Bladder Neoplasms	MESH:D001749		4,4'-diaminodiphenylmethane|Acetaminophen|Ammonium Chloride|arsenite|Benzo(a)pyrene|bisphenol A|Cadmium Chloride|Cannabidiol|CD 437|Cisplatin|Clofibrate|Diethylnitrosamine|Diethylstilbestrol|Doxorubicin|Ethinyl Estradiol|Etoposide|Fluorouracil|Flutamide|Leucovorin|Phenobarbital|Smoke|sodium arsenite|Tamoxifen|Tobacco Smoke Pollution|Vitamin K 3	78.62	63
COQ8A	56997	Urinary Bladder Neoplasms	MESH:D001749		2,4-dinitrotoluene|4,4'-diaminodiphenylmethane|Acetaminophen|Ammonium Chloride|aristolochic acid I|benz(a)anthracene|Benzo(a)pyrene|bisphenol A|Cadmium Chloride|Cisplatin|Diethylnitrosamine|Diuron|Doxorubicin|Ethanol|Ethinyl Estradiol|Fenretinide|Flutamide|nimesulide|Pesticides|Phenobarbital|Piroxicam|sodium arsenite|Tamoxifen|Tobacco Smoke Pollution|Vehicle Emissions	78.62	63
ACTA1	58	Urinary Bladder Neoplasms	MESH:D001749		Acetaminophen|Ammonium Chloride|aristolochic acid I|Arsenic|arsenite|Benzo(a)pyrene|bisphenol A|Cadmium Chloride|Clofibrate|Dactinomycin|Decitabine|Diethylstilbestrol|Diuron|Doxorubicin|Ethanol|Ethinyl Estradiol|Etoposide|licochalcone B|Methylcholanthrene|Mitoxantrone|Nicotine|Phenobarbital|Pioglitazone|Polycyclic Aromatic Hydrocarbons|Quercetin|Smoke|sodium arsenite|Tobacco Smoke Pollution|Vehic…	78.58	75
COL18A1	80781	Urinary Bladder Neoplasms	MESH:D001749		2,4-dinitrotoluene|2,6-dinitrotoluene|4,4'-diaminodiphenylmethane|Acetaminophen|Ammonium Chloride|aristolochic acid I|Arsenic|Benzo(a)pyrene|bisphenol A|Butylated Hydroxytoluene|Cadmium Chloride|Capsaicin|Cisplatin|Clofibrate|Diethylnitrosamine|Doxorubicin|Dust|Ethinyl Estradiol|Fenretinide|Flutamide|Indomethacin|nimesulide|Paclitaxel|Quercetin|Smoke|sodium arsenite|Tamoxifen|Tobacco Smoke Pollut…	78.58	93
UCP2	7351	Urinary Bladder Neoplasms	MESH:D001749		Acetaminophen|Ammonium Chloride|aristolochic acid I|Arsenic Trioxide|Benzo(a)pyrene|bisphenol A|Cacodylic Acid|Cadmium Chloride|Capsaicin|Cisplatin|Clofibrate|cyanoginosin LR|Diuron|Doxorubicin|Ethanol|Ethinyl Estradiol|Ethoxyquin|Etoposide|Fenretinide|Fluorouracil|Flutamide|Indomethacin|Methotrexate|muraglitazar|Phenobarbital|Quercetin|Smoke|sodium arsenite|Tamoxifen|Thioctic Acid|Tobacco Smoke …	78.51	88
CD82	3732	Urinary Bladder Neoplasms	MESH:D001749		2,4-dinitrotoluene|Acetaminophen|Ammonium Chloride|aristolochic acid I|Arsenic|Ascorbic Acid|Benzo(a)pyrene|bisphenol A|Bortezomib|Cannabidiol|Cisplatin|Clofibrate|Dactinomycin|Diethylstilbestrol|Doxorubicin|Ethinyl Estradiol|Fenretinide|Flutamide|monomethylarsonous acid|nimesulide|phenethyl isothiocyanate|Smoke|sodium arsenite|Tamoxifen|Tobacco Smoke Pollution|Vehicle Emissions	78.49	86
E2F3	1871	Urinary Bladder Neoplasms	MESH:D001749		2-Acetylaminofluorene|Acetaminophen|aristolochic acid I|Arsenic|Arsenic Trioxide|Benzo(a)pyrene|bisphenol A|Cadmium Chloride|Cannabidiol|Cisplatin|Cyclophosphamide|Decitabine|Doxorubicin|Ethinyl Estradiol|Fluorouracil|Indomethacin|Methotrexate|Nicotine|Paclitaxel|Pesticides|Phenobarbital|Quercetin|sodium arsenite|Tamoxifen|Tobacco Smoke Pollution|Vitamin K 3	78.49	161
ETS2	2114	Urinary Bladder Neoplasms	MESH:D001749		Acetaminophen|aristolochic acid I|Arsenic|Arsenic Trioxide|arsenite|Aspirin|Benzo(a)pyrene|bisphenol A|Cadmium Chloride|Cannabidiol|Cisplatin|Clofibrate|Curcumin|Diethylnitrosamine|Diuron|Doxorubicin|Dust|Ethanol|Ethinyl Estradiol|Fenretinide|Indomethacin|monomethylarsonous acid|Phenobarbital|Quercetin|sodium arsenite|Tamoxifen|Tobacco Smoke Pollution|Vitamin K 3	78.49	96
SLC37A4	2542	Urinary Bladder Neoplasms	MESH:D001749		2,4-dinitrotoluene|2,6-dinitrotoluene|4,4'-diaminodiphenylmethane|Acetaminophen|Ammonium Chloride|aristolochic acid I|Arsenic|Arsenic Trioxide|arsenite|Benzo(a)pyrene|bisphenol A|Cadmium Chloride|Cisplatin|Clofibrate|Curcumin|Decitabine|Diethylnitrosamine|Ethinyl Estradiol|Fenretinide|Flutamide|Methotrexate|Phenobarbital|Smoke|sodium arsenite|Tobacco Smoke Pollution|Vehicle Emissions	78.49	80
CASP12	100506742	Urinary Bladder Neoplasms	MESH:D001749		2,4-dinitrotoluene|4,4'-diaminodiphenylmethane|Acetaminophen|Allopurinol|Ammonium Chloride|Arsenic Trioxide|arsenite|Benzo(a)pyrene|bisphenol A|Bortezomib|Cacodylic Acid|Cadmium Chloride|Cannabidiol|Chloroquine|Cisplatin|Curcumin|Cyclophosphamide|demethoxycurcumin|Diethylnitrosamine|Diethylstilbestrol|Doxorubicin|Ethanol|Flutamide|Methotrexate|Nicotine|Paclitaxel|Phenobarbital|Quercetin|sodium ar…	78.45	144
POLR1H	30834	Urinary Bladder Neoplasms	MESH:D001749		2,4-dinitrotoluene|2,6-dinitrotoluene|4,4'-diaminodiphenylmethane|Acetaminophen|Arsenic|arsenite|Benzo(a)pyrene|bisphenol A|Cadmium Chloride|Doxorubicin|Ethanol|Ethinyl Estradiol|Etoposide|Flutamide|Indomethacin|Methotrexate|Phenobarbital|Quercetin|Smoke|sodium arsenite|Tobacco Smoke Pollution|Vehicle Emissions|Vincristine	78.38	71
BGLAP	632	Urinary Bladder Neoplasms	MESH:D001749		2-(4-morpholinyl)-8-phenyl-4H-1-benzopyran-4-one|Acetaminophen|Allopurinol|Ammonium Chloride|Arsenic Trioxide|Ascorbic Acid|Atorvastatin|Benzo(a)pyrene|bisphenol A|Cadmium Chloride|Cannabidiol|Chloroquine|cyanoginosin LR|Doxorubicin|Ethanol|Ethinyl Estradiol|Fluorouracil|Ifosfamide|Leucovorin|Methotrexate|Nicotine|Pioglitazone|Quercetin|Raloxifene Hydrochloride|Smoke|sodium arsenite|Tamoxifen|Tob…	78.35	58
[truncated: 38,171 more rows]
