# Supplementary material for: ARAF regulates malignant progression of bladder cancer through the p38MAPK pathway
Source: Open Med (Wars). 2026 May 26;21(1):20261422. doi: 10.1515/med-2026-1422 (PMC13210402; doi:10.1515/med-2026-1422)
Supplement: Supplementary file 2 — Supplementary Material [file j_med-2026-1422_suppl_002.txt]

##Databases: KEGG PATHWAY
##Statistical test method: hypergeometric test / Fisher's exact test
##FDR correction method: Benjamini and Hochberg
#Term	Database	ID	Input number	Background number	P-Value	Corrected P-Value	Input	Hyperlink
MicroRNAs in cancer	KEGG PATHWAY	hsa05206	192	299	3.30224890108e-180	9.27931941204e-178	MIR30E|MIRLET7G|MIRLET7D|MIRLET7E|MIRLET7B|MIRLET7C|MIR32|MIR30B|MIR193B|MIR29A|MIRLET7I|MIR494|MIR30A|MIR15A|MIR15B|MIR31|MIRLET7F1|EP300|BRCA1|SERPINB5|DNMT1|MIR30C1|MYC|MIR335|ERBB2|ERBB3|CDKN2A|SHC1|MIR451A|MIR125B1|MIR125B2|PTGS2|MDM2|MDM4|FGFR3|KRAS|SOCS1|MIR128-1|MIR128-2|MIR423|CCND1|MIR155|CCND2|MIR150|MIR152|VIM|PTEN|MIR135B|GRB2|PAK4|MIR146A|RASSF1|CDKN1B|HRAS|MIR9-1|MIR92A1|ABL1|MIR23…	http://www.genome.jp/kegg-bin/show_pathway?hsa05206/hsa:8651%09red/hsa:619552%09red/hsa:7431%09red/hsa:6935%09red/hsa:406967%09red/hsa:407049%09red/hsa:407048%09red/hsa:494324%09red/hsa:407034%09red/hsa:574455%09red/hsa:407042%09red/hsa:5605%09red/hsa:407046%09red/hsa:1871%09red/hsa:8626%09red/hsa:4851%09red/hsa:5743%09red/hsa:4853%09red/hsa:406995%09red/hsa:5156%09red/hsa:894%09red/hsa:407007%09…
Pathways in cancer	KEGG PATHWAY	hsa05200	211	530	4.10365467067e-165	5.76563481229e-163	BCL2L1|PTGS2|TERC|VEGFD|NQO1|AKT1|AKT2|AKT3|ARAF|RB1|EGF|RARA|RARB|NFE2L2|PIK3CB|PIK3CD|NTRK1|ETS1|FADD|CDH1|RELA|KRAS|JAK3|CDKN2B|IGF1R|CDKN2A|IFNG|SP1|IFNA2|KLK3|FASLG|SMAD2|MDM2|CXCL12|FGFR2|FGFR3|FGFR1|BMP4|FN1|CCND1|CXCL8|CCND3|CCND2|DCC|SLC2A1|KIT|PTEN|RUNX1|MAX|IL7R|RASSF1|CDKN1B|HRAS|ITGA3|PDGFB|ITGA6|ABL1|TCF7L2|NKX3-1|GSK3B|TGFA|MET|CCNE1|JUN|IL4|JUP|GRB2|JAK2|PIK3R2|PIK3R1|JAK1|CDK4|ES…	http://www.genome.jp/kegg-bin/show_pathway?hsa05200/hsa:317%09red/hsa:3845%09red/hsa:3728%09red/hsa:4780%09red/hsa:3911%09red/hsa:29119%09red/hsa:3481%09red/hsa:3480%09red/hsa:4824%09red/hsa:3718%09red/hsa:8312%09red/hsa:8313%09red/hsa:1030%09red/hsa:9817%09red/hsa:6608%09red/hsa:2335%09red/hsa:1871%09red/hsa:5604%09red/hsa:5599%09red/hsa:596%09red/hsa:4854%09red/hsa:4851%09red/hsa:5743%09red/hsa…
PI3K-Akt signaling pathway	KEGG PATHWAY	hsa04151	122	354	7.37256784879e-88	6.9056385517e-86	BCL2L1|STK11|MDM2|AKT1|AKT2|AKT3|BDNF|EGF|BRCA1|PIK3CA|PIK3CB|PIK3CD|NTRK1|NTRK2|PIK3CG|RELA|KRAS|JAK3|ERBB2|ERBB3|IGF1R|ERBB4|PPP2R2A|CREB1|FASLG|FGFR4|FGFR2|FGFR3|FGFR1|FN1|CCND1|CCND3|CCND2|CSF1|GSK3B|TLR2|PTEN|GRB2|TLR4|IL7R|NGF|CDKN1B|HRAS|ITGA3|ITGA6|KIT|TGFA|CCNE1|IL4|THBS1|JAK2|PIK3R2|PIK3R1|JAK1|ANGPT2|PRKACA|TSC1|IGF2|IGF1|VEGFD|VEGFA|VEGFC|VEGFB|FGF4|FGF3|FGF2|FGF1|TP53|INS|CDK4|PDGFRB…	http://www.genome.jp/kegg-bin/show_pathway?hsa04151/hsa:3845%09red/hsa:3911%09red/hsa:3481%09red/hsa:3480%09red/hsa:7249%09red/hsa:7248%09red/hsa:2335%09red/hsa:3791%09red/hsa:1950%09red/hsa:596%09red/hsa:9223%09red/hsa:3655%09red/hsa:896%09red/hsa:5156%09red/hsa:894%09red/hsa:3630%09red/hsa:898%09red/hsa:7424%09red/hsa:7423%09red/hsa:7422%09red/hsa:1027%09red/hsa:1026%09red/hsa:3320%09red/hsa:29…
Hepatitis B	KEGG PATHWAY	hsa05161	82	163	1.75028981429e-69	1.22957859454e-67	NFATC1|TGFB2|CCNE1|MYC|TGFB1|SMAD4|NRAS|HRAS|NFKBIA|MAP2K1|SMAD3|MAPK14|MAP2K2|PTK2B|AKT3|MAPK10|CYCS|MAP2K4|TLR2|PIK3CA|CCNA2|STAT1|STAT3|FAS|PIK3CB|MAP3K1|PIK3CD|RB1|MAPK3|SMAD2|MAPK1|JAK2|PIK3R2|PIK3R1|FADD|DDB2|NFKB1|RELA|KRAS|BIRC5|APAF1|JAK3|PCNA|SRC|TGFBR1|FOS|PRKCA|GRB2|JAK1|JUN|CREB1|IFNA2|TGFBR2|TNF|FASLG|BAX|HGF|E2F3|EP300|MAPK8|CASP3|CASP10|TP53|E2F1|SOS1|AKT1|CXCL8|IFNA1|AKT2|CASP8|C…	http://www.genome.jp/kegg-bin/show_pathway?hsa05161/hsa:3569%09red/hsa:317%09red/hsa:10000%09red/hsa:596%09red/hsa:3725%09red/hsa:5604%09red/hsa:5291%09red/hsa:836%09red/hsa:3718%09red/hsa:355%09red/hsa:843%09red/hsa:356%09red/hsa:332%09red/hsa:1017%09red/hsa:842%09red/hsa:5578%09red/hsa:5925%09red/hsa:54205%09red/hsa:8772%09red/hsa:7097%09red/hsa:7124%09red/hsa:7099%09red/hsa:4893%09red/hsa:4772…
Proteoglycans in cancer	KEGG PATHWAY	hsa05205	86	203	6.61671694557e-68	3.71859492341e-66	TIMP3|AKT1|AKT2|AKT3|ARAF|CAV1|PIK3CA|PIK3CB|PIK3CD|MYC|FGFR1|ERBB2|ERBB3|IGF1R|ERBB4|FASLG|MDM2|KRAS|SMO|FN1|CCND1|PTPN11|TLR2|GRB2|TLR4|ACTB|HRAS|HIF1A|THBS1|PIK3R2|PIK3R1|IGF2|IGF1|VEGFA|SHH|RHOA|FGF2|TP53|ESR1|CBL|GPC3|FLNA|WNT5A|SMAD2|MAPK14|DROSHA|STAT3|MAPK3|HBEGF|MAPK1|CDKN1A|KDR|SRC|MTOR|SOS1|WNT3|MAP2K1|MET|PRKACA|TGFB1|TGFB2|PTK2|PLAUR|EGFR|CTNNB1|MAP2K2|PLCG1|TWIST1|FAS|NRAS|ITGB1|PRK…	http://www.genome.jp/kegg-bin/show_pathway?hsa05205/hsa:4233%09red/hsa:5604%09red/hsa:3845%09red/hsa:10000%09red/hsa:2885%09red/hsa:595%09red/hsa:3480%09red/hsa:5328%09red/hsa:5329%09red/hsa:5291%09red/hsa:5747%09red/hsa:836%09red/hsa:5594%09red/hsa:355%09red/hsa:6608%09red/hsa:356%09red/hsa:6774%09red/hsa:7078%09red/hsa:2475%09red/hsa:5578%09red/hsa:7474%09red/hsa:3791%09red/hsa:7473%09red/hsa:5…
Gastric cancer	KEGG PATHWAY	hsa05226	76	149	8.83645843107e-65	4.13840803189e-63	TGFB1|TGFB2|CCNE1|CTNNA3|SMAD4|PIK3CD|HRAS|CDX2|EGFR|BAX|SMAD3|CTNNB1|MAP2K2|AKT2|AKT3|ARAF|RB1|BAK1|POLK|EGF|RARB|HGF|AXIN2|AXIN1|MET|FGF3|PIK3CB|NRAS|TERC|ABCB1|MLH1|CTNNA1|MAPK3|JUP|MAPK1|PIK3R2|PIK3R1|CDKN1B|CDH1|MYC|TERT|CDKN1A|CDKN2B|TGFBR2|TGFBR1|SHC1|MUC2|RXRA|DDB2|MTOR|SMAD2|SHH|E2F3|FGF4|FGFR2|FGF2|FGF1|KRAS|FGF10|TP53|SOS1|E2F1|AKT1|WNT3|ERBB2|MAP2K1|TCF7L2|GSK3B|CCND1|CDK2|GRB2|BRAF|P…	http://www.genome.jp/kegg-bin/show_pathway?hsa05226/hsa:3728%09red/hsa:596%09red/hsa:595%09red/hsa:10000%09red/hsa:5604%09red/hsa:5291%09red/hsa:5594%09red/hsa:51426%09red/hsa:581%09red/hsa:6256%09red/hsa:8312%09red/hsa:1017%09red/hsa:4583%09red/hsa:7474%09red/hsa:5925%09red/hsa:1030%09red/hsa:7473%09red/hsa:6464%09red/hsa:2255%09red/hsa:6934%09red/hsa:4893%09red/hsa:2064%09red/hsa:369%09red/hsa:…
Prostate cancer	KEGG PATHWAY	hsa05215	67	97	9.50880294071e-64	3.81710518048e-62	PDGFRB|PDGFRA|NRAS|HRAS|NFKBIA|EGFR|PDGFB|MAP2K1|CTNNB1|MAP2K2|FOXO1|AKT3|ARAF|CASP9|EGF|TGFA|FGFR2|PIK3CB|CCNE1|PIK3CD|GSTP1|RB1|MAPK3|MAPK1|PIK3R2|PIK3R1|CDKN1B|SRD5A2|RELA|KRAS|CDKN1A|ERBB2|IGF1R|IGF1|TMPRSS2|CREB1|PLAU|INS|KLK3|MTOR|PIK3CA|NFKB1|HGF|E2F3|MDM2|EP300|ZEB1|FGFR1|TP53|SOS1|E2F1|AKT1|CCND1|GRB2|AKT2|TCF7L2|GSK3B|PTEN|CDK2|ERG|BRAF|NKX3-1|MMP9|HSP90AA1|MMP3|CREBBP|BCL2	http://www.genome.jp/kegg-bin/show_pathway?hsa05215/hsa:10000%09red/hsa:596%09red/hsa:595%09red/hsa:3480%09red/hsa:5328%09red/hsa:5604%09red/hsa:3630%09red/hsa:4314%09red/hsa:5594%09red/hsa:354%09red/hsa:5155%09red/hsa:842%09red/hsa:7039%09red/hsa:4824%09red/hsa:7157%09red/hsa:6935%09red/hsa:5159%09red/hsa:5925%09red/hsa:4318%09red/hsa:4893%09red/hsa:3479%09red/hsa:2064%09red/hsa:1017%09red/hsa:5…
Hepatocellular carcinoma	KEGG PATHWAY	hsa05225	77	168	6.97529224167e-63	2.45007139989e-61	PLCG1|TGFB1|TGFB2|SMAD4|TERC|HRAS|EGFR|TGFBR1|BAX|SMAD3|CTNNB1|MAP2K2|AKT2|AKT3|ARAF|SMARCE1|AXIN2|BAK1|SMARCA4|TGFA|GSTT1|PIK3CA|NFE2L2|AXIN1|PTEN|POLK|PIK3CB|NRAS|RB1|PIK3CD|MAPK3|MAPK1|PIK3R2|PIK3R1|DDB2|PRKACA|MYC|TERT|CDKN1A|IGF2|TGFBR2|IGF1R|CDKN2A|SMARCB1|SHC1|PRKCA|GRB2|MTOR|SMAD2|HGF|E2F3|NQO1|ACTB|KRAS|TP53|E2F1|SOS1|AKT1|WNT3|GSTM1|ARID1A|GSTM3|HMOX1|MAP2K1|TCF7L2|GSK3B|KEAP1|GSTP1|BCL…	http://www.genome.jp/kegg-bin/show_pathway?hsa05225/hsa:4780%09red/hsa:3481%09red/hsa:10000%09red/hsa:598%09red/hsa:2885%09red/hsa:673%09red/hsa:3480%09red/hsa:578%09red/hsa:5291%09red/hsa:1019%09red/hsa:1728%09red/hsa:2950%09red/hsa:8312%09red/hsa:5335%09red/hsa:5728%09red/hsa:7474%09red/hsa:6605%09red/hsa:7473%09red/hsa:2947%09red/hsa:6464%09red/hsa:6934%09red/hsa:4893%09red/hsa:9817%09red/hsa:…
Human cytomegalovirus infection	KEGG PATHWAY	hsa05163	82	225	1.47399703964e-60	4.60214631265e-59	CCL2|NFATC1|PDGFRA|PTK2|PTGS2|PIK3CD|HRAS|NFKBIA|EGFR|CASP9|MAP2K1|ROCK1|CTNNB1|MAP2K2|PTK2B|AKT3|GNAQ|IL1B|BAK1|TSC2|RHOA|TSC1|B2M|STAT3|FAS|PIK3CB|CCL5|NRAS|PIK3CA|RB1|GRB2|MAPK3|MAPK1|PIK3R2|PIK3R1|FADD|MTOR|PRKACA|RELA|KRAS|HLA-A|SRC|CDKN2A|PRKCA|SP1|CYCS|CXCR4|JAK1|CREB1|IFNA2|TNF|FASLG|BAX|NFKB1|HGF|E2F3|MDM2|CXCL12|BCAR1|MYC|CASP3|MAPK14|TP53|SOS1|E2F1|AKT1|CCND1|CXCL8|CALR|GNAS|AKT2|CASP8…	http://www.genome.jp/kegg-bin/show_pathway?hsa05163/hsa:3569%09red/hsa:8772%09red/hsa:4609%09red/hsa:10000%09red/hsa:2885%09red/hsa:595%09red/hsa:842%09red/hsa:5595%09red/hsa:9564%09red/hsa:7248%09red/hsa:836%09red/hsa:1019%09red/hsa:355%09red/hsa:7157%09red/hsa:581%09red/hsa:356%09red/hsa:6774%09red/hsa:6667%09red/hsa:5578%09red/hsa:2767%09red/hsa:5925%09red/hsa:6387%09red/hsa:7124%09red/hsa:574…
Human T-cell leukemia virus 1 infection	KEGG PATHWAY	hsa05166	81	219	3.1053988678e-60	8.7261708185e-59	BCL2L1|NFATC1|TGFB2|EGR1|MYC|TGFB1|SMAD4|NRAS|HRAS|NFKBIA|BAX|SMAD3|CD4|MAP2K2|AKT2|AKT3|MAPK10|SLC2A1|CCND2|MAP2K4|BUB1B|ETS1|XPO1|B2M|CCNA2|STAT5B|MAD1L1|PIK3CA|PIK3CB|MAP3K1|PIK3CD|RB1|MAPK3|MAPK1|PIK3R2|PIK3R1|JAK1|CDK4|RELA|TERT|CHEK2|HLA-A|TGFBR2|CHEK1|CDKN2B|XIAP|TGFBR1|CDKN2A|ICAM1|FOS|CREB1|JUN|TRRAP|CD40|TNF|SMAD2|NFKB1|E2F3|EP300|MAPK8|KRAS|IL2RA|JAK3|TP53|CCNE1|E2F1|AKT1|CCND1|CALR|TN…	http://www.genome.jp/kegg-bin/show_pathway?hsa05166/hsa:3716%09red/hsa:3569%09red/hsa:8295%09red/hsa:3383%09red/hsa:595%09red/hsa:3725%09red/hsa:598%09red/hsa:894%09red/hsa:5291%09red/hsa:920%09red/hsa:1019%09red/hsa:7157%09red/hsa:1387%09red/hsa:898%09red/hsa:958%09red/hsa:7514%09red/hsa:5925%09red/hsa:1030%09red/hsa:10000%09red/hsa:1111%09red/hsa:6416%09red/hsa:7124%09red/hsa:4893%09red/hsa:701…
Colorectal cancer	KEGG PATHWAY	hsa05210	62	86	6.98233311207e-60	1.78366873136e-58	TGFB1|TGFB2|SMAD4|NRAS|HRAS|MSH3|EGFR|MSH6|SMAD3|CTNNB1|MAP2K2|AKT2|AKT3|MAPK10|CYCS|BAK1|POLK|EGF|BIRC5|TGFA|AREG|BCL2L11|AXIN2|AXIN1|PIK3CA|PIK3CB|PIK3CD|DCC|MLH1|MAPK3|SMAD2|MAPK1|PIK3R2|PIK3R1|CASP9|DDB2|MAPK8|MSH2|BRAF|TGFBR2|TGFBR1|FOS|JUN|MTOR|BAX|HGF|RHOA|MYC|KRAS|TP53|CASP3|SOS1|AKT1|CCND1|GRB2|MAP2K1|TCF7L2|GSK3B|CDKN1A|EREG|ARAF|BCL2	http://www.genome.jp/kegg-bin/show_pathway?hsa05210/hsa:10000%09red/hsa:596%09red/hsa:595%09red/hsa:3725%09red/hsa:5604%09red/hsa:5291%09red/hsa:374%09red/hsa:51426%09red/hsa:581%09red/hsa:842%09red/hsa:332%09red/hsa:8312%09red/hsa:8313%09red/hsa:10018%09red/hsa:4437%09red/hsa:4436%09red/hsa:4893%09red/hsa:1630%09red/hsa:4292%09red/hsa:5605%09red/hsa:1950%09red/hsa:5602%09red/hsa:4088%09red/hsa:4…
MAPK signaling pathway	KEGG PATHWAY	hsa04010	88	295	6.98448018333e-59	1.63553244293e-57	AKT1|AKT2|AKT3|ARAF|BDNF|EGF|MAP3K1|NTRK1|NTRK2|MYC|FGFR1|ERBB2|ERBB3|IGF1R|ERBB4|FASLG|FGFR4|FGFR2|FGFR3|KRAS|MAX|CSF1|KIT|GRB2|NFATC1|NGF|HRAS|FLT4|TGFA|JUN|NF1|ANGPT2|IGF2|IGF1|FOS|VEGFD|VEGFA|VEGFC|VEGFB|FGF4|FGF3|FGF2|FGF1|TP53|TNFRSF1A|INS|FLNA|PDGFRB|PDGFRA|EPHA2|MAPK14|MAPK10|IL1A|IL1B|FLT3|FLT1|AREG|TEK|CSF1R|MAPK3|MAPK1|NFKB1|MAPK8|FGF10|KDR|TGFBR2|TGFBR1|RELA|SOS1|INSR|MET|PRKACA|EREG|…	http://www.genome.jp/kegg-bin/show_pathway?hsa04010/hsa:3845%09red/hsa:3481%09red/hsa:3480%09red/hsa:7124%09red/hsa:3315%09red/hsa:5605%09red/hsa:3791%09red/hsa:1950%09red/hsa:7039%09red/hsa:5602%09red/hsa:5156%09red/hsa:5155%09red/hsa:3725%09red/hsa:3630%09red/hsa:5159%09red/hsa:7424%09red/hsa:7423%09red/hsa:7422%09red/hsa:2324%09red/hsa:2321%09red/hsa:7132%09red/hsa:4233%09red/hsa:2322%09red/hs…
Human papillomavirus infection	KEGG PATHWAY	hsa05165	91	330	2.13637493165e-58	4.61785658304e-57	PTGS2|AKT1|AKT2|AKT3|EGF|PIK3CA|PIK3CB|PIK3CD|FADD|RELA|PPP2R2A|CREB1|FASLG|MDM2|KRAS|FN1|CCND1|CCND3|CCND2|TCF7L2|BAK1|PTEN|GRB2|CDKN1B|HRAS|ITGA3|ITGA6|GSK3B|CCNE1|THBS1|PIK3R2|PIK3R1|JAK1|PKM|CDKN1A|VEGFA|IRF1|TP53|GNAS|WNT5A|CREBBP|HDAC1|PDGFRB|ATM|TSC2|TSC1|STAT1|MAPK3|MAPK1|NFKB1|HLA-A|LAMA5|MTOR|EP300|SOS1|WNT3|IFNA2|IFNA1|TNFRSF1A|FOXO1|CDK2|CDK4|CDK6|COL1A1|RHEB|PPP2R1A|PPP2R1B|PTK2|EGFR…	http://www.genome.jp/kegg-bin/show_pathway?hsa05165/hsa:3911%09red/hsa:8312%09red/hsa:8313%09red/hsa:7124%09red/hsa:7249%09red/hsa:7248%09red/hsa:2335%09red/hsa:1950%09red/hsa:4854%09red/hsa:4851%09red/hsa:4853%09red/hsa:3655%09red/hsa:896%09red/hsa:894%09red/hsa:890%09red/hsa:898%09red/hsa:3845%09red/hsa:7422%09red/hsa:1027%09red/hsa:1026%09red/hsa:1021%09red/hsa:2033%09red/hsa:1387%09red/hsa:13…
Breast cancer	KEGG PATHWAY	hsa05224	69	147	5.74510624396e-57	1.15312489611e-55	BRCA1|BRCA2|NRAS|HRAS|BAK1|EGFR|BAX|NOTCH1|CTNNB1|MAP2K2|AKT2|AKT3|ARAF|NOTCH2|FLT4|GSK3B|POLK|EGF|NCOA3|AXIN2|AXIN1|PIK3CA|PIK3CB|JUN|RB1|PIK3CD|MAPK3|MAPK1|PGR|PIK3R2|PIK3R1|DDB2|MYC|KRAS|ESR2|CDKN1A|ERBB2|IGF1R|IGF1|SHC1|FOS|SP1|MTOR|HGF|E2F3|AKT1|FGF4|FGF3|FGF2|FGF1|FGFR1|FGF10|TP53|SOS1|E2F1|NOTCH3|WNT3|ESR1|MAP2K1|TCF7L2|KIT|PTEN|GRB2|CDK4|BRAF|CDK6|CCND1|WNT5A|WNT11	http://www.genome.jp/kegg-bin/show_pathway?hsa05224/hsa:10000%09red/hsa:3815%09red/hsa:595%09red/hsa:3480%09red/hsa:5604%09red/hsa:2099%09red/hsa:1019%09red/hsa:7157%09red/hsa:581%09red/hsa:6667%09red/hsa:8312%09red/hsa:8313%09red/hsa:7474%09red/hsa:5925%09red/hsa:7473%09red/hsa:2255%09red/hsa:6934%09red/hsa:4893%09red/hsa:3479%09red/hsa:2064%09red/hsa:5728%09red/hsa:1871%09red/hsa:5605%09red/hsa…
EGFR tyrosine kinase inhibitor resistance	KEGG PATHWAY	hsa01521	56	79	6.98218192038e-54	1.30799541308e-52	BCL2L1|PDGFRB|PDGFRA|SRC|NRAS|HRAS|EGFR|PDGFB|BAX|FOXO3|MAP2K2|AKT2|AKT3|ARAF|EGF|AXL|TGFA|STAT3|MET|PIK3CA|PIK3CB|PIK3CD|FGF2|MAPK3|MAPK1|JAK2|PIK3R2|PIK3R1|JAK1|NRG1|KRAS|KDR|ERBB2|ERBB3|IGF1R|IGF1|SHC1|PRKCA|VEGFA|HGF|BCL2L11|FGFR2|FGFR3|NF1|SOS1|AKT1|MAP2K1|PLCG1|GSK3B|IL6|PTEN|GRB2|PRKACA|BRAF|MTOR|BCL2	http://www.genome.jp/kegg-bin/show_pathway?hsa01521/hsa:3569%09red/hsa:10000%09red/hsa:598%09red/hsa:596%09red/hsa:3480%09red/hsa:3716%09red/hsa:5604%09red/hsa:558%09red/hsa:3084%09red/hsa:5578%09red/hsa:10018%09red/hsa:4893%09red/hsa:3479%09red/hsa:3791%09red/hsa:5728%09red/hsa:5605%09red/hsa:2065%09red/hsa:1956%09red/hsa:5291%09red/hsa:2885%09red/hsa:6464%09red/hsa:5156%09red/hsa:5595%09red/hsa…
Endocrine resistance	KEGG PATHWAY	hsa01522	59	98	1.17227964212e-53	2.05881612148e-52	PTK2|JUN|HRAS|EGFR|BAX|NOTCH1|MAPK14|MAP2K2|AKT2|MED1|ARAF|ESR2|NCOR1|NCOA3|CYP2D6|HBEGF|PIK3CA|PIK3CB|NRAS|RB1|PIK3CD|MAPK3|MAPK1|PIK3R2|PIK3R1|CDKN1B|MAPK8|CDKN1A|ESR1|ERBB2|SRC|IGF1R|CDKN2A|SHC1|FOS|SP1|MTOR|HGF|E2F3|MDM2|KRAS|TP53|SOS1|E2F1|AKT1|CCND1|GRB2|GNAS|MAP2K1|NOTCH2|NOTCH3|AKT3|CDK4|BRAF|IGF1|MMP9|MAPK10|MMP2|BCL2	http://www.genome.jp/kegg-bin/show_pathway?hsa01522/hsa:10000%09red/hsa:596%09red/hsa:595%09red/hsa:3480%09red/hsa:2099%09red/hsa:1019%09red/hsa:7157%09red/hsa:1564%09red/hsa:6667%09red/hsa:5925%09red/hsa:2100%09red/hsa:4318%09red/hsa:4893%09red/hsa:3479%09red/hsa:5747%09red/hsa:369%09red/hsa:1871%09red/hsa:5605%09red/hsa:5604%09red/hsa:5602%09red/hsa:5291%09red/hsa:2885%09red/hsa:4854%09red/hsa:…
Ras signaling pathway	KEGG PATHWAY	hsa04014	76	232	2.22954284945e-53	3.68530318056e-52	BCL2L1|PDGFRB|NGF|RASSF1|NRAS|HRAS|EGFR|EPHA2|MAP2K1|MAP2K2|INSR|AKT3|MAPK10|ABL1|FLT4|INS|IGF2|EGF|FLT1|TGFA|TEK|FGF3|PIK3CB|PIK3CD|NTRK1|NTRK2|FLT3|NF1|MAPK3|MAPK1|PIK3R2|PIK3R1|ANGPT2|PRKACA|RELA|KRAS|KDR|PDGFB|IGF1R|IGF1|SHC1|CSF1R|PRKCA|BDNF|MAPK8|PLA2G2A|VEGFD|AKT2|FASLG|VEGFC|VEGFB|HGF|RHOA|FGF4|FGFR2|FGFR3|FGF1|FGFR1|EXOC2|FGF2|FGF10|SOS1|AKT1|NFKB1|PTPN11|PDGFRA|ETS1|CSF1|PLCG1|KIT|MET|G…	http://www.genome.jp/kegg-bin/show_pathway?hsa04014/hsa:5604%09red/hsa:10298%09red/hsa:5320%09red/hsa:3845%09red/hsa:10000%09red/hsa:5156%09red/hsa:3815%09red/hsa:11186%09red/hsa:3480%09red/hsa:598%09red/hsa:4803%09red/hsa:5594%09red/hsa:3481%09red/hsa:5155%09red/hsa:356%09red/hsa:7039%09red/hsa:4763%09red/hsa:627%09red/hsa:5578%09red/hsa:5781%09red/hsa:2255%09red/hsa:4893%09red/hsa:3479%09red/hs…
Kaposi sarcoma-associated herpesvirus infection	KEGG PATHWAY	hsa05167	70	186	1.48751491381e-52	2.32217605989e-51	PLCG1|NFATC1|MYC|PTGS2|NRAS|HRAS|NFKBIA|CASP9|HIF1A|CTNNB1|MAP2K2|AKT2|AKT3|MAPK10|CASP8|CYCS|MAP2K4|BAK1|PIK3CA|STAT3|STAT1|FAS|PIK3CB|PIK3CD|RB1|PIK3CG|MAPK3|MAPK1|JAK2|PIK3R2|PIK3R1|FADD|ANGPT2|NFKB1|RELA|HLA-A|SRC|PDGFB|ICAM1|FOS|MAPK8|JAK1|CREB1|JUN|VEGFA|BAX|E2F3|EP300|FGF2|KRAS|CXCL1|MAPK14|TP53|CASP3|E2F1|AKT1|CCND1|CXCL8|IFNA1|TNFRSF1A|MAP2K1|CSF2|GSK3B|IL6|CDKN1A|CDK4|CDK6|IFNA2|MTOR|CR…	http://www.genome.jp/kegg-bin/show_pathway?hsa05167/hsa:3569%09red/hsa:8772%09red/hsa:10000%09red/hsa:3383%09red/hsa:595%09red/hsa:3725%09red/hsa:578%09red/hsa:7132%09red/hsa:836%09red/hsa:1019%09red/hsa:355%09red/hsa:581%09red/hsa:842%09red/hsa:6774%09red/hsa:5925%09red/hsa:5743%09red/hsa:4893%09red/hsa:4772%09red/hsa:1871%09red/hsa:5605%09red/hsa:5604%09red/hsa:5599%09red/hsa:5602%09red/hsa:285…
AGE-RAGE signaling pathway in diabetic complications	KEGG PATHWAY	hsa04933	58	100	4.58082741403e-52	6.77480264917e-51	CCL2|NFATC1|TGFB2|TGFB1|SMAD4|NRAS|HRAS|BAX|SMAD3|MAPK14|AKT1|FOXO1|AKT3|MAPK10|IL1A|COL3A1|IL1B|SERPINE1|STAT3|STAT1|STAT5B|PIK3CA|PIK3CB|EGR1|PIK3CD|MAPK3|MAPK1|JAK2|PIK3R2|PIK3R1|CDKN1B|PRKACA|RELA|TGFBR2|TGFBR1|ICAM1|PRKCA|JUN|VEGFD|TNF|VEGFA|SMAD2|VEGFC|VEGFB|MAPK8|KRAS|CASP3|FN1|NFKB1|CXCL8|AKT2|PLCG1|IL6|CCND1|CDK4|COL1A1|MMP2|BCL2	http://www.genome.jp/kegg-bin/show_pathway?hsa04933/hsa:3569%09red/hsa:3845%09red/hsa:10000%09red/hsa:3383%09red/hsa:596%09red/hsa:595%09red/hsa:3725%09red/hsa:5595%09red/hsa:1277%09red/hsa:1019%09red/hsa:581%09red/hsa:6774%09red/hsa:836%09red/hsa:5335%09red/hsa:5578%09red/hsa:7124%09red/hsa:4893%09red/hsa:4772%09red/hsa:2335%09red/hsa:2277%09red/hsa:5599%09red/hsa:5602%09red/hsa:4088%09red/hsa:4…
Cellular senescence	KEGG PATHWAY	hsa04218	66	160	1.17553757402e-51	1.6516302915e-50	NFATC1|TGFB2|TGFB1|NRAS|HRAS|ATM|FOXO3|MAP2K1|SMAD3|MAPK14|MAP2K2|FOXO1|AKT3|FOXM1|IL1A|TSC2|SERPINE1|TSC1|CCNA2|PTEN|PIK3CA|PIK3CB|CCNE1|PIK3CD|RB1|MAPK3|MAPK1|PIK3R2|PIK3R1|NFKB1|RELA|CHEK2|HLA-A|ETS1|CHEK1|CDKN2B|TGFBR2|TGFBR1|CDKN2A|MRE11|IGFBP3|CDKN1A|MTOR|SMAD2|E2F3|MDM2|MYC|KRAS|SQSTM1|CCNB1|TP53|E2F1|AKT1|CCND1|CXCL8|CCND3|CCND2|AKT2|IL6|CDK1|CDK2|CDK4|NBN|CDK6|RAD50|RHEB	http://www.genome.jp/kegg-bin/show_pathway?hsa04218/hsa:3569%09red/hsa:983%09red/hsa:894%09red/hsa:10000%09red/hsa:595%09red/hsa:4683%09red/hsa:3486%09red/hsa:1019%09red/hsa:7157%09red/hsa:1017%09red/hsa:5925%09red/hsa:1030%09red/hsa:1111%09red/hsa:4893%09red/hsa:7249%09red/hsa:7248%09red/hsa:4772%09red/hsa:5728%09red/hsa:1871%09red/hsa:5605%09red/hsa:5604%09red/hsa:4088%09red/hsa:4087%09red/hsa:…
Chronic myeloid leukemia	KEGG PATHWAY	hsa05220	53	76	8.8468133666e-51	1.18378788382e-49	HDAC1|TGFB1|TGFB2|SMAD4|NRAS|HRAS|NFKBIA|BAX|SMAD3|MAP2K2|AKT2|AKT3|ARAF|ABL1|POLK|BCL2L1|PIK3CA|PIK3CB|PIK3CD|RB1|MAPK3|MAPK1|PIK3R2|PIK3R1|CDKN1B|DDB2|NFKB1|RELA|CDKN1A|TGFBR2|TGFBR1|CDKN2A|SHC1|HGF|E2F3|MDM2|MYC|KRAS|TP53|SOS1|E2F1|AKT1|CCND1|GRB2|PTPN11|MAP2K1|CBL|BAK1|STAT5B|RUNX1|CDK4|BRAF|CDK6	http://www.genome.jp/kegg-bin/show_pathway?hsa05220/hsa:10000%09red/hsa:598%09red/hsa:2885%09red/hsa:595%09red/hsa:578%09red/hsa:5291%09red/hsa:1019%09red/hsa:7157%09red/hsa:5925%09red/hsa:5781%09red/hsa:861%09red/hsa:867%09red/hsa:1871%09red/hsa:5605%09red/hsa:5604%09red/hsa:3065%09red/hsa:4088%09red/hsa:4089%09red/hsa:6464%09red/hsa:5595%09red/hsa:5594%09red/hsa:6777%09red/hsa:5290%09red/hsa:67…
FoxO signaling pathway	KEGG PATHWAY	hsa04068	61	132	3.83174019411e-50	4.89417724793e-49	IL7R|TGFB1|TGFB2|TNFSF10|SMAD4|NRAS|HRAS|STK11|EGFR|TGFBR1|MAP2K1|SMAD3|MAPK14|MAP2K2|FOXO1|AKT3|MAPK10|EGF|IL10|SKP2|PLK1|ATM|PIK3CA|PIK3CB|PIK3CD|MAPK3|MAPK1|PIK3R2|PIK3R1|CDKN1B|MAPK8|CDKN1A|CDKN2B|TGFBR2|IGF1R|IGF1|BCL2L11|AKT2|FASLG|SMAD2|HGF|STAT3|MDM2|EP300|KRAS|FOXO3|CCNB1|SOS1|AKT1|CCND1|CCND2|INSR|INS|IL6|PTEN|CDK2|GRB2|BRAF|ARAF|BCL6|CREBBP	http://www.genome.jp/kegg-bin/show_pathway?hsa04068/hsa:3569%09red/hsa:894%09red/hsa:10000%09red/hsa:5347%09red/hsa:595%09red/hsa:3480%09red/hsa:5604%09red/hsa:5291%09red/hsa:356%09red/hsa:6774%09red/hsa:604%09red/hsa:1017%09red/hsa:1030%09red/hsa:4893%09red/hsa:3479%09red/hsa:6502%09red/hsa:5728%09red/hsa:3630%09red/hsa:5605%09red/hsa:1950%09red/hsa:5599%09red/hsa:5602%09red/hsa:4088%09red/hsa:4…
Non-small cell lung cancer	KEGG PATHWAY	hsa05223	50	66	2.97030033952e-49	3.62893215394e-48	FHIT|RASSF1|NRAS|HRAS|EGFR|BAX|FOXO3|MAP2K2|AKT2|AKT3|ARAF|CASP9|POLK|EGF|TGFA|RARB|STAT3|PIK3CA|PIK3CB|PIK3CD|RB1|MAPK3|MAPK1|PIK3R2|PIK3R1|DDB2|PRKACA|KRAS|CDKN1A|JAK3|ERBB2|CDKN2A|PRKCA|RXRA|HGF|E2F3|ALK|TP53|SOS1|E2F1|AKT1|CCND1|MAP2K1|PLCG1|BAK1|STAT5B|GRB2|CDK4|BRAF|CDK6	http://www.genome.jp/kegg-bin/show_pathway?hsa05223/hsa:10000%09red/hsa:2885%09red/hsa:238%09red/hsa:5604%09red/hsa:3718%09red/hsa:1019%09red/hsa:7157%09red/hsa:581%09red/hsa:842%09red/hsa:5578%09red/hsa:5925%09red/hsa:4893%09red/hsa:2064%09red/hsa:6256%09red/hsa:1871%09red/hsa:5605%09red/hsa:1950%09red/hsa:1956%09red/hsa:5291%09red/hsa:7039%09red/hsa:11186%09red/hsa:2272%09red/hsa:595%09red/hsa:…
Hepatitis C	KEGG PATHWAY	hsa05160	63	155	4.93827239535e-49	5.78189392955e-48	PPP2R1A|PPP2R1B|NRAS|HRAS|NFKBIA|EGFR|CASP9|BAX|CTNNB1|MAP2K2|AKT2|AKT3|ARAF|BAK1|EGF|STAT3|STAT1|CFLAR|FAS|PIK3CB|PIK3CD|RB1|MAPK3|MAPK1|PIK3R2|PIK3R1|FADD|NFKB1|RELA|KRAS|CDKN1A|APAF1|IFNG|JAK1|PPP2R2A|RXRA|LDLR|TNF|FASLG|CYCS|PPARA|HGF|E2F3|RNASEL|MYC|CASP3|TP53|E2F1|SOS1|AKT1|CCND1|IFNA2|IFNA1|TNFRSF1A|MAP2K1|CASP8|GSK3B|CDK2|GRB2|CDK4|BRAF|CDK6|PIK3CA	http://www.genome.jp/kegg-bin/show_pathway?hsa05160/hsa:317%09red/hsa:10000%09red/hsa:2885%09red/hsa:595%09red/hsa:842%09red/hsa:5604%09red/hsa:6041%09red/hsa:1019%09red/hsa:355%09red/hsa:8772%09red/hsa:356%09red/hsa:6774%09red/hsa:1017%09red/hsa:5925%09red/hsa:3458%09red/hsa:5519%09red/hsa:1871%09red/hsa:7124%09red/hsa:4893%09red/hsa:6256%09red/hsa:5520%09red/hsa:5605%09red/hsa:1950%09red/hsa:19…
Pancreatic cancer	KEGG PATHWAY	hsa05212	51	75	1.68502455913e-48	1.89396760446e-47	BCL2L1|TGFB1|BRCA2|SMAD4|CDKN1A|EGFR|TGFB2|BAX|SMAD3|AKT1|AKT2|AKT3|ARAF|CASP9|POLK|EGF|TGFA|STAT3|STAT1|PIK3CA|PIK3CB|PIK3CD|RB1|MAPK3|MAPK1|PIK3R2|PIK3R1|JAK1|DDB2|NFKB1|RELA|MTOR|ERBB2|TGFBR2|TGFBR1|CDKN2A|RAD51|VEGFA|SMAD2|E2F3|MAPK8|KRAS|TP53|E2F1|CCND1|MAP2K1|BAK1|CDK4|BRAF|CDK6|MAPK10	http://www.genome.jp/kegg-bin/show_pathway?hsa05212/hsa:5604%09red/hsa:10000%09red/hsa:598%09red/hsa:595%09red/hsa:7422%09red/hsa:4089%09red/hsa:1019%09red/hsa:7157%09red/hsa:581%09red/hsa:842%09red/hsa:5925%09red/hsa:1871%09red/hsa:2064%09red/hsa:1950%09red/hsa:5599%09red/hsa:5602%09red/hsa:4088%09red/hsa:673%09red/hsa:7039%09red/hsa:5888%09red/hsa:3716%09red/hsa:1956%09red/hsa:5595%09red/hsa:55…
Focal adhesion	KEGG PATHWAY	hsa04510	65	199	1.06486699764e-45	1.15087548591e-44	ERBB2|PDGFRA|PTK2|MAP2K1|SRC|JUN|HRAS|ITGA3|BIRC3|LAMA5|ITGA6|ROCK1|CTNNB1|AKT1|AKT2|AKT3|MAPK10|FLT4|EGF|CAV1|MET|PIK3CA|PIK3CB|PIK3CD|THBS1|MAPK3|MAPK1|PIK3R2|PIK3R1|MAPK8|FLT1|PDGFRB|KDR|ITGB1|XIAP|IGF1R|IGF1|SHC1|PRKCA|EGFR|MYLK3|VEGFD|VEGFA|VEGFC|VEGFB|HGF|RHOA|BCAR1|FN1|SOS1|CCND1|CCND3|CCND2|MYLK|GSK3B|PDGFB|PTEN|GRB2|PRKACA|BRAF|COL1A1|PAK4|FLNA|ACTB|BCL2	http://www.genome.jp/kegg-bin/show_pathway?hsa04510/hsa:10298%09red/hsa:894%09red/hsa:10000%09red/hsa:3675%09red/hsa:3911%09red/hsa:596%09red/hsa:595%09red/hsa:3480%09red/hsa:5604%09red/hsa:9564%09red/hsa:5747%09red/hsa:1277%09red/hsa:5594%09red/hsa:1956%09red/hsa:331%09red/hsa:330%09red/hsa:5159%09red/hsa:2277%09red/hsa:4638%09red/hsa:3479%09red/hsa:3791%09red/hsa:2335%09red/hsa:5728%09red/hsa:5…
Epstein-Barr virus infection	KEGG PATHWAY	hsa05169	65	201	1.78397098601e-45	1.85665128544e-44	HDAC1|IFNA1|MYC|JUN|HLA-A|NFKBIA|CASP9|BAX|MAPK14|AKT1|AKT2|AKT3|MAPK10|MAP2K4|BAK1|POLK|TLR2|SKP2|STAT1|STAT3|FAS|PIK3CB|CCNE1|PIK3CD|RB1|PIK3R2|ICAM1|CDKN1B|DDB2|NFKB1|RELA|CDKN1A|APAF1|JAK3|PIK3R1|CD44|FADD|JAK1|E2F3|CD40|TNF|CYCS|CCNA2|MDM2|MAPK8|TP53|CASP3|E2F1|CCND1|IFNA2|CALR|CCND2|B2M|CASP8|VIM|IL6|RUNX3|CDK2|CDK4|CDK6|PIK3CA|BCL2L11|CCND3|BTK|BCL2	http://www.genome.jp/kegg-bin/show_pathway?hsa05169/hsa:3569%09red/hsa:317%09red/hsa:10000%09red/hsa:3383%09red/hsa:596%09red/hsa:595%09red/hsa:3725%09red/hsa:578%09red/hsa:836%09red/hsa:7431%09red/hsa:355%09red/hsa:51426%09red/hsa:8772%09red/hsa:842%09red/hsa:6774%09red/hsa:864%09red/hsa:1017%09red/hsa:5925%09red/hsa:10018%09red/hsa:7097%09red/hsa:7124%09red/hsa:5599%09red/hsa:960%09red/hsa:6502…
Melanoma	KEGG PATHWAY	hsa05218	48	72	2.05792789762e-45	2.06527764011e-44	PDGFRB|PDGFRA|NRAS|HRAS|IGF1|PDGFB|BAX|MAP2K2|AKT2|AKT3|ARAF|MITF|POLK|EGF|MET|PIK3CA|PIK3CB|PIK3CD|RB1|MAPK3|MAPK1|PIK3R2|PIK3R1|CDH1|KRAS|CDKN1A|IGF1R|CDKN2A|EGFR|DDB2|E2F3|MDM2|FGF4|FGF3|FGF2|FGF1|FGFR1|FGF10|TP53|E2F1|AKT1|CCND1|MAP2K1|BAK1|PTEN|CDK4|BRAF|CDK6	http://www.genome.jp/kegg-bin/show_pathway?hsa05218/hsa:10000%09red/hsa:595%09red/hsa:3480%09red/hsa:5604%09red/hsa:1019%09red/hsa:7157%09red/hsa:581%09red/hsa:4286%09red/hsa:4233%09red/hsa:5925%09red/hsa:2255%09red/hsa:4893%09red/hsa:3479%09red/hsa:5155%09red/hsa:5728%09red/hsa:1871%09red/hsa:5605%09red/hsa:1950%09red/hsa:1956%09red/hsa:5291%09red/hsa:5156%09red/hsa:5595%09red/hsa:5594%09red/hsa…
Transcriptional misregulation in cancer	KEGG PATHWAY	hsa05202	63	186	4.14609495215e-45	4.01742303984e-44	HDAC1|BCL2L1|PTK2|FUS|TGFBR2|CDKN1B|CDKN1A|MPO|BIRC3|IGF1R|BAX|FOXO1|ERG|MITF|CD40|POLK|FLT3|NCOR1|FLT1|RARA|MYCN|CEBPA|ATM|CSF1R|NTRK1|PAX8|JUP|KDM6A|PML|NFKB1|RELA|WT1|KMT2A|IGF1|SP1|TMPRSS2|HMGA2|BMI1|PLAU|RXRA|PAX5|IGFBP3|PROM1|MAX|MEN1|MDM2|ZEB1|MYC|DDB2|TP53|ETV4|ETV6|CXCL8|CCND2|PPARG|CSF2|BAK1|IL6|MET|RUNX1|MMP9|BCL6|MMP3	http://www.genome.jp/kegg-bin/show_pathway?hsa05202/hsa:3569%09red/hsa:4221%09red/hsa:3728%09red/hsa:598%09red/hsa:3480%09red/hsa:5328%09red/hsa:3486%09red/hsa:4314%09red/hsa:51426%09red/hsa:581%09red/hsa:4286%09red/hsa:604%09red/hsa:6935%09red/hsa:5079%09red/hsa:6667%09red/hsa:861%09red/hsa:3479%09red/hsa:5747%09red/hsa:1050%09red/hsa:6256%09red/hsa:4613%09red/hsa:7490%09red/hsa:8091%09red/hsa:4…
Small cell lung cancer	KEGG PATHWAY	hsa05222	51	93	5.5895096982e-45	5.23550741732e-44	BCL2L1|ITGB1|PTK2|FHIT|PTGS2|CDKN1B|CDKN1A|ITGA3|BIRC3|ITGA6|AKT1|AKT2|AKT3|CYCS|CASP9|POLK|RARB|SKP2|PIK3CA|PIK3CB|CCNE1|PIK3CD|CKS1B|RB1|PIK3R2|PIK3R1|DDB2|NFKB1|RELA|APAF1|CDKN2B|NOS2|NFKBIA|LAMA5|FN1|RXRA|BAX|E2F3|MYC|TP53|CASP3|E2F1|CCND1|MAX|XIAP|BAK1|PTEN|CDK2|CDK4|CDK6|BCL2	http://www.genome.jp/kegg-bin/show_pathway?hsa05222/hsa:317%09red/hsa:10000%09red/hsa:598%09red/hsa:3911%09red/hsa:596%09red/hsa:595%09red/hsa:578%09red/hsa:1019%09red/hsa:51426%09red/hsa:842%09red/hsa:331%09red/hsa:330%09red/hsa:1017%09red/hsa:5925%09red/hsa:1030%09red/hsa:5743%09red/hsa:4149%09red/hsa:5747%09red/hsa:2335%09red/hsa:5728%09red/hsa:1871%09red/hsa:2272%09red/hsa:54205%09red/hsa:365…
Glioma	KEGG PATHWAY	hsa05214	48	75	8.6070065447e-45	7.80183496471e-44	PDGFRB|PDGFRA|NRAS|HRAS|EGFR|PDGFB|BAX|MAP2K2|AKT2|AKT3|ARAF|POLK|EGF|TGFA|PIK3CA|PIK3CB|PIK3CD|RB1|MAPK3|MAPK1|PIK3R2|PIK3R1|DDB2|PRKACA|KRAS|CDKN1A|IGF1R|CDKN2A|SHC1|PRKCA|MTOR|HGF|E2F3|MDM2|IGF1|TP53|SOS1|E2F1|AKT1|CCND1|MAP2K1|PLCG1|BAK1|PTEN|GRB2|CDK4|BRAF|CDK6	http://www.genome.jp/kegg-bin/show_pathway?hsa05214/hsa:10000%09red/hsa:2885%09red/hsa:595%09red/hsa:3480%09red/hsa:5604%09red/hsa:1019%09red/hsa:7157%09red/hsa:581%09red/hsa:5578%09red/hsa:5925%09red/hsa:4893%09red/hsa:3479%09red/hsa:5728%09red/hsa:1871%09red/hsa:5605%09red/hsa:1950%09red/hsa:1956%09red/hsa:5291%09red/hsa:7039%09red/hsa:6464%09red/hsa:5156%09red/hsa:5595%09red/hsa:5594%09red/hsa…
Rap1 signaling pathway	KEGG PATHWAY	hsa04015	65	210	1.71508735749e-44	1.5060610858e-43	PDGFRB|NGF|VEGFC|NRAS|HRAS|EGFR|EPHA2|MAP2K1|MAPK14|MAP2K2|INSR|AKT3|FLT4|ID1|EGF|FLT1|TEK|BAP1|FGF3|PIK3CB|PIK3CD|VEGFD|FGF2|MAPK3|MAPK1|PIK3R2|PIK3R1|ANGPT2|PRKACA|KRAS|KDR|ITGB1|SRC|IGF1R|IGF1|CSF1R|PRKCA|INS|CDH1|AKT2|VEGFA|BCAR1|VEGFB|RHOA|FGF4|FGFR2|FGFR3|FGF1|FGFR1|CTNNB1|FGF10|GNAQ|AKT1|PDGFRA|CSF1|PLCG1|KIT|PDGFB|MET|FGFR4|BRAF|PIK3CA|ACTB|THBS1|GNAS	http://www.genome.jp/kegg-bin/show_pathway?hsa04015/hsa:5604%09red/hsa:3845%09red/hsa:10000%09red/hsa:7057%09red/hsa:3815%09red/hsa:2248%09red/hsa:3480%09red/hsa:4803%09red/hsa:9564%09red/hsa:5155%09red/hsa:5578%09red/hsa:2255%09red/hsa:4893%09red/hsa:3479%09red/hsa:3791%09red/hsa:2277%09red/hsa:3630%09red/hsa:5605%09red/hsa:1950%09red/hsa:1956%09red/hsa:285%09red/hsa:5291%09red/hsa:7010%09red/hs…
Influenza A	KEGG PATHWAY	hsa05164	60	167	3.20249879752e-44	2.72697624879e-43	CCL2|TNFSF10|ADAR|NFKBIA|MAP2K1|PRKCA|PRSS1|TNFRSF10B|TNFRSF10A|AKT3|BAX|CYCS|IL1A|IL1B|CASP9|CDK6|XPO1|PIK3CA|STAT1|FAS|PIK3CB|CCL5|PIK3CD|MAPK3|MAPK1|JAK2|PIK3R2|ICAM1|FADD|PML|PRKACA|RELA|RNASEL|APAF1|PIK3R1|IFNG|TMPRSS2|JAK1|TNF|FASLG|IL33|NFKB1|AKT1|EP300|IL18|CASP3|MAP2K2|CXCL8|CCND3|TNFRSF1A|AKT2|CASP8|BAK1|IL6|CDK4|TLR4|IFNA2|ACTB|IFNA1|CREBBP	http://www.genome.jp/kegg-bin/show_pathway?hsa05164/hsa:3569%09red/hsa:317%09red/hsa:10000%09red/hsa:3383%09red/hsa:842%09red/hsa:3716%09red/hsa:8797%09red/hsa:8795%09red/hsa:1019%09red/hsa:355%09red/hsa:8772%09red/hsa:356%09red/hsa:7514%09red/hsa:5578%09red/hsa:3458%09red/hsa:5595%09red/hsa:7124%09red/hsa:7099%09red/hsa:3606%09red/hsa:103%09red/hsa:6041%09red/hsa:6347%09red/hsa:5605%09red/hsa:56…
ErbB signaling pathway	KEGG PATHWAY	hsa04012	49	85	4.6870127434e-44	3.8736781791e-43	PLCG1|PTK2|SRC|NRAS|HRAS|EGFR|MAP2K2|AKT2|AKT3|MAPK10|MAP2K4|ABL1|EGF|TGFA|AREG|HBEGF|PIK3CA|PIK3CB|PIK3CD|MAPK3|MAPK1|PIK3R2|PIK3R1|CDKN1B|NRG1|MAPK8|CDKN1A|EREG|ERBB2|ERBB3|SHC1|ERBB4|PRKCA|JUN|MTOR|HGF|MYC|KRAS|SOS1|AKT1|MAP2K1|CBL|GSK3B|STAT5B|GRB2|PRKACA|BRAF|PAK4|ARAF	http://www.genome.jp/kegg-bin/show_pathway?hsa04012/hsa:10298%09red/hsa:10000%09red/hsa:2885%09red/hsa:3725%09red/hsa:5604%09red/hsa:374%09red/hsa:1956%09red/hsa:3084%09red/hsa:5335%09red/hsa:5578%09red/hsa:1839%09red/hsa:25%09red/hsa:4893%09red/hsa:867%09red/hsa:5747%09red/hsa:2066%09red/hsa:5605%09red/hsa:2065%09red/hsa:5602%09red/hsa:5291%09red/hsa:7039%09red/hsa:6464%09red/hsa:2069%09red/hsa:…
Chagas disease (American trypanosomiasis)	KEGG PATHWAY	hsa05142	51	103	2.88787301745e-43	2.31854947973e-42	CCL2|TGFB1|PPP2R1B|PPP2R1A|PIK3CD|NFKBIA|TGFBR1|SMAD2|SMAD3|MAPK14|AKT1|AKT2|AKT3|MAPK10|MAP2K4|IL1B|SERPINE1|TLR2|CFLAR|FAS|PIK3CB|CCL5|JUN|MAPK3|MAPK1|PIK3R2|PIK3R1|FADD|NFKB1|RELA|TGFBR2|NOS2|FOS|IFNG|PPP2R2A|TNF|FASLG|PIK3CA|MAPK8|TGFB2|GNAQ|GNAS|IL10|CXCL8|CALR|TNFRSF1A|CASP8|IL6|IL2|TLR4|GNA11	http://www.genome.jp/kegg-bin/show_pathway?hsa05142/hsa:3569%09red/hsa:8772%09red/hsa:10000%09red/hsa:3725%09red/hsa:5595%09red/hsa:355%09red/hsa:356%09red/hsa:2767%09red/hsa:3458%09red/hsa:5519%09red/hsa:7097%09red/hsa:7124%09red/hsa:7099%09red/hsa:6347%09red/hsa:5520%09red/hsa:5599%09red/hsa:5602%09red/hsa:4088%09red/hsa:5291%09red/hsa:4087%09red/hsa:2353%09red/hsa:5054%09red/hsa:3553%09red/hsa…
Apoptosis	KEGG PATHWAY	hsa04210	55	136	7.69717480827e-43	6.00807255868e-42	BCL2L1|NGF|TNFSF10|JUN|HRAS|NFKBIA|BIRC3|MAP2K1|CASP10|MAP2K2|AKT2|AKT3|MAPK10|MCL1|CYCS|CASP9|BCL2L11|CFLAR|FAS|PIK3CB|NRAS|NTRK1|PIK3CD|MAPK3|MAPK1|AKT1|PIK3R2|PIK3R1|FADD|NFKB1|RELA|BIRC5|APAF1|ATM|FOS|CTSB|CTSD|PARP1|TNF|FASLG|BAX|LMNA|MAPK8|KRAS|TP53|CASP3|TNFRSF10B|XIAP|TNFRSF1A|TNFRSF10A|CASP8|BAK1|PIK3CA|ACTB|BCL2	http://www.genome.jp/kegg-bin/show_pathway?hsa04210/hsa:317%09red/hsa:10000%09red/hsa:598%09red/hsa:596%09red/hsa:3725%09red/hsa:142%09red/hsa:8797%09red/hsa:8795%09red/hsa:355%09red/hsa:843%09red/hsa:356%09red/hsa:332%09red/hsa:331%09red/hsa:330%09red/hsa:842%09red/hsa:8772%09red/hsa:4000%09red/hsa:1508%09red/hsa:1509%09red/hsa:4893%09red/hsa:581%09red/hsa:5605%09red/hsa:5604%09red/hsa:5599%09re…
Endometrial cancer	KEGG PATHWAY	hsa05213	43	58	3.1119281735e-42	2.36338328852e-41	NRAS|HRAS|EGFR|BAX|CTNNB1|MAP2K2|MAP2K1|AKT3|ARAF|BAK1|POLK|EGF|AXIN2|AXIN1|PIK3CA|PIK3CB|PIK3CD|MLH1|MAPK3|MAPK1|PIK3R2|PIK3R1|CASP9|CDH1|MYC|CTNNA3|CDKN1A|ERBB2|DDB2|HGF|CTNNA1|KRAS|FOXO3|TP53|SOS1|AKT1|CCND1|AKT2|TCF7L2|GSK3B|PTEN|GRB2|BRAF	http://www.genome.jp/kegg-bin/show_pathway?hsa05213/hsa:10000%09red/hsa:29119%09red/hsa:595%09red/hsa:5604%09red/hsa:51426%09red/hsa:581%09red/hsa:842%09red/hsa:8312%09red/hsa:8313%09red/hsa:6934%09red/hsa:4893%09red/hsa:2064%09red/hsa:4292%09red/hsa:5728%09red/hsa:5605%09red/hsa:1950%09red/hsa:1956%09red/hsa:5291%09red/hsa:2885%09red/hsa:5595%09red/hsa:5594%09red/hsa:5290%09red/hsa:673%09red/hsa…
Platinum drug resistance	KEGG PATHWAY	hsa01524	45	73	1.58401762479e-41	1.17133934886e-40	BCL2L1|BRCA1|ERCC1|BIRC5|MSH3|BIRC3|MSH6|AKT1|AKT2|AKT3|CYCS|CASP9|ATP7B|ATM|FAS|PIK3CB|PIK3CD|MLH1|MAPK3|MAPK1|PIK3R2|PIK3R1|FADD|MSH2|APAF1|TOP2A|ERBB2|CDKN2A|XPA|CDKN1A|FASLG|BAX|MDM2|TP53|CASP3|GSTT1|GSTM1|GSTM3|XIAP|CASP8|BAK1|GSTP1|PIK3CA|ABCC2|BCL2	http://www.genome.jp/kegg-bin/show_pathway?hsa01524/hsa:317%09red/hsa:10000%09red/hsa:598%09red/hsa:596%09red/hsa:842%09red/hsa:578%09red/hsa:355%09red/hsa:1029%09red/hsa:8772%09red/hsa:356%09red/hsa:332%09red/hsa:331%09red/hsa:330%09red/hsa:2944%09red/hsa:2947%09red/hsa:4437%09red/hsa:4436%09red/hsa:2067%09red/hsa:2064%09red/hsa:672%09red/hsa:54205%09red/hsa:5595%09red/hsa:5594%09red/hsa:1026%09…
Measles	KEGG PATHWAY	hsa05162	53	138	2.15687090515e-40	1.55405313935e-39	BCL2L1|ADAR|JUN|NFKBIA|BAX|CASP9|AKT1|AKT2|AKT3|MAPK10|TP73|IL1A|IL1B|BAK1|TLR2|STAT3|STAT1|FAS|PIK3CB|CCNE1|PIK3CD|PIK3R2|PIK3R1|CDKN1B|CDK4|RELA|JAK1|APAF1|JAK3|CDK6|FOS|FADD|FASLG|CYCS|NFKB1|MAPK8|IL2RA|TP53|CASP3|CCND1|IFNA2|CCND3|CCND2|CASP8|GSK3B|IL6|STAT5B|CDK2|IL2|TLR4|PIK3CA|IFNA1|BCL2	http://www.genome.jp/kegg-bin/show_pathway?hsa05162/hsa:3569%09red/hsa:317%09red/hsa:894%09red/hsa:10000%09red/hsa:598%09red/hsa:596%09red/hsa:595%09red/hsa:3725%09red/hsa:578%09red/hsa:3718%09red/hsa:1019%09red/hsa:355%09red/hsa:8772%09red/hsa:356%09red/hsa:6774%09red/hsa:1017%09red/hsa:842%09red/hsa:7097%09red/hsa:7099%09red/hsa:5290%09red/hsa:103%09red/hsa:5599%09red/hsa:5602%09red/hsa:5291%09…
Human immunodeficiency virus 1 infection	KEGG PATHWAY	hsa05170	61	212	2.84324394542e-40	1.99737887166e-39	PLCG1|NFATC1|PTK2|CXCR4|NRAS|HRAS|NFKBIA|MAP2K1|MAPK14|MAP2K2|PTK2B|AKT3|MAPK10|CYCS|CASP9|B2M|CDC25C|FAS|PIK3CB|PIK3CD|PIK3CA|MAPK3|MAPK1|PIK3R2|PIK3R1|FADD|NFKB1|RELA|KRAS|HLA-A|CHEK1|ATM|FOS|PRKCA|MAPK8|JUN|FASLG|BAX|WEE1|GNAQ|CD4|CCNB1|CASP3|BCL2L1|AKT1|IFNA2|CALR|TNFRSF1A|AKT2|CASP8|BAK1|TLR2|CDK1|TNF|PRKACA|TLR4|GNA11|PAK4|MTOR|IFNA1|BCL2	http://www.genome.jp/kegg-bin/show_pathway?hsa05170/hsa:8772%09red/hsa:983%09red/hsa:10000%09red/hsa:598%09red/hsa:596%09red/hsa:3725%09red/hsa:578%09red/hsa:5747%09red/hsa:836%09red/hsa:920%09red/hsa:10298%09red/hsa:355%09red/hsa:356%09red/hsa:3440%09red/hsa:842%09red/hsa:5578%09red/hsa:2767%09red/hsa:1111%09red/hsa:7097%09red/hsa:7124%09red/hsa:7099%09red/hsa:4893%09red/hsa:5599%09red/hsa:4772%…
Signaling pathways regulating pluripotency of stem cells	KEGG PATHWAY	hsa04550	53	140	3.92260980096e-40	2.6884228148e-39	SMAD4|NRAS|HRAS|POU5F1B|ZFHX3|SMAD3|MAPK14|MAP2K2|AKT2|AKT3|HAND1|SOX2|ID1|FGFR4|STAT3|AXIN2|AXIN1|PIK3CA|PIK3CB|PIK3CD|FGF2|MAPK3|SMAD2|KLF4|JAK2|PIK3R2|PIK3R1|ISL1|MYC|KRAS|JAK3|IGF1R|IGF1|TBX3|JAK1|LEFTY2|BMI1|POU5F1|SKIL|AKT1|FGFR2|FGFR3|FGFR1|CTNNB1|BMP4|BMPR1A|WNT3|MAP2K1|GSK3B|GRB2|MAPK1|WNT5A|WNT11	http://www.genome.jp/kegg-bin/show_pathway?hsa04550/hsa:2263%09red/hsa:9314%09red/hsa:10000%09red/hsa:2885%09red/hsa:3480%09red/hsa:5604%09red/hsa:3718%09red/hsa:652%09red/hsa:6774%09red/hsa:9421%09red/hsa:8312%09red/hsa:8313%09red/hsa:7474%09red/hsa:7473%09red/hsa:463%09red/hsa:4893%09red/hsa:3479%09red/hsa:5605%09red/hsa:5460%09red/hsa:4088%09red/hsa:4089%09red/hsa:4087%09red/hsa:3397%09red/hsa…
HIF-1 signaling pathway	KEGG PATHWAY	hsa04066	48	109	6.52449580664e-39	4.36519838492e-38	PLCG1|TIMP1|CDKN1B|CDKN1A|MAP2K1|IGF1R|HIF1A|MAP2K2|INSR|AKT3|EGF|FLT1|TEK|STAT3|PIK3CA|PIK3CB|PIK3CD|SERPINE1|MAPK3|TFRC|AKT1|PIK3R2|PIK3R1|ANGPT2|NFKB1|RELA|MTOR|ERBB2|NOS2|IGF1|IFNG|EGFR|GAPDH|ENO2|PRKCA|EP300|VEGFA|VHL|HMOX1|AKT2|SLC2A1|INS|IL6|PRKACA|TLR4|MAPK1|CREBBP|BCL2	http://www.genome.jp/kegg-bin/show_pathway?hsa04066/hsa:3569%09red/hsa:10000%09red/hsa:596%09red/hsa:3480%09red/hsa:5604%09red/hsa:5335%09red/hsa:5578%09red/hsa:2026%09red/hsa:7099%09red/hsa:3479%09red/hsa:7076%09red/hsa:2064%09red/hsa:7428%09red/hsa:3630%09red/hsa:5605%09red/hsa:1950%09red/hsa:1956%09red/hsa:3162%09red/hsa:7010%09red/hsa:7037%09red/hsa:5054%09red/hsa:5595%09red/hsa:5594%09red/hs…
Relaxin signaling pathway	KEGG PATHWAY	hsa04926	50	130	3.39348159218e-38	2.2176007614e-37	ACTA2|TGFB1|TGFBR2|NRAS|HRAS|NFKBIA|EGFR|TGFBR1|SMAD2|SMAD3|MAPK14|MAP2K2|AKT2|AKT3|MAPK10|MAP2K4|COL3A1|PIK3CA|PIK3CB|PIK3CD|MAPK3|MAPK1|PIK3R2|PIK3R1|NFKB1|RELA|SRC|NOS2|SHC1|FOS|PRKCA|COL1A1|CREB1|VEGFD|JUN|VEGFA|VEGFC|VEGFB|HGF|MAPK8|KRAS|SOS1|AKT1|GNAS|MAP2K1|GRB2|PRKACA|MMP9|MMP2|MMP1	http://www.genome.jp/kegg-bin/show_pathway?hsa04926/hsa:3845%09red/hsa:10000%09red/hsa:2885%09red/hsa:3725%09red/hsa:1277%09red/hsa:5578%09red/hsa:6416%09red/hsa:4318%09red/hsa:4893%09red/hsa:2277%09red/hsa:5605%09red/hsa:5604%09red/hsa:5599%09red/hsa:5602%09red/hsa:4088%09red/hsa:4087%09red/hsa:6464%09red/hsa:2353%09red/hsa:1956%09red/hsa:5595%09red/hsa:5594%09red/hsa:5290%09red/hsa:5291%09red/h…
Bladder cancer	KEGG PATHWAY	hsa05219	36	41	2.07724431155e-37	1.32660375351e-36	RASSF1|HRAS|EGFR|MAP2K2|MAP2K1|ARAF|EGF|UPK3A|NRAS|HBEGF|RB1|THBS1|MAPK3|MAPK1|CDH1|MYC|CDKN1A|DAPK1|ERBB2|SRC|CDKN2A|VEGFA|E2F3|MDM2|FGFR3|KRAS|TP53|E2F1|CCND1|CXCL8|TYMP|CDK4|BRAF|MMP9|MMP2|MMP1	http://www.genome.jp/kegg-bin/show_pathway?hsa05219/hsa:11186%09red/hsa:5604%09red/hsa:1019%09red/hsa:1029%09red/hsa:5925%09red/hsa:1839%09red/hsa:4893%09red/hsa:7057%09red/hsa:1871%09red/hsa:5605%09red/hsa:1950%09red/hsa:1956%09red/hsa:1890%09red/hsa:595%09red/hsa:5595%09red/hsa:5594%09red/hsa:7380%09red/hsa:673%09red/hsa:999%09red/hsa:3576%09red/hsa:3845%09red/hsa:7422%09red/hsa:6714%09red/hsa:…
Thyroid hormone signaling pathway	KEGG PATHWAY	hsa04919	47	119	2.12362141667e-36	1.32608359575e-35	HDAC1|PLCG1|MAP2K1|NRAS|HRAS|HIF1A|NOTCH1|CTNNB1|MAP2K2|FOXO1|MED1|NOTCH2|GSK3B|TSC2|NCOR1|NCOA3|STAT1|PIK3CA|PIK3CB|PIK3CD|MAPK3|MED12|MAPK1|PIK3R2|PIK3R1|CASP9|MYC|SRC|PRKCA|RXRA|MTOR|MDM2|EP300|KRAS|BMP4|TP53|AKT1|CCND1|ESR1|AKT2|SLC2A1|NOTCH3|AKT3|PRKACA|ACTB|RHEB|CREBBP	http://www.genome.jp/kegg-bin/show_pathway?hsa04919/hsa:10000%09red/hsa:595%09red/hsa:5335%09red/hsa:2099%09red/hsa:5594%09red/hsa:652%09red/hsa:842%09red/hsa:5578%09red/hsa:4893%09red/hsa:7249%09red/hsa:1387%09red/hsa:6256%09red/hsa:5605%09red/hsa:5604%09red/hsa:3065%09red/hsa:4854%09red/hsa:4851%09red/hsa:60%09red/hsa:9611%09red/hsa:5595%09red/hsa:1499%09red/hsa:9968%09red/hsa:5290%09red/hsa:52…
Prolactin signaling pathway	KEGG PATHWAY	hsa04917	40	70	4.50140963567e-36	2.74977414701e-35	CCND2|NRAS|HRAS|MAPK14|MAP2K2|AKT2|AKT3|MAPK10|INS|STAT3|STAT1|PIK3CA|PIK3CB|PIK3CD|MAPK3|MAPK1|AKT1|PIK3R2|PIK3R1|JAK2|RELA|SRC|SHC1|FOS|NFKB1|HGF|ESR2|MAPK8|KRAS|FOXO3|IRF1|SOCS1|SOS1|CYP17A1|CCND1|ESR1|MAP2K1|GSK3B|STAT5B|GRB2	http://www.genome.jp/kegg-bin/show_pathway?hsa04917/hsa:8651%09red/hsa:10000%09red/hsa:2885%09red/hsa:595%09red/hsa:894%09red/hsa:2099%09red/hsa:6774%09red/hsa:2100%09red/hsa:4893%09red/hsa:3630%09red/hsa:5605%09red/hsa:5604%09red/hsa:5599%09red/hsa:5602%09red/hsa:6464%09red/hsa:2353%09red/hsa:1586%09red/hsa:3659%09red/hsa:5595%09red/hsa:5594%09red/hsa:5290%09red/hsa:5291%09red/hsa:5293%09red/hsa…
Fluid shear stress and atherosclerosis	KEGG PATHWAY	hsa05418	49	139	5.35427659084e-36	3.20117387665e-35	CCL2|PTK2|JUN|NQO1|MAPK14|BMPR1A|AKT2|AKT3|MAPK10|MAP2K4|IL1A|IL1B|CAV1|NFE2L2|PIK3CB|FOS|PIK3CD|PIK3R2|ICAM1|NFKB1|RELA|KDR|SRC|PDGFB|PIK3R1|SQSTM1|IFNG|TNF|VEGFA|PIK3CA|MIR10A|RHOA|BMP4|MAPK8|CTNNB1|TNFRSF1A|TP53|GSTT1|AKT1|GSTM1|GSTM3|HMOX1|KEAP1|GSTP1|MMP9|HSP90AA1|ACTB|MMP2|BCL2	http://www.genome.jp/kegg-bin/show_pathway?hsa05418/hsa:4780%09red/hsa:10000%09red/hsa:3383%09red/hsa:596%09red/hsa:3725%09red/hsa:5155%09red/hsa:5747%09red/hsa:1728%09red/hsa:7157%09red/hsa:3458%09red/hsa:2944%09red/hsa:2947%09red/hsa:7124%09red/hsa:4318%09red/hsa:9817%09red/hsa:6347%09red/hsa:3791%09red/hsa:5599%09red/hsa:5602%09red/hsa:3162%09red/hsa:8878%09red/hsa:387%09red/hsa:60%09red/hsa:3…
Acute myeloid leukemia	KEGG PATHWAY	hsa05221	39	66	1.26166743326e-35	7.38601143222e-35	NRAS|HRAS|AKT1|AKT2|AKT3|ARAF|TCF7L2|FLT3|RARA|CEBPA|STAT3|PIK3CA|PIK3CB|PIK3CD|MAPK3|JUP|MAPK1|PIK3R2|PIK3R1|PML|NFKB1|RELA|CSF1R|GRB2|PPARD|MTOR|HGF|MYC|KRAS|SOS1|MAP2K2|CCND1|MPO|MAP2K1|CSF2|KIT|STAT5B|RUNX1|BRAF	http://www.genome.jp/kegg-bin/show_pathway?hsa05221/hsa:10000%09red/hsa:3815%09red/hsa:595%09red/hsa:4353%09red/hsa:6934%09red/hsa:3728%09red/hsa:861%09red/hsa:1050%09red/hsa:5605%09red/hsa:5604%09red/hsa:5291%09red/hsa:2885%09red/hsa:5595%09red/hsa:5594%09red/hsa:5290%09red/hsa:673%09red/hsa:5371%09red/hsa:5293%09red/hsa:5295%09red/hsa:5296%09red/hsa:4790%09red/hsa:6654%09red/hsa:208%09red/hsa:5…
TNF signaling pathway	KEGG PATHWAY	hsa04668	45	112	3.6502402935e-35	2.09330106627e-34	MMP14|PTGS2|CCL5|JUN|NFKBIA|BIRC3|MAP2K1|MAPK14|AKT1|AKT2|AKT3|MAPK10|CASP8|MAP2K4|IL1B|CFLAR|FAS|PIK3CB|PIK3CD|MAPK3|MAPK1|PIK3R2|ICAM1|FADD|NFKB1|RELA|PIK3R1|FOS|CREB1|VEGFD|TNF|PIK3CA|VEGFC|CCL2|MAPK8|CXCL1|CASP10|IRF1|CASP3|TNFRSF1A|CSF1|CSF2|IL6|MMP9|MMP3	http://www.genome.jp/kegg-bin/show_pathway?hsa04668/hsa:3569%09red/hsa:8772%09red/hsa:10000%09red/hsa:3383%09red/hsa:3725%09red/hsa:5595%09red/hsa:836%09red/hsa:355%09red/hsa:843%09red/hsa:330%09red/hsa:6347%09red/hsa:7124%09red/hsa:5743%09red/hsa:2277%09red/hsa:5604%09red/hsa:5599%09red/hsa:5602%09red/hsa:4323%09red/hsa:2353%09red/hsa:3659%09red/hsa:3553%09red/hsa:5594%09red/hsa:5290%09red/hsa:5…
Renal cell carcinoma	KEGG PATHWAY	hsa05211	39	69	4.58652815591e-35	2.57762882362e-34	TGFB1|TGFB2|NRAS|HRAS|HIF1A|VHL|AKT2|AKT3|ARAF|FH|ETS1|TGFA|PIK3CA|PIK3CB|PIK3CD|MAPK3|MAPK1|AKT1|PIK3R2|PIK3R1|CDKN1A|FLCN|PDGFB|JUN|VEGFA|HGF|EP300|KRAS|EPAS1|SOS1|MAP2K2|PTPN11|MAP2K1|SLC2A1|MET|GRB2|BRAF|PAK4|CREBBP	http://www.genome.jp/kegg-bin/show_pathway?hsa05211/hsa:10298%09red/hsa:10000%09red/hsa:2885%09red/hsa:3725%09red/hsa:5155%09red/hsa:1387%09red/hsa:5781%09red/hsa:4893%09red/hsa:3091%09red/hsa:5605%09red/hsa:5604%09red/hsa:201163%09red/hsa:2271%09red/hsa:673%09red/hsa:7039%09red/hsa:5595%09red/hsa:5594%09red/hsa:1026%09red/hsa:5290%09red/hsa:5291%09red/hsa:5293%09red/hsa:5295%09red/hsa:5296%09red…
Cell cycle	KEGG PATHWAY	hsa04110	45	124	1.32021962884e-33	7.27415128832e-33	HDAC1|TGFB1|TGFB2|BUB1B|CDKN1C|CDKN1B|CDKN1A|ATM|SMAD2|PRKDC|ABL1|EP300|SKP2|PLK1|MAD1L1|CCNE1|CDC25C|RB1|TTK|SMAD4|WEE1|CHEK2|CHEK1|PCNA|CDKN2A|BUB1|STAG2|E2F3|CDKN2B|CCNA2|MDM2|SMAD3|MYC|CCNB1|TP53|E2F1|CCND1|CCND3|CCND2|GSK3B|CDK1|CDK2|CDK4|CDK6|CREBBP	http://www.genome.jp/kegg-bin/show_pathway?hsa04110/hsa:983%09red/hsa:701%09red/hsa:5347%09red/hsa:595%09red/hsa:1019%09red/hsa:1029%09red/hsa:6502%09red/hsa:1017%09red/hsa:5925%09red/hsa:1030%09red/hsa:890%09red/hsa:1111%09red/hsa:25%09red/hsa:8379%09red/hsa:1871%09red/hsa:3065%09red/hsa:4088%09red/hsa:4089%09red/hsa:4087%09red/hsa:896%09red/hsa:894%09red/hsa:995%09red/hsa:5591%09red/hsa:891%09r…
p53 signaling pathway	KEGG PATHWAY	hsa04115	38	72	2.38152368963e-33	1.28693876305e-32	BCL2L1|CD82|CDKN1A|ATM|BAX|TNFRSF10B|IGF1|TP73|TSC2|SERPINE1|PPM1D|CDK1|FAS|CCNE1|THBS1|MDM4|DDB2|CHEK2|APAF1|CHEK1|CDKN2A|IGFBP3|CYCS|MDM2|SERPINB5|CCNB1|TP53|CASP3|CCND1|CCND3|CCND2|CASP8|CASP9|PTEN|CDK2|CDK4|CDK6|BCL2	http://www.genome.jp/kegg-bin/show_pathway?hsa04115/hsa:317%09red/hsa:983%09red/hsa:598%09red/hsa:596%09red/hsa:595%09red/hsa:3486%09red/hsa:8795%09red/hsa:1019%09red/hsa:355%09red/hsa:7157%09red/hsa:842%09red/hsa:1017%09red/hsa:1111%09red/hsa:8493%09red/hsa:3479%09red/hsa:7249%09red/hsa:5728%09red/hsa:7161%09red/hsa:7057%09red/hsa:5054%09red/hsa:896%09red/hsa:894%09red/hsa:3732%09red/hsa:891%09r…
Neurotrophin signaling pathway	KEGG PATHWAY	hsa04722	44	119	3.62206644249e-33	1.92037862328e-32	NGF|NRAS|HRAS|NFKBIA|BAX|MAPK14|MAP2K2|AKT2|AKT3|MAPK10|TP73|ABL1|BDNF|PIK3CA|PIK3CB|MAP3K1|PIK3CD|NTRK1|NTRK2|NTRK3|MAPK3|MAPK1|PIK3R2|PIK3R1|NFKB1|RELA|SHC1|JUN|FASLG|HGF|RHOA|MAPK8|KRAS|FOXO3|TP53|SOS1|AKT1|PTPN11|MAP2K1|PLCG1|GSK3B|GRB2|BRAF|BCL2	http://www.genome.jp/kegg-bin/show_pathway?hsa04722/hsa:10000%09red/hsa:596%09red/hsa:3725%09red/hsa:4803%09red/hsa:4792%09red/hsa:356%09red/hsa:627%09red/hsa:5781%09red/hsa:4893%09red/hsa:7161%09red/hsa:5605%09red/hsa:5604%09red/hsa:5599%09red/hsa:5602%09red/hsa:5291%09red/hsa:2885%09red/hsa:6464%09red/hsa:387%09red/hsa:4914%09red/hsa:4915%09red/hsa:4916%09red/hsa:5594%09red/hsa:5290%09red/hsa:6…
T cell receptor signaling pathway	KEGG PATHWAY	hsa04660	42	103	4.09936408187e-33	2.13318760557e-32	PLCG1|NFATC1|JUN|HRAS|NFKBIA|MAPK14|MAP2K2|AKT2|AKT3|MAPK10|PIK3CA|PIK3CB|NRAS|PIK3CD|BCL10|MAPK3|MAPK1|PIK3R2|PIK3R1|CDK4|RELA|PDCD1|CTLA4|FOS|IFNG|TNF|NFKB1|HGF|RHOA|MAPK8|KRAS|CD4|SOS1|AKT1|IL10|MAP2K1|CSF2|GSK3B|IL4|GRB2|IL2|PAK4	http://www.genome.jp/kegg-bin/show_pathway?hsa04660/hsa:10298%09red/hsa:10000%09red/hsa:2885%09red/hsa:3725%09red/hsa:3565%09red/hsa:920%09red/hsa:1019%09red/hsa:4792%09red/hsa:3458%09red/hsa:7124%09red/hsa:4893%09red/hsa:4772%09red/hsa:5605%09red/hsa:5604%09red/hsa:5599%09red/hsa:5602%09red/hsa:5291%09red/hsa:2353%09red/hsa:387%09red/hsa:5133%09red/hsa:5594%09red/hsa:5290%09red/hsa:3558%09red/hs…
PD-L1 expression and PD-1 checkpoint pathway in cancer	KEGG PATHWAY	hsa05235	40	89	6.59242577712e-33	3.36813026067e-32	NFATC1|NRAS|HRAS|NFKBIA|EGFR|HIF1A|CD4|MAP2K2|AKT2|AKT3|EGF|STAT3|STAT1|PIK3CA|PIK3CB|PIK3CD|MAPK3|MAPK1|JAK2|PIK3R2|PIK3R1|JAK1|NFKB1|RELA|PDCD1|FOS|IFNG|JUN|MTOR|KRAS|MAPK14|ALK|AKT1|CD274|PTPN11|MAP2K1|PLCG1|TLR2|PTEN|TLR4	http://www.genome.jp/kegg-bin/show_pathway?hsa05235/hsa:5604%09red/hsa:10000%09red/hsa:238%09red/hsa:3725%09red/hsa:5595%09red/hsa:920%09red/hsa:4792%09red/hsa:6774%09red/hsa:3458%09red/hsa:5781%09red/hsa:7099%09red/hsa:4893%09red/hsa:4772%09red/hsa:5728%09red/hsa:5605%09red/hsa:1950%09red/hsa:1956%09red/hsa:3716%09red/hsa:2353%09red/hsa:5133%09red/hsa:5594%09red/hsa:5290%09red/hsa:5291%09red/hsa…
Jak-STAT signaling pathway	KEGG PATHWAY	hsa04630	48	162	2.03657709873e-32	1.02192529418e-31	IL7R|BCL2L1|PDGFRA|PDGFRB|HRAS|EGFR|AKT1|AKT2|AKT3|MCL1|EGF|LEP|STAT3|STAT1|STAT5B|PIK3CA|PIK3CB|PIK3CD|JAK2|PIK3R2|PIK3R1|JAK1|MYC|CDKN1A|JAK3|PDGFB|IFNG|MTOR|HGF|EP300|IL2RA|SOCS1|SOS1|CCND1|IFNA2|CCND3|CCND2|IFNA1|CSF2|CSF3|IL6|IL10|IL4|GRB2|IL2|PTPN11|CREBBP|BCL2	http://www.genome.jp/kegg-bin/show_pathway?hsa04630/hsa:3569%09red/hsa:8651%09red/hsa:10000%09red/hsa:3952%09red/hsa:596%09red/hsa:595%09red/hsa:3565%09red/hsa:1440%09red/hsa:5159%09red/hsa:3458%09red/hsa:5781%09red/hsa:598%09red/hsa:5290%09red/hsa:1950%09red/hsa:1956%09red/hsa:5291%09red/hsa:2885%09red/hsa:3439%09red/hsa:896%09red/hsa:5156%09red/hsa:894%09red/hsa:3718%09red/hsa:6777%09red/hsa:35…
Viral carcinogenesis	KEGG PATHWAY	hsa05203	51	201	1.25103140019e-31	6.16736532374e-31	HDAC1|JAK3|NRAS|HRAS|NFKBIA|BAX|MDM2|GSN|SKP2|STAT3|MAD1L1|PIK3CA|PIK3CB|CCNE1|PIK3CD|RB1|MAPK3|MAPK1|PIK3R2|PIK3R1|CDKN1B|NFKB1|RELA|HLA-A|PKM|CDKN2B|SRC|CDKN2A|JAK1|CREB1|STAT5B|JUN|CCNA2|RHOA|EP300|KRAS|TP53|CASP3|CCND1|GRB2|CCND3|CCND2|CASP8|BAK1|CDK1|CDK2|CDKN1A|CDK4|CDK6|CHEK1|CREBBP	http://www.genome.jp/kegg-bin/show_pathway?hsa05203/hsa:983%09red/hsa:894%09red/hsa:2885%09red/hsa:595%09red/hsa:3725%09red/hsa:578%09red/hsa:3718%09red/hsa:1019%09red/hsa:841%09red/hsa:7157%09red/hsa:6774%09red/hsa:6502%09red/hsa:1017%09red/hsa:5925%09red/hsa:1030%09red/hsa:1111%09red/hsa:4893%09red/hsa:8379%09red/hsa:3065%09red/hsa:5315%09red/hsa:3716%09red/hsa:3105%09red/hsa:387%09red/hsa:896%…
Central carbon metabolism in cancer	KEGG PATHWAY	hsa05230	36	69	1.58175455681e-31	7.66332811142e-31	PDGFRB|PDGFRA|NRAS|HRAS|EGFR|HIF1A|MAP2K2|AKT2|AKT3|FLT3|MET|PIK3CA|PIK3CB|PIK3CD|NTRK1|NTRK3|MAPK3|MAPK1|PIK3R2|PIK3R1|MYC|KRAS|PKM|ERBB2|IDH1|MTOR|RET|FGFR2|FGFR3|FGFR1|TP53|AKT1|MAP2K1|SLC2A1|KIT|PTEN	http://www.genome.jp/kegg-bin/show_pathway?hsa05230/hsa:10000%09red/hsa:3815%09red/hsa:5595%09red/hsa:4233%09red/hsa:5979%09red/hsa:4893%09red/hsa:2064%09red/hsa:5728%09red/hsa:5605%09red/hsa:5604%09red/hsa:1956%09red/hsa:3417%09red/hsa:5315%09red/hsa:4914%09red/hsa:5156%09red/hsa:4916%09red/hsa:5594%09red/hsa:5290%09red/hsa:5291%09red/hsa:5293%09red/hsa:5295%09red/hsa:5296%09red/hsa:208%09red/hs…
Th17 cell differentiation	KEGG PATHWAY	hsa04659	41	107	1.7190145343e-31	8.18717091761e-31	TGFB1|NFATC1|SMAD4|NFKBIA|HIF1A|SMAD3|MAPK14|PLCG1|MAPK10|IL1B|RARA|AHR|STAT3|STAT1|JUN|GATA3|MAPK3|MAPK1|JAK2|JAK3|JAK1|FOXP3|NFKB1|RELA|TGFBR2|TGFBR1|IL17A|FOS|IFNG|RXRA|CD4|MTOR|SMAD2|MAPK8|IL2RA|IL6|STAT5B|IL4|RUNX1|IL2|HSP90AA1	http://www.genome.jp/kegg-bin/show_pathway?hsa04659/hsa:3569%09red/hsa:3605%09red/hsa:3725%09red/hsa:3565%09red/hsa:920%09red/hsa:3718%09red/hsa:50943%09red/hsa:6774%09red/hsa:196%09red/hsa:3458%09red/hsa:5595%09red/hsa:861%09red/hsa:4772%09red/hsa:6256%09red/hsa:5602%09red/hsa:4088%09red/hsa:4089%09red/hsa:4087%09red/hsa:4792%09red/hsa:2353%09red/hsa:2625%09red/hsa:3553%09red/hsa:5594%09red/hsa:…
Yersinia infection	KEGG PATHWAY	hsa05135	42	121	8.23918235816e-31	3.85868373774e-30	CCL2|NFATC1|PTK2|PIK3CD|NFKBIA|MAP2K1|ROCK1|MAPK14|MAP2K2|PTK2B|AKT3|MAPK10|MAP2K4|IL1B|PIK3CA|PIK3CB|JUN|MAPK3|MAPK1|PIK3R2|PIK3R1|NFKB1|RELA|ITGB1|SRC|FOS|TNF|RHOA|BCAR1|MAPK8|IL18|FN1|AKT1|IL10|CXCL8|AKT2|PLCG1|GSK3B|IL6|IL2|TLR4|ACTB	http://www.genome.jp/kegg-bin/show_pathway?hsa05135/hsa:3569%09red/hsa:10000%09red/hsa:3606%09red/hsa:3725%09red/hsa:5595%09red/hsa:9564%09red/hsa:7124%09red/hsa:7099%09red/hsa:5747%09red/hsa:4772%09red/hsa:2335%09red/hsa:6347%09red/hsa:5290%09red/hsa:5605%09red/hsa:5604%09red/hsa:5599%09red/hsa:5602%09red/hsa:5291%09red/hsa:2185%09red/hsa:2353%09red/hsa:387%09red/hsa:60%09red/hsa:3553%09red/hsa:…
Estrogen signaling pathway	KEGG PATHWAY	hsa04915	43	138	6.42464306085e-30	2.95954868868e-29	PIK3CD|HRAS|EGFR|TFF1|MAP2K2|AKT2|AKT3|RARA|NCOA3|HBEGF|PIK3CA|PIK3CB|NRAS|MAPK3|MAPK1|PGR|PIK3R2|PIK3R1|TGFA|ESR1|SRC|SHC1|FOS|SP1|KRT20|CTSD|CREB1|JUN|HGF|KRAS|ESR2|GNAQ|SOS1|AKT1|GNAS|MAP2K1|GRB2|MMP9|HSP90AA1|KRT18|MMP2|KRT19|BCL2	http://www.genome.jp/kegg-bin/show_pathway?hsa04915/hsa:1385%09red/hsa:10000%09red/hsa:596%09red/hsa:3725%09red/hsa:5604%09red/hsa:2099%09red/hsa:54474%09red/hsa:3875%09red/hsa:6667%09red/hsa:2100%09red/hsa:1509%09red/hsa:4893%09red/hsa:5605%09red/hsa:4318%09red/hsa:1956%09red/hsa:2885%09red/hsa:7039%09red/hsa:6464%09red/hsa:2353%09red/hsa:7031%09red/hsa:5595%09red/hsa:5594%09red/hsa:5290%09red/h…
Osteoclast differentiation	KEGG PATHWAY	hsa04380	41	128	5.61798325271e-29	2.54621499034e-28	NFATC1|TGFB2|TGFB1|PIK3CD|NFKBIA|MAP2K1|MAPK14|AKT1|AKT2|AKT3|MAPK10|MITF|IL1A|IL1B|STAT1|PIK3CA|PIK3CB|JUN|MAPK3|MAPK1|PIK3R2|PIK3R1|JAK1|NFKB1|RELA|TGFBR2|TGFBR1|FOS|IFNG|CREB1|PPARG|TNF|MAPK8|SQSTM1|SOCS1|TNFRSF1A|CSF1R|CSF1|GRB2|CYLD|BTK	http://www.genome.jp/kegg-bin/show_pathway?hsa04380/hsa:8651%09red/hsa:10000%09red/hsa:2885%09red/hsa:3725%09red/hsa:5595%09red/hsa:5594%09red/hsa:4286%09red/hsa:1540%09red/hsa:3458%09red/hsa:7124%09red/hsa:4772%09red/hsa:5604%09red/hsa:5599%09red/hsa:5602%09red/hsa:8878%09red/hsa:3553%09red/hsa:3552%09red/hsa:5290%09red/hsa:5291%09red/hsa:5293%09red/hsa:4792%09red/hsa:5295%09red/hsa:5296%09red/h…
Tuberculosis	KEGG PATHWAY	hsa05152	46	179	7.48875951196e-29	3.34022448073e-28	TGFB1|TGFB2|VDR|BAX|MAPK14|AKT1|AKT2|AKT3|MAPK10|IL1A|IL1B|TLR2|STAT1|HSPD1|BCL10|MAPK3|MAPK1|JAK2|FADD|NFKB1|RELA|APAF1|SRC|NOS2|IFNG|JAK1|CTSD|CREB1|TNF|CYCS|RHOA|EP300|MAPK8|IL18|CASP10|CASP3|TNFRSF1A|IL10|IFNA2|IFNA1|CASP8|CASP9|IL6|TLR4|CREBBP|BCL2	http://www.genome.jp/kegg-bin/show_pathway?hsa05152/hsa:3569%09red/hsa:317%09red/hsa:1385%09red/hsa:10000%09red/hsa:3606%09red/hsa:596%09red/hsa:5595%09red/hsa:5594%09red/hsa:841%09red/hsa:843%09red/hsa:842%09red/hsa:3458%09red/hsa:8772%09red/hsa:7097%09red/hsa:7124%09red/hsa:1509%09red/hsa:5602%09red/hsa:3716%09red/hsa:387%09red/hsa:3439%09red/hsa:3553%09red/hsa:3552%09red/hsa:54205%09red/hsa:70…
Toxoplasmosis	KEGG PATHWAY	hsa05145	39	113	1.25808377968e-28	5.52377409514e-28	BCL2L1|TGFB1|TGFB2|NFKBIA|BIRC3|ITGA6|MAPK14|AKT1|AKT2|AKT3|MAPK10|STAT3|STAT1|PIK3CG|MAPK3|MAPK1|JAK2|JAK1|NFKB1|RELA|ITGB1|NOS2|LAMA5|IFNG|CD40|LDLR|TNF|CYCS|MAPK8|SOCS1|CASP3|TNFRSF1A|IL10|XIAP|CASP8|CASP9|TLR2|TLR4|BCL2	http://www.genome.jp/kegg-bin/show_pathway?hsa05145/hsa:8651%09red/hsa:10000%09red/hsa:598%09red/hsa:3911%09red/hsa:596%09red/hsa:841%09red/hsa:842%09red/hsa:6774%09red/hsa:331%09red/hsa:330%09red/hsa:3458%09red/hsa:7097%09red/hsa:7124%09red/hsa:7099%09red/hsa:5602%09red/hsa:54205%09red/hsa:4792%09red/hsa:3655%09red/hsa:5595%09red/hsa:5594%09red/hsa:5294%09red/hsa:3949%09red/hsa:3717%09red/hsa:83…
Choline metabolism in cancer	KEGG PATHWAY	hsa05231	36	99	3.60236374269e-27	1.55732955645e-26	PDGFRB|PDGFRA|PIK3CD|HRAS|EGFR|HIF1A|MAP2K2|MAP2K1|AKT3|MAPK10|TSC2|EGF|TSC1|PIK3CA|PIK3CB|NRAS|MAPK3|MAPK1|PIK3R2|PIK3R1|MAPK8|PDGFB|FOS|PRKCA|SP1|JUN|MTOR|HGF|KRAS|SOS1|AKT1|AKT2|PLCG1|GRB2|PRKACA|RHEB	http://www.genome.jp/kegg-bin/show_pathway?hsa05231/hsa:10000%09red/hsa:2885%09red/hsa:3725%09red/hsa:5604%09red/hsa:6667%09red/hsa:5159%09red/hsa:5578%09red/hsa:4893%09red/hsa:7249%09red/hsa:7248%09red/hsa:5605%09red/hsa:1950%09red/hsa:5602%09red/hsa:2353%09red/hsa:1956%09red/hsa:5156%09red/hsa:5595%09red/hsa:5594%09red/hsa:5290%09red/hsa:5291%09red/hsa:5293%09red/hsa:5295%09red/hsa:5296%09red/h…
Regulation of actin cytoskeleton	KEGG PATHWAY	hsa04810	47	214	6.80182422022e-27	2.89592819073e-26	PDGFRB|PDGFRA|PTK2|NRAS|HRAS|ITGA3|EGFR|ITGA6|ROCK1|MAP2K2|MAP2K1|ARAF|EGF|GSN|CXCL12|BCAR1|FGF3|PIK3CB|PIK3CD|FGF2|MAPK3|MAPK1|PIK3R2|PIK3R1|CXCR4|KRAS|ITGB1|SRC|PDGFB|MYLK3|HGF|RHOA|FGF4|FGFR2|FGFR3|FGF1|FGFR1|FGF10|FN1|SOS1|MYLK|INS|FGFR4|BRAF|PIK3CA|PAK4|ACTB	http://www.genome.jp/kegg-bin/show_pathway?hsa04810/hsa:10298%09red/hsa:3675%09red/hsa:5604%09red/hsa:9564%09red/hsa:5155%09red/hsa:4638%09red/hsa:3630%09red/hsa:6387%09red/hsa:2255%09red/hsa:4893%09red/hsa:5747%09red/hsa:2335%09red/hsa:5290%09red/hsa:5605%09red/hsa:1950%09red/hsa:1956%09red/hsa:5291%09red/hsa:387%09red/hsa:60%09red/hsa:3655%09red/hsa:5156%09red/hsa:5595%09red/hsa:5594%09red/hsa:…
Non-alcoholic fatty liver disease (NAFLD)	KEGG PATHWAY	hsa04932	41	149	7.93458111583e-27	3.3277870053e-26	TGFB1|PIK3CD|BAX|AKT1|INSR|AKT3|MAPK10|CASP8|IL1A|IL1B|INS|XBP1|IL6|CEBPA|BCL2L11|FAS|PIK3CB|JUN|PIK3R2|PIK3R1|NFKB1|RELA|MT-CYB|RXRA|TNF|FASLG|CYCS|PPARA|MAPK8|CASP3|TNFRSF1A|CXCL8|AKT2|CYP2E1|GSK3B|LEP|PIK3CA|SDHA|SDHC|SDHB|SDHD	http://www.genome.jp/kegg-bin/show_pathway?hsa04932/hsa:3569%09red/hsa:10000%09red/hsa:3952%09red/hsa:3725%09red/hsa:355%09red/hsa:581%09red/hsa:356%09red/hsa:6392%09red/hsa:10018%09red/hsa:7124%09red/hsa:6389%09red/hsa:1050%09red/hsa:6256%09red/hsa:7494%09red/hsa:3630%09red/hsa:5599%09red/hsa:5602%09red/hsa:54205%09red/hsa:3553%09red/hsa:3552%09red/hsa:5290%09red/hsa:5291%09red/hsa:5293%09red/hs…
C-type lectin receptor signaling pathway	KEGG PATHWAY	hsa04625	36	104	1.45475317529e-26	6.01155356258e-26	NFATC1|PTGS2|NRAS|HRAS|NFKBIA|MAPK14|AKT1|AKT2|AKT3|MAPK10|IL1B|MDM2|STAT1|PIK3CA|PIK3CB|PIK3CD|BCL10|MAPK3|MAPK1|PIK3R2|PIK3R1|CYLD|RELA|SRC|JUN|NFKB1|RHOA|MAPK8|KRAS|IRF1|IL10|PTPN11|CASP8|IL6|TNF|IL2	http://www.genome.jp/kegg-bin/show_pathway?hsa04625/hsa:3569%09red/hsa:10000%09red/hsa:3725%09red/hsa:5595%09red/hsa:841%09red/hsa:1540%09red/hsa:5781%09red/hsa:7124%09red/hsa:5743%09red/hsa:4893%09red/hsa:4772%09red/hsa:3659%09red/hsa:5599%09red/hsa:5602%09red/hsa:5291%09red/hsa:387%09red/hsa:3553%09red/hsa:5594%09red/hsa:5290%09red/hsa:3558%09red/hsa:5293%09red/hsa:4792%09red/hsa:5295%09red/hsa…
Hippo signaling pathway	KEGG PATHWAY	hsa04390	41	154	2.33287430691e-26	9.50054609045e-26	TGFB1|PPP2R1B|PPP2R1A|RASSF1|BIRC5|SMAD7|TGFB2|SMAD2|SMAD3|CTNNB1|BMPR1A|TP73|SOX2|ID1|SERPINE1|AREG|AXIN2|AXIN1|CTNNA1|SMAD4|NF2|CDH1|MYC|CTNNA3|TGFBR2|TGFBR1|PPP2R2A|SNAI2|WNT5A|FGF1|YAP1|BMP6|BMP4|WNT3|CCND3|CCND2|TCF7L2|GSK3B|CCND1|ACTB|WNT11	http://www.genome.jp/kegg-bin/show_pathway?hsa04390/hsa:3397%09red/hsa:10413%09red/hsa:29119%09red/hsa:11186%09red/hsa:652%09red/hsa:374%09red/hsa:332%09red/hsa:8312%09red/hsa:8313%09red/hsa:7474%09red/hsa:7473%09red/hsa:5519%09red/hsa:5518%09red/hsa:6934%09red/hsa:4771%09red/hsa:7161%09red/hsa:4088%09red/hsa:4089%09red/hsa:4087%09red/hsa:595%09red/hsa:5054%09red/hsa:7042%09red/hsa:896%09red/hsa:…
Phospholipase D signaling pathway	KEGG PATHWAY	hsa04072	40	148	5.89134911267e-26	2.36495585809e-25	PDGFRB|PDGFRA|NRAS|HRAS|EGFR|MAP2K1|MAP2K2|PTK2B|AKT3|INS|TSC2|EGF|TSC1|PIK3CA|PIK3CB|PIK3CD|PIK3CG|MAPK3|MAPK1|PIK3R2|PIK3R1|PDGFB|SHC1|PRKCA|AKT2|MTOR|HGF|RHOA|KRAS|SOS1|AKT1|CXCL8|PTPN11|GNAS|INSR|PLCG1|KIT|GRB2|PRKACA|RHEB	http://www.genome.jp/kegg-bin/show_pathway?hsa04072/hsa:10000%09red/hsa:3815%09red/hsa:5604%09red/hsa:5578%09red/hsa:5781%09red/hsa:4893%09red/hsa:7249%09red/hsa:7248%09red/hsa:3630%09red/hsa:5605%09red/hsa:1950%09red/hsa:1956%09red/hsa:2885%09red/hsa:2185%09red/hsa:6464%09red/hsa:387%09red/hsa:5156%09red/hsa:5595%09red/hsa:5594%09red/hsa:5290%09red/hsa:5291%09red/hsa:5293%09red/hsa:5294%09red/hs…
mTOR signaling pathway	KEGG PATHWAY	hsa04150	40	153	1.69933639381e-25	6.72554262903e-25	NRAS|HRAS|STK11|MAP2K1|MAP2K2|INSR|AKT3|INS|TSC2|TSC1|SKP2|PIK3CA|PIK3CB|PIK3CD|MAPK3|MAPK1|PIK3R2|PIK3R1|FLCN|IGF1R|IGF1|PRKCA|TNF|MTOR|HGF|RHOA|KRAS|SOS1|AKT1|WNT3|TNFRSF1A|AKT2|GSK3B|PTEN|GRB2|PRKACA|BRAF|WNT5A|RHEB|WNT11	http://www.genome.jp/kegg-bin/show_pathway?hsa04150/hsa:10000%09red/hsa:2885%09red/hsa:3480%09red/hsa:5578%09red/hsa:7474%09red/hsa:7473%09red/hsa:7124%09red/hsa:4893%09red/hsa:3479%09red/hsa:7249%09red/hsa:7248%09red/hsa:6502%09red/hsa:5728%09red/hsa:3630%09red/hsa:5605%09red/hsa:5604%09red/hsa:201163%09red/hsa:5291%09red/hsa:387%09red/hsa:5595%09red/hsa:5594%09red/hsa:7481%09red/hsa:5290%09red/…
Sphingolipid signaling pathway	KEGG PATHWAY	hsa04071	36	119	6.75539354092e-25	2.63647997916e-24	PPP2R1A|PPP2R1B|NRAS|HRAS|BAX|ROCK1|MAPK14|AKT1|AKT2|AKT3|MAPK10|PIK3CA|PIK3CB|PIK3CD|MAPK3|MAPK1|PIK3R2|PIK3R1|NFKB1|MAPK8|PRKCA|CTSD|PPP2R2A|TNF|RHOA|RELA|KRAS|TP53|GNAQ|MAP2K2|TNFRSF1A|MAP2K1|PTEN|PRKACA|ABCC1|BCL2	http://www.genome.jp/kegg-bin/show_pathway?hsa04071/hsa:10000%09red/hsa:596%09red/hsa:5578%09red/hsa:5519%09red/hsa:5518%09red/hsa:7124%09red/hsa:1509%09red/hsa:4893%09red/hsa:5728%09red/hsa:5520%09red/hsa:5605%09red/hsa:5604%09red/hsa:5602%09red/hsa:4363%09red/hsa:387%09red/hsa:5595%09red/hsa:5594%09red/hsa:6093%09red/hsa:5291%09red/hsa:5293%09red/hsa:5295%09red/hsa:5296%09red/hsa:581%09red/hsa:…
IL-17 signaling pathway	KEGG PATHWAY	hsa04657	33	93	9.63237637665e-25	3.7078051532e-24	CCL2|PTGS2|LCN2|NFKBIA|MAPK14|MAPK10|CSF2|IL1B|CSF3|JUN|MAPK3|MAPK1|S100A8|FADD|NFKB1|RELA|IL17A|FOS|IFNG|TNF|MUC5AC|MAPK8|CXCL1|CASP3|CXCL8|CASP8|GSK3B|IL6|IL4|MMP9|HSP90AA1|MMP3|MMP1	http://www.genome.jp/kegg-bin/show_pathway?hsa04657/hsa:3569%09red/hsa:8772%09red/hsa:3605%09red/hsa:3725%09red/hsa:5595%09red/hsa:836%09red/hsa:841%09red/hsa:1440%09red/hsa:3934%09red/hsa:3458%09red/hsa:4586%09red/hsa:3576%09red/hsa:7124%09red/hsa:5743%09red/hsa:6347%09red/hsa:5602%09red/hsa:6279%09red/hsa:2353%09red/hsa:3553%09red/hsa:5594%09red/hsa:4792%09red/hsa:4318%09red/hsa:5599%09red/hsa:…
Natural killer cell mediated cytotoxicity	KEGG PATHWAY	hsa04650	37	131	1.1293429271e-24	4.2884508448e-24	PLCG1|NFATC1|TNFSF10|NRAS|HRAS|MAP2K1|PRKCA|MAP2K2|PTK2B|ARAF|SHC1|FAS|PIK3CB|PIK3CD|MAPK3|MAPK1|PIK3R2|ICAM1|HLA-A|PIK3R1|IFNG|TNF|FASLG|HGF|KRAS|CASP3|SOS1|TNFRSF10B|IFNA2|PTPN11|TNFRSF10A|CSF2|GRB2|PRKACA|BRAF|PIK3CA|IFNA1	http://www.genome.jp/kegg-bin/show_pathway?hsa04650/hsa:3383%09red/hsa:2885%09red/hsa:8797%09red/hsa:8795%09red/hsa:355%09red/hsa:356%09red/hsa:5578%09red/hsa:3458%09red/hsa:5781%09red/hsa:7124%09red/hsa:4893%09red/hsa:4772%09red/hsa:5605%09red/hsa:5604%09red/hsa:5291%09red/hsa:2185%09red/hsa:6464%09red/hsa:3105%09red/hsa:3439%09red/hsa:5595%09red/hsa:5594%09red/hsa:5290%09red/hsa:673%09red/hsa:5…
Amoebiasis	KEGG PATHWAY	hsa05146	33	95	1.67407561734e-24	6.27220331296e-24	TGFB1|TGFB2|PTK2|COL3A1|IL1B|TLR2|PIK3CA|PIK3CB|PIK3CD|PRKCA|PIK3R2|PIK3R1|NFKB1|RELA|NOS2|LAMA5|HSPB1|IFNG|MUC2|COL1A1|TNF|GNAQ|CXCL1|CASP3|FN1|GNAS|IL10|CXCL8|CSF2|IL6|PRKACA|TLR4|GNA11	http://www.genome.jp/kegg-bin/show_pathway?hsa05146/hsa:3569%09red/hsa:3911%09red/hsa:1277%09red/hsa:4583%09red/hsa:5578%09red/hsa:2767%09red/hsa:3458%09red/hsa:7097%09red/hsa:7124%09red/hsa:7099%09red/hsa:3315%09red/hsa:5747%09red/hsa:2335%09red/hsa:3553%09red/hsa:5290%09red/hsa:5291%09red/hsa:5293%09red/hsa:5295%09red/hsa:5296%09red/hsa:3576%09red/hsa:4790%09red/hsa:2919%09red/hsa:5970%09red/hs…
Toll-like receptor signaling pathway	KEGG PATHWAY	hsa04620	34	104	1.69683284543e-24	6.27381617848e-24	CCL5|PIK3CD|NFKBIA|MAPK14|AKT1|AKT2|AKT3|MAPK10|MAP2K4|IL1B|TLR2|STAT1|PIK3CA|PIK3CB|JUN|MAPK3|MAPK1|PIK3R2|PIK3R1|FADD|NFKB1|MAPK8|FOS|CD40|TNF|RELA|MAP2K2|CXCL8|IFNA1|MAP2K1|CASP8|IL6|TLR4|IFNA2	http://www.genome.jp/kegg-bin/show_pathway?hsa04620/hsa:3569%09red/hsa:8772%09red/hsa:10000%09red/hsa:3725%09red/hsa:5595%09red/hsa:841%09red/hsa:3440%09red/hsa:7097%09red/hsa:7124%09red/hsa:7099%09red/hsa:5605%09red/hsa:5604%09red/hsa:5602%09red/hsa:2353%09red/hsa:3439%09red/hsa:3553%09red/hsa:5594%09red/hsa:5290%09red/hsa:5291%09red/hsa:5293%09red/hsa:4792%09red/hsa:5295%09red/hsa:5296%09red/hs…
Chemokine signaling pathway	KEGG PATHWAY	hsa04062	42	190	2.89756593126e-24	1.05742341128e-23	CCL2|PTK2|CCL5|NRAS|HRAS|NFKBIA|ROCK1|FOXO3|AKT1|PTK2B|AKT3|STAT3|STAT1|PIK3CA|PIK3CB|PIK3CD|PIK3CG|MAPK3|MAPK1|JAK2|PIK3R2|PIK3R1|CXCR4|NFKB1|RELA|JAK3|SRC|SHC1|AKT2|HGF|RHOA|CXCL12|BCAR1|KRAS|CXCL1|SOS1|CXCL8|MAP2K1|GSK3B|STAT5B|GRB2|BRAF	http://www.genome.jp/kegg-bin/show_pathway?hsa04062/hsa:10000%09red/hsa:2885%09red/hsa:9564%09red/hsa:3718%09red/hsa:4792%09red/hsa:6387%09red/hsa:4893%09red/hsa:5747%09red/hsa:6347%09red/hsa:5290%09red/hsa:5604%09red/hsa:5291%09red/hsa:2185%09red/hsa:6464%09red/hsa:387%09red/hsa:7852%09red/hsa:5595%09red/hsa:5594%09red/hsa:6352%09red/hsa:6093%09red/hsa:673%09red/hsa:5293%09red/hsa:3717%09red/hsa…
Fc epsilon RI signaling pathway	KEGG PATHWAY	hsa04664	29	68	1.02124004597e-23	3.67908272972e-23	PLCG1|NRAS|HRAS|MAPK14|MAP2K2|AKT2|AKT3|MAPK10|MAP2K4|PIK3CA|PIK3CB|PIK3CD|MAPK3|MAPK1|PIK3R2|PIK3R1|MAPK8|PRKCA|TNF|HGF|KRAS|SOS1|AKT1|MAP2K1|CSF2|IL4|GRB2|PRKACA|BTK	http://www.genome.jp/kegg-bin/show_pathway?hsa04664/hsa:10000%09red/hsa:2885%09red/hsa:5595%09red/hsa:5578%09red/hsa:7124%09red/hsa:4893%09red/hsa:5605%09red/hsa:5604%09red/hsa:5602%09red/hsa:5335%09red/hsa:5594%09red/hsa:5290%09red/hsa:5291%09red/hsa:5293%09red/hsa:5295%09red/hsa:5296%09red/hsa:3565%09red/hsa:6654%09red/hsa:208%09red/hsa:5599%09red/hsa:3845%09red/hsa:207%09red/hsa:695%09red/hsa:…
Cushing syndrome	KEGG PATHWAY	hsa04934	38	155	1.92310131685e-23	6.84039835486e-23	CDKN1B|CDKN1A|EGFR|MEN1|CTNNB1|MAP2K2|MAP2K1|FH|AXIN2|AXIN1|CCNE1|RB1|MAPK3|MAPK1|CDKN2B|KMT2A|CDKN2A|KMT2D|SP1|CREB1|LDLR|E2F3|GNAQ|E2F1|CYP17A1|WNT3|GNAS|TCF7L2|GSK3B|AHR|CCND1|CDK2|CDK4|BRAF|CDK6|GNA11|WNT5A|WNT11	http://www.genome.jp/kegg-bin/show_pathway?hsa04934/hsa:595%09red/hsa:1019%09red/hsa:6667%09red/hsa:8312%09red/hsa:1017%09red/hsa:7474%09red/hsa:5925%09red/hsa:1030%09red/hsa:7473%09red/hsa:6934%09red/hsa:4221%09red/hsa:196%09red/hsa:1871%09red/hsa:5605%09red/hsa:5604%09red/hsa:1956%09red/hsa:2271%09red/hsa:8085%09red/hsa:1586%09red/hsa:5595%09red/hsa:5594%09red/hsa:673%09red/hsa:3949%09red/hsa:2…
Thyroid cancer	KEGG PATHWAY	hsa05216	24	37	3.75517450744e-23	1.31900504574e-22	HRAS|RET|CTNNB1|MAP2K2|MAP2K1|POLK|NRAS|NTRK1|MAPK3|MAPK1|DDB2|CDH1|MYC|CDKN1A|RXRA|PPARG|BAX|PAX8|KRAS|TP53|CCND1|TCF7L2|BAK1|BRAF	http://www.genome.jp/kegg-bin/show_pathway?hsa05216/hsa:595%09red/hsa:578%09red/hsa:51426%09red/hsa:6934%09red/hsa:4893%09red/hsa:6256%09red/hsa:5605%09red/hsa:5604%09red/hsa:4914%09red/hsa:5595%09red/hsa:5594%09red/hsa:7849%09red/hsa:673%09red/hsa:999%09red/hsa:581%09red/hsa:3845%09red/hsa:5979%09red/hsa:1026%09red/hsa:1643%09red/hsa:7157%09red/hsa:3265%09red/hsa:1499%09red/hsa:4609%09red/hsa:54…
Insulin signaling pathway	KEGG PATHWAY	hsa04910	35	137	3.37314708655e-22	1.17019053249e-21	NRAS|HRAS|MAP2K1|MAP2K2|INSR|AKT3|ARAF|INS|TSC2|TSC1|PIK3CA|PIK3CB|PIK3CD|MAPK3|MAPK1|FASN|PIK3R2|PIK3R1|MAPK8|SHC1|AKT2|MTOR|PRKAR1A|HGF|KRAS|SOCS1|SOS1|AKT1|FOXO1|CBL|GSK3B|GRB2|BRAF|MAPK10|RHEB	http://www.genome.jp/kegg-bin/show_pathway?hsa04910/hsa:8651%09red/hsa:10000%09red/hsa:867%09red/hsa:5573%09red/hsa:7249%09red/hsa:7248%09red/hsa:3630%09red/hsa:5605%09red/hsa:5604%09red/hsa:5602%09red/hsa:5291%09red/hsa:2885%09red/hsa:6464%09red/hsa:5595%09red/hsa:5594%09red/hsa:5290%09red/hsa:673%09red/hsa:5293%09red/hsa:5295%09red/hsa:5296%09red/hsa:6654%09red/hsa:208%09red/hsa:5599%09red/hsa:…
Progesterone-mediated oocyte maturation	KEGG PATHWAY	hsa04914	31	99	5.35951827098e-22	1.83661540749e-21	PLK1|MAPK14|AKT1|AKT2|AKT3|MAPK10|CCNA2|MAD1L1|PIK3CA|PIK3CB|PIK3CD|ARAF|MAPK3|MAPK1|PGR|PIK3R2|PIK3R1|MAPK8|AURKA|IGF1R|IGF1|BUB1|CDC25C|KRAS|CCNB1|MAP2K1|INS|CDK1|CDK2|BRAF|HSP90AA1	http://www.genome.jp/kegg-bin/show_pathway?hsa04914/hsa:983%09red/hsa:10000%09red/hsa:5347%09red/hsa:3480%09red/hsa:1017%09red/hsa:995%09red/hsa:3479%09red/hsa:8379%09red/hsa:3630%09red/hsa:5604%09red/hsa:5602%09red/hsa:5291%09red/hsa:5595%09red/hsa:5594%09red/hsa:890%09red/hsa:891%09red/hsa:5290%09red/hsa:673%09red/hsa:5293%09red/hsa:1432%09red/hsa:5296%09red/hsa:5295%09red/hsa:208%09red/hsa:559…
VEGF signaling pathway	KEGG PATHWAY	hsa04370	26	59	1.08191153201e-21	3.66285711439e-21	PTGS2|PTK2|NRAS|HRAS|MAPK14|MAP2K2|MAP2K1|AKT3|PIK3CA|PIK3CB|PIK3CD|MAPK3|MAPK1|PIK3R2|PIK3R1|KDR|SRC|HSPB1|PRKCA|AKT2|VEGFA|KRAS|AKT1|PLCG1|CASP9|PRKACA	http://www.genome.jp/kegg-bin/show_pathway?hsa04370/hsa:10000%09red/hsa:5595%09red/hsa:842%09red/hsa:5578%09red/hsa:5743%09red/hsa:4893%09red/hsa:5747%09red/hsa:3791%09red/hsa:5604%09red/hsa:5335%09red/hsa:5594%09red/hsa:5290%09red/hsa:5291%09red/hsa:5293%09red/hsa:5295%09red/hsa:5296%09red/hsa:208%09red/hsa:3845%09red/hsa:7422%09red/hsa:6714%09red/hsa:207%09red/hsa:1432%09red/hsa:5605%09red/hsa:…
Autophagy - animal	KEGG PATHWAY	hsa04140	33	128	4.1100044876e-21	1.37489435835e-20	BCL2L1|NRAS|HRAS|STK11|HIF1A|MAP2K2|AKT2|AKT3|MAPK10|RB1CC1|TSC2|TSC1|CFLAR|PIK3CA|PIK3CB|PIK3CD|MAPK3|MAPK1|PIK3R2|PIK3R1|MAPK8|DAPK1|IGF1R|CTSB|CTSD|MTOR|KRAS|AKT1|MAP2K1|INS|PTEN|RHEB|BCL2	http://www.genome.jp/kegg-bin/show_pathway?hsa04140/hsa:10000%09red/hsa:598%09red/hsa:596%09red/hsa:3480%09red/hsa:1508%09red/hsa:1509%09red/hsa:4893%09red/hsa:7249%09red/hsa:7248%09red/hsa:5728%09red/hsa:3630%09red/hsa:5605%09red/hsa:5604%09red/hsa:5602%09red/hsa:5595%09red/hsa:5594%09red/hsa:3265%09red/hsa:5290%09red/hsa:5291%09red/hsa:5293%09red/hsa:5295%09red/hsa:5296%09red/hsa:208%09red/hsa:…
Longevity regulating pathway	KEGG PATHWAY	hsa04211	29	89	4.5945903386e-21	1.51891751194e-20	NRAS|HRAS|STK11|BAX|FOXO3|AKT1|FOXO1|AKT3|RB1CC1|TSC2|TSC1|PIK3CA|PIK3CB|PIK3CD|PIK3R2|PIK3R1|NFKB1|RELA|IGF1R|IGF1|CREB1|PPARG|AKT2|MTOR|KRAS|TP53|INSR|INS|RHEB	http://www.genome.jp/kegg-bin/show_pathway?hsa04211/hsa:10000%09red/hsa:3480%09red/hsa:2308%09red/hsa:4893%09red/hsa:3479%09red/hsa:7249%09red/hsa:7248%09red/hsa:3630%09red/hsa:3265%09red/hsa:5290%09red/hsa:5291%09red/hsa:5293%09red/hsa:5295%09red/hsa:4790%09red/hsa:581%09red/hsa:208%09red/hsa:5296%09red/hsa:3845%09red/hsa:207%09red/hsa:1385%09red/hsa:7157%09red/hsa:6794%09red/hsa:2309%09red/hsa:…
B cell receptor signaling pathway	KEGG PATHWAY	hsa04662	27	82	8.35527590275e-20	2.73003782404e-19	NFATC1|NRAS|HRAS|NFKBIA|MAP2K2|MAP2K1|AKT3|PIK3CA|PIK3CB|PIK3CD|MAPK3|MAPK1|PIK3R2|PIK3R1|NFKB1|RELA|FOS|JUN|HGF|BCL10|KRAS|SOS1|AKT1|AKT2|GSK3B|GRB2|BTK	http://www.genome.jp/kegg-bin/show_pathway?hsa04662/hsa:10000%09red/hsa:2885%09red/hsa:3725%09red/hsa:4893%09red/hsa:4772%09red/hsa:5605%09red/hsa:5604%09red/hsa:2353%09red/hsa:5595%09red/hsa:5594%09red/hsa:5290%09red/hsa:5291%09red/hsa:5293%09red/hsa:4792%09red/hsa:5295%09red/hsa:5296%09red/hsa:6654%09red/hsa:208%09red/hsa:4790%09red/hsa:3845%09red/hsa:207%09red/hsa:695%09red/hsa:2932%09red/hsa:…
GnRH signaling pathway	KEGG PATHWAY	hsa04912	28	93	1.26394122025e-19	4.08238486081e-19	MMP14|MAP3K1|NRAS|HRAS|EGFR|MAPK14|MAP2K2|MAP2K1|MAPK10|MAP2K4|HBEGF|EGR1|JUN|MAPK3|MAPK1|MAPK8|SRC|PRKCA|HGF|KRAS|GNAQ|SOS1|GNAS|PTK2B|GRB2|PRKACA|GNA11|MMP2	http://www.genome.jp/kegg-bin/show_pathway?hsa04912/hsa:2885%09red/hsa:3725%09red/hsa:5578%09red/hsa:2767%09red/hsa:1839%09red/hsa:4893%09red/hsa:5605%09red/hsa:5604%09red/hsa:4323%09red/hsa:5602%09red/hsa:2185%09red/hsa:1958%09red/hsa:1956%09red/hsa:5595%09red/hsa:5594%09red/hsa:5599%09red/hsa:6654%09red/hsa:3845%09red/hsa:6714%09red/hsa:1432%09red/hsa:2776%09red/hsa:4313%09red/hsa:2778%09red/hs…
TGF-beta signaling pathway	KEGG PATHWAY	hsa04350	28	94	1.60290458212e-19	5.11836576789e-19	TGFB1|PPP2R1B|PPP2R1A|SMAD4|SMAD7|TGFB2|SMAD2|SMAD3|BMPR1A|THBS1|MAPK3|MAPK1|MYC|CDKN2B|TGFBR2|TGFBR1|GREM1|IFNG|SP1|LEFTY2|TNF|RHOA|EP300|BMP6|BMP4|ROCK1|ID1|CREBBP	http://www.genome.jp/kegg-bin/show_pathway?hsa04350/hsa:652%09red/hsa:6667%09red/hsa:3458%09red/hsa:5519%09red/hsa:4092%09red/hsa:7124%09red/hsa:7057%09red/hsa:4088%09red/hsa:4089%09red/hsa:4087%09red/hsa:387%09red/hsa:3397%09red/hsa:5595%09red/hsa:5594%09red/hsa:654%09red/hsa:657%09red/hsa:6093%09red/hsa:1030%09red/hsa:2033%09red/hsa:1387%09red/hsa:5518%09red/hsa:7046%09red/hsa:7044%09red/hsa:70…
Cytokine-cytokine receptor interaction	KEGG PATHWAY	hsa04060	44	294	1.76636631633e-19	5.57695432459e-19	IL7R|TGFB1|NGF|TNFSF10|CCL5|TGFB2|CD4|BMPR1A|TNFRSF10A|IL1A|IL1B|IL1RN|LEP|CXCL1|FAS|CSF1R|TNFRSF8|CXCR4|TGFBR2|TGFBR1|IL17A|BMP6|IFNG|CD40|TNF|FASLG|IL33|CCL2|CXCL12|IL18|IL2RA|BMP4|TNFRSF10B|IL10|CXCL8|IFNA1|TNFRSF1A|CSF1|CSF2|CSF3|IL6|IL4|IL2|IFNA2	http://www.genome.jp/kegg-bin/show_pathway?hsa04060/hsa:3569%09red/hsa:3605%09red/hsa:3952%09red/hsa:7042%09red/hsa:8797%09red/hsa:8795%09red/hsa:4803%09red/hsa:920%09red/hsa:355%09red/hsa:1440%09red/hsa:356%09red/hsa:3440%09red/hsa:6387%09red/hsa:943%09red/hsa:7124%09red/hsa:3606%09red/hsa:6347%09red/hsa:8743%09red/hsa:7852%09red/hsa:3439%09red/hsa:3553%09red/hsa:3552%09red/hsa:654%09red/hsa:355…
Adherens junction	KEGG PATHWAY	hsa04520	25	72	6.77847969785e-19	2.11639199455e-18	TGFBR2|SMAD4|EGFR|TGFBR1|SMAD2|SMAD3|CTNNB1|INSR|EP300|MAPK3|MAPK1|CDH1|CTNNA3|ERBB2|SRC|IGF1R|SNAI2|RHOA|SNAI1|CTNNA1|FGFR1|TCF7L2|MET|ACTB|CREBBP	http://www.genome.jp/kegg-bin/show_pathway?hsa04520/hsa:29119%09red/hsa:3480%09red/hsa:6934%09red/hsa:2064%09red/hsa:1956%09red/hsa:4088%09red/hsa:4089%09red/hsa:4087%09red/hsa:387%09red/hsa:60%09red/hsa:5595%09red/hsa:5594%09red/hsa:999%09red/hsa:6591%09red/hsa:6714%09red/hsa:6615%09red/hsa:2033%09red/hsa:1387%09red/hsa:4233%09red/hsa:7046%09red/hsa:2260%09red/hsa:1499%09red/hsa:1495%09red/hsa:3…
Rheumatoid arthritis	KEGG PATHWAY	hsa05323	27	91	7.73973274679e-19	2.3899614306e-18	CCL2|TGFB1|TGFB2|CCL5|IL1A|IL1B|FLT1|IL6|TEK|CXCL1|JUN|ICAM1|CTLA4|IL17A|FOS|IFNG|TNF|VEGFA|CXCL12|IL18|CXCL8|CSF1|CSF2|TLR2|TLR4|MMP3|MMP1	http://www.genome.jp/kegg-bin/show_pathway?hsa05323/hsa:3569%09red/hsa:3605%09red/hsa:3606%09red/hsa:3725%09red/hsa:6387%09red/hsa:7097%09red/hsa:7124%09red/hsa:7099%09red/hsa:3383%09red/hsa:6347%09red/hsa:7010%09red/hsa:2353%09red/hsa:3553%09red/hsa:3552%09red/hsa:3576%09red/hsa:2919%09red/hsa:7422%09red/hsa:3458%09red/hsa:1435%09red/hsa:1437%09red/hsa:4312%09red/hsa:2321%09red/hsa:4314%09red/hs…
Homologous recombination	KEGG PATHWAY	hsa03440	21	41	7.83550381052e-19	2.393235403e-18	BRCA1|RBBP8|RAD54B|BARD1|RAD54L|MRE11|PALB2|ATM|ABRAXAS1|BLM|POLD1|BRCA2|XRCC2|NBN|RAD51|RAD50|BRIP1|XRCC3|RAD51D|RAD51C|RAD51B	http://www.genome.jp/kegg-bin/show_pathway?hsa03440/hsa:472%09red/hsa:10111%09red/hsa:79728%09red/hsa:4683%09red/hsa:672%09red/hsa:84142%09red/hsa:5424%09red/hsa:580%09red/hsa:83990%09red/hsa:675%09red/hsa:641%09red/hsa:8438%09red/hsa:7517%09red/hsa:5889%09red/hsa:5888%09red/hsa:4361%09red/hsa:5932%09red/hsa:5892%09red/hsa:25788%09red/hsa:5890%09red/hsa:7516%09red
Th1 and Th2 cell differentiation	KEGG PATHWAY	hsa04658	27	92	9.78224242299e-19	2.95570980738e-18	NFATC1|NFKBIA|CD4|PLCG1|MAPK10|MAPK14|STAT1|STAT5B|JUN|MAPK3|MAPK1|JAK2|JAK3|JAK1|NFKB1|MAPK8|FOS|IFNG|GATA3|IL2RA|RELA|NOTCH1|NOTCH2|NOTCH3|RUNX3|IL4|IL2	http://www.genome.jp/kegg-bin/show_pathway?hsa04658/hsa:3725%09red/hsa:5595%09red/hsa:920%09red/hsa:3718%09red/hsa:4792%09red/hsa:3458%09red/hsa:4772%09red/hsa:864%09red/hsa:5602%09red/hsa:4854%09red/hsa:2353%09red/hsa:4851%09red/hsa:4853%09red/hsa:2625%09red/hsa:5335%09red/hsa:5594%09red/hsa:3559%09red/hsa:3558%09red/hsa:3717%09red/hsa:3716%09red/hsa:4790%09red/hsa:3565%09red/hsa:5599%09red/hsa:…
Inflammatory bowel disease (IBD)	KEGG PATHWAY	hsa05321	24	65	1.06738452022e-18	3.19079840619e-18	TGFB1|TGFB2|NFATC1|SMAD2|SMAD3|IL1A|IL1B|IL6|STAT3|STAT1|JUN|FOXP3|NFKB1|RELA|IL17A|IFNG|TNF|GATA3|IL18|IL10|TLR2|IL4|IL2|TLR4	http://www.genome.jp/kegg-bin/show_pathway?hsa05321/hsa:3569%09red/hsa:3605%09red/hsa:3606%09red/hsa:3725%09red/hsa:3565%09red/hsa:50943%09red/hsa:3458%09red/hsa:7097%09red/hsa:7124%09red/hsa:7099%09red/hsa:4772%09red/hsa:4088%09red/hsa:4087%09red/hsa:2625%09red/hsa:3553%09red/hsa:3552%09red/hsa:3558%09red/hsa:4790%09red/hsa:5970%09red/hsa:3586%09red/hsa:6774%09red/hsa:6772%09red/hsa:7042%09red/h…
Necroptosis	KEGG PATHWAY	hsa04217	33	162	2.00210892119e-18	5.92202744057e-18	TNFSF10|BIRC3|BAX|TNFRSF10B|XIAP|MAPK10|IL1A|IL1B|STAT3|STAT1|FAS|CFLAR|JAK2|JAK3|FADD|MAPK8|IFNG|JAK1|PARP1|TNF|FASLG|IL33|SQSTM1|TNFRSF1A|IFNA2|IFNA1|TNFRSF10A|CASP8|STAT5B|CYLD|TLR4|HSP90AA1|BCL2	http://www.genome.jp/kegg-bin/show_pathway?hsa04217/hsa:8772%09red/hsa:596%09red/hsa:8797%09red/hsa:8795%09red/hsa:3718%09red/hsa:841%09red/hsa:356%09red/hsa:6774%09red/hsa:331%09red/hsa:330%09red/hsa:1540%09red/hsa:3458%09red/hsa:7124%09red/hsa:7099%09red/hsa:5602%09red/hsa:8743%09red/hsa:8878%09red/hsa:3439%09red/hsa:3553%09red/hsa:3552%09red/hsa:3717%09red/hsa:581%09red/hsa:5599%09red/hsa:3716…
NOD-like receptor signaling pathway	KEGG PATHWAY	hsa04621	34	178	3.45412537781e-18	1.01105128246e-17	BCL2L1|CCL2|CCL5|NFKBIA|BIRC3|MAPK14|XIAP|MAPK10|IL1B|STAT1|JUN|MAPK3|MAPK1|FADD|NFKB1|MAPK8|RNASEL|CXCL1|CTSB|CASR|JAK1|TNF|TP53BP1|RHOA|RELA|IL18|CXCL8|IFNA1|CASP8|IL6|TLR4|IFNA2|HSP90AA1|BCL2	http://www.genome.jp/kegg-bin/show_pathway?hsa04621/hsa:3569%09red/hsa:8772%09red/hsa:598%09red/hsa:596%09red/hsa:3725%09red/hsa:5595%09red/hsa:846%09red/hsa:841%09red/hsa:331%09red/hsa:330%09red/hsa:1508%09red/hsa:7099%09red/hsa:3606%09red/hsa:6347%09red/hsa:5602%09red/hsa:3716%09red/hsa:387%09red/hsa:3439%09red/hsa:3553%09red/hsa:5594%09red/hsa:4792%09red/hsa:3320%09red/hsa:5599%09red/hsa:3576%…
AMPK signaling pathway	KEGG PATHWAY	hsa04152	29	120	4.49786308057e-18	1.30298920169e-17	PPP2R1A|PPP2R1B|STK11|FOXO3|AKT1|INSR|AKT3|TSC2|TSC1|CCNA2|PIK3CA|PIK3CB|PIK3CD|FASN|PIK3R2|PIK3R1|IGF1R|IGF1|PPP2R2A|CREB1|PPARG|AKT2|MTOR|CCND1|FOXO1|INS|LEP|RHEB|CFTR	http://www.genome.jp/kegg-bin/show_pathway?hsa04152/hsa:10000%09red/hsa:3952%09red/hsa:595%09red/hsa:3480%09red/hsa:2309%09red/hsa:5519%09red/hsa:5518%09red/hsa:3479%09red/hsa:7249%09red/hsa:7248%09red/hsa:3630%09red/hsa:1080%09red/hsa:890%09red/hsa:5290%09red/hsa:5291%09red/hsa:5293%09red/hsa:5295%09red/hsa:5296%09red/hsa:208%09red/hsa:207%09red/hsa:5520%09red/hsa:1385%09red/hsa:6794%09red/hsa:3…
Axon guidance	KEGG PATHWAY	hsa04360	34	181	5.41481178851e-18	1.55135803352e-17	ITGB1|PTK2|NRAS|HRAS|EPHA2|SMO|PLCG1|ABL1|PIK3CA|PIK3CB|PIK3CD|DCC|MAPK3|MAPK1|PIK3R2|PIK3R1|CXCR4|EPHB2|SRC|EPHB4|PRKCA|SHH|RHOA|CXCL12|KRAS|ROBO1|PTPN11|ROCK1|GSK3B|MET|PRKACA|PAK4|WNT5A|PTCH1	http://www.genome.jp/kegg-bin/show_pathway?hsa04360/hsa:10298%09red/hsa:5335%09red/hsa:6608%09red/hsa:5578%09red/hsa:7474%09red/hsa:6387%09red/hsa:5781%09red/hsa:4893%09red/hsa:5747%09red/hsa:1630%09red/hsa:5290%09red/hsa:6469%09red/hsa:2048%09red/hsa:387%09red/hsa:7852%09red/hsa:5727%09red/hsa:5595%09red/hsa:5594%09red/hsa:6093%09red/hsa:5291%09red/hsa:6091%09red/hsa:5293%09red/hsa:5295%09red/hs…
Fanconi anemia pathway	KEGG PATHWAY	hsa03460	22	54	5.46563862345e-18	1.55135803352e-17	ERCC1|ERCC4|FANCD2|BRIP1|POLK|SLX4|MLH1|FANCG|FANCF|FANCE|FANCC|FANCA|FANCM|FANCL|FANCI|BRCA1|BRCA2|BLM|PMS2|RAD51C|PALB2|RAD51	http://www.genome.jp/kegg-bin/show_pathway?hsa03460/hsa:79728%09red/hsa:641%09red/hsa:51426%09red/hsa:55120%09red/hsa:5395%09red/hsa:2067%09red/hsa:2189%09red/hsa:2188%09red/hsa:5889%09red/hsa:5888%09red/hsa:55215%09red/hsa:84464%09red/hsa:672%09red/hsa:675%09red/hsa:4292%09red/hsa:57697%09red/hsa:2072%09red/hsa:83990%09red/hsa:2175%09red/hsa:2176%09red/hsa:2177%09red/hsa:2178%09red
Leishmaniasis	KEGG PATHWAY	hsa05140	24	74	1.23456815875e-17	3.46913652608e-17	TGFB1|TGFB2|PTGS2|NFKBIA|MAPK14|IL1A|IL1B|STAT1|JUN|MAPK3|MAPK1|JAK2|JAK1|NFKB1|RELA|ITGB1|NOS2|FOS|IFNG|TNF|IL10|TLR2|IL4|TLR4	http://www.genome.jp/kegg-bin/show_pathway?hsa05140/hsa:3725%09red/hsa:5595%09red/hsa:5594%09red/hsa:3458%09red/hsa:7097%09red/hsa:7124%09red/hsa:7099%09red/hsa:2353%09red/hsa:5743%09red/hsa:3553%09red/hsa:3552%09red/hsa:4792%09red/hsa:3717%09red/hsa:3716%09red/hsa:4790%09red/hsa:3565%09red/hsa:5970%09red/hsa:3586%09red/hsa:3688%09red/hsa:1432%09red/hsa:6772%09red/hsa:7042%09red/hsa:7040%09red/hs…
Insulin resistance	KEGG PATHWAY	hsa04931	27	108	3.06188875945e-17	8.51872021194e-17	NFKBIA|AKT1|AKT2|AKT3|MAPK10|INS|STAT3|PIK3CA|PIK3CB|PIK3CD|PIK3R2|PIK3R1|NFKB1|MAPK8|FOXO1|TNF|MTOR|CREB1|PPARA|RELA|TNFRSF1A|PTPN11|INSR|SLC2A1|GSK3B|IL6|PTEN	http://www.genome.jp/kegg-bin/show_pathway?hsa04931/hsa:3569%09red/hsa:10000%09red/hsa:5781%09red/hsa:7124%09red/hsa:5728%09red/hsa:3630%09red/hsa:5602%09red/hsa:5290%09red/hsa:5291%09red/hsa:5293%09red/hsa:4792%09red/hsa:5295%09red/hsa:5296%09red/hsa:4790%09red/hsa:208%09red/hsa:5599%09red/hsa:207%09red/hsa:6774%09red/hsa:2932%09red/hsa:6513%09red/hsa:1385%09red/hsa:7132%09red/hsa:5465%09red/hsa…
cAMP signaling pathway	KEGG PATHWAY	hsa04024	35	214	7.97599838781e-17	2.19730935978e-16	NFATC1|PIK3CD|NFKBIA|ROCK1|MAP2K2|MAP2K1|AKT3|MAPK10|TSHR|BDNF|PIK3CA|PIK3CB|JUN|MAPK3|MAPK1|PIK3R2|PIK3R1|NFKB1|MAPK8|FOS|CREB1|PPARA|RHOA|EP300|RELA|GLI1|AKT1|GNAS|AKT2|SOX9|BRAF|ABCC4|PTCH1|CFTR|CREBBP	http://www.genome.jp/kegg-bin/show_pathway?hsa04024/hsa:10257%09red/hsa:10000%09red/hsa:3725%09red/hsa:6662%09red/hsa:627%09red/hsa:4772%09red/hsa:5290%09red/hsa:5605%09red/hsa:5604%09red/hsa:5602%09red/hsa:5291%09red/hsa:2353%09red/hsa:387%09red/hsa:5727%09red/hsa:5595%09red/hsa:5594%09red/hsa:1080%09red/hsa:6093%09red/hsa:673%09red/hsa:5293%09red/hsa:4792%09red/hsa:5295%09red/hsa:5296%09red/hsa…
Basal cell carcinoma	KEGG PATHWAY	hsa05217	21	63	8.39002436024e-16	2.28892897595e-15	SMO|BMP4|TP53|AXIN2|AXIN1|WNT3|CDKN1A|BAK1|TCF7L2|GSK3B|CTNNB1|PTCH2|GLI1|BAX|SUFU|SHH|WNT5A|PTCH1|POLK|WNT11|DDB2	http://www.genome.jp/kegg-bin/show_pathway?hsa05217/hsa:1026%09red/hsa:7474%09red/hsa:8643%09red/hsa:1643%09red/hsa:7473%09red/hsa:2932%09red/hsa:6934%09red/hsa:51684%09red/hsa:1499%09red/hsa:578%09red/hsa:6608%09red/hsa:581%09red/hsa:2735%09red/hsa:652%09red/hsa:7157%09red/hsa:7481%09red/hsa:6469%09red/hsa:51426%09red/hsa:8312%09red/hsa:8313%09red/hsa:5727%09red
Herpes simplex virus 1 infection	KEGG PATHWAY	hsa05168	50	492	1.24958076986e-15	3.37627111856e-15	BCL2L1|IFNA1|CCL5|HLA-A|NFKBIA|BIRC3|BAX|AKT1|AKT2|AKT3|IL1B|CASP9|TSC2|TSC1|TLR2|STAT1|FAS|PIK3CB|PIK3CD|JAK2|PIK3R2|PIK3R1|FADD|PML|NFKB1|RELA|RNASEL|APAF1|SRC|ZNF224|IFNG|JAK1|TNF|FASLG|CYCS|CCL2|TP53|CASP3|TNFRSF1A|IFNA2|CALR|B2M|CASP8|BAK1|IL6|PIK3CA|MTOR|RHEB|PTPN11|BCL2	http://www.genome.jp/kegg-bin/show_pathway?hsa05168/hsa:3569%09red/hsa:317%09red/hsa:10000%09red/hsa:598%09red/hsa:596%09red/hsa:842%09red/hsa:578%09red/hsa:6041%09red/hsa:841%09red/hsa:8772%09red/hsa:356%09red/hsa:330%09red/hsa:3458%09red/hsa:5781%09red/hsa:7124%09red/hsa:7249%09red/hsa:7248%09red/hsa:6347%09red/hsa:3440%09red/hsa:54205%09red/hsa:3716%09red/hsa:3105%09red/hsa:4792%09red/hsa:3439…
Parathyroid hormone synthesis, secretion and action	KEGG PATHWAY	hsa04928	25	106	1.45380966012e-15	3.8906715666e-15	MMP14|VDR|CDKN1A|EGFR|MAP2K1|ARAF|HBEGF|EGR1|MAPK3|MAPK1|CASR|FOS|PRKCA|SP1|RXRA|CREB1|RHOA|GATA3|FGFR1|GNAQ|GNAS|PRKACA|BRAF|GNA11|BCL2	http://www.genome.jp/kegg-bin/show_pathway?hsa04928/hsa:596%09red/hsa:846%09red/hsa:6667%09red/hsa:5578%09red/hsa:2767%09red/hsa:1839%09red/hsa:6256%09red/hsa:5604%09red/hsa:4323%09red/hsa:1956%09red/hsa:2353%09red/hsa:387%09red/hsa:2625%09red/hsa:5595%09red/hsa:5594%09red/hsa:673%09red/hsa:369%09red/hsa:1026%09red/hsa:1958%09red/hsa:2776%09red/hsa:2778%09red/hsa:1385%09red/hsa:2260%09red/hsa:159…
Apoptosis - multiple species	KEGG PATHWAY	hsa04215	17	33	1.54240163858e-15	4.08881943811e-15	BCL2L1|BCL2L11|CASP3|TNFRSF1A|BIRC5|BIRC3|CASP8|BAK1|XIAP|MAPK10|BAX|CYCS|FADD|MAPK8|CASP9|APAF1|BCL2	http://www.genome.jp/kegg-bin/show_pathway?hsa04215/hsa:7132%09red/hsa:836%09red/hsa:581%09red/hsa:598%09red/hsa:596%09red/hsa:54205%09red/hsa:317%09red/hsa:5599%09red/hsa:578%09red/hsa:841%09red/hsa:5602%09red/hsa:8772%09red/hsa:842%09red/hsa:332%09red/hsa:331%09red/hsa:330%09red/hsa:10018%09red
Gap junction	KEGG PATHWAY	hsa04540	23	88	3.00696575914e-15	7.89679792822e-15	PDGFRB|PDGFRA|HRAS|EGFR|MAP2K2|MAP2K1|EGF|NRAS|MAPK3|MAPK1|SRC|PDGFB|PRKCA|HGF|KRAS|GJA1|GNAQ|SOS1|GNAS|CDK1|GRB2|PRKACA|GNA11	http://www.genome.jp/kegg-bin/show_pathway?hsa04540/hsa:5156%09red/hsa:2767%09red/hsa:983%09red/hsa:2776%09red/hsa:3845%09red/hsa:5578%09red/hsa:5604%09red/hsa:4893%09red/hsa:5595%09red/hsa:5159%09red/hsa:6654%09red/hsa:5605%09red/hsa:1950%09red/hsa:5155%09red/hsa:1956%09red/hsa:3265%09red/hsa:2885%09red/hsa:6714%09red/hsa:2697%09red/hsa:5594%09red/hsa:2778%09red
NF-kappa B signaling pathway	KEGG PATHWAY	hsa04064	24	100	3.83614629523e-15	9.98108434223e-15	BCL2L1|PTGS2|ATM|BIRC3|PLCG1|IL1B|CFLAR|ICAM1|NFKB1|RELA|NFKBIA|CD40|PLAU|PARP1|TNF|CXCL12|BCL10|TNFRSF1A|CXCL8|XIAP|CYLD|TLR4|BTK|BCL2	http://www.genome.jp/kegg-bin/show_pathway?hsa04064/hsa:3383%09red/hsa:596%09red/hsa:5328%09red/hsa:3553%09red/hsa:331%09red/hsa:330%09red/hsa:1540%09red/hsa:6387%09red/hsa:7124%09red/hsa:7099%09red/hsa:598%09red/hsa:5335%09red/hsa:4792%09red/hsa:3576%09red/hsa:4790%09red/hsa:5970%09red/hsa:472%09red/hsa:142%09red/hsa:695%09red/hsa:7132%09red/hsa:958%09red/hsa:8837%09red/hsa:5743%09red/hsa:8915%0…
Leukocyte transendothelial migration	KEGG PATHWAY	hsa04670	25	112	4.34791508629e-15	1.12088453142e-14	PTK2|MAPK14|PLCG1|PIK3CA|PIK3CB|PIK3CD|PTK2B|PIK3R2|ICAM1|CXCR4|ITGB1|PIK3R1|PRKCA|RHOA|CXCL12|BCAR1|CTNNA1|CTNNA3|CTNNB1|PTPN11|ROCK1|PRKACA|MMP9|ACTB|MMP2	http://www.genome.jp/kegg-bin/show_pathway?hsa04670/hsa:3383%09red/hsa:29119%09red/hsa:9564%09red/hsa:5578%09red/hsa:6387%09red/hsa:5781%09red/hsa:4318%09red/hsa:5747%09red/hsa:5290%09red/hsa:2185%09red/hsa:387%09red/hsa:60%09red/hsa:5335%09red/hsa:6093%09red/hsa:5291%09red/hsa:5293%09red/hsa:5295%09red/hsa:5296%09red/hsa:3688%09red/hsa:1432%09red/hsa:4313%09red/hsa:7852%09red/hsa:1499%09red/hsa:…
Apelin signaling pathway	KEGG PATHWAY	hsa04371	27	137	5.05537559578e-15	1.29141867492e-14	ACTA2|SMAD4|HRAS|TGFBR1|SMAD2|SMAD3|MAP2K2|MAP2K1|AKT3|SERPINE1|RYR1|EGR1|NRAS|PIK3CG|MAPK3|MAPK1|CDH1|NOS2|MYLK3|AKT2|MTOR|KRAS|GNAQ|AKT1|CCND1|MYLK|NOTCH3	http://www.genome.jp/kegg-bin/show_pathway?hsa04371/hsa:10000%09red/hsa:595%09red/hsa:4638%09red/hsa:7046%09red/hsa:4893%09red/hsa:5605%09red/hsa:5604%09red/hsa:4088%09red/hsa:4089%09red/hsa:4854%09red/hsa:1958%09red/hsa:5054%09red/hsa:5595%09red/hsa:5594%09red/hsa:999%09red/hsa:5294%09red/hsa:208%09red/hsa:3845%09red/hsa:4087%09red/hsa:207%09red/hsa:2776%09red/hsa:91807%09red/hsa:59%09red/hsa:62…
Longevity regulating pathway - multiple species	KEGG PATHWAY	hsa04213	20	62	6.8296739336e-15	1.7289534913e-14	HDAC1|IGF1R|IGF1|SOD1|PIK3CD|HRAS|NRAS|AKT2|INSR|INS|FOXO3|AKT1|FOXO1|AKT3|MTOR|PIK3R2|PIK3R1|PIK3CA|PIK3CB|KRAS	http://www.genome.jp/kegg-bin/show_pathway?hsa04213/hsa:3479%09red/hsa:5293%09red/hsa:3845%09red/hsa:10000%09red/hsa:5290%09red/hsa:5291%09red/hsa:4893%09red/hsa:3480%09red/hsa:5295%09red/hsa:5296%09red/hsa:3630%09red/hsa:208%09red/hsa:3065%09red/hsa:6647%09red/hsa:3265%09red/hsa:2475%09red/hsa:2309%09red/hsa:207%09red/hsa:3643%09red/hsa:2308%09red
Salmonella infection	KEGG PATHWAY	hsa05132	22	83	9.40126264473e-15	2.35870964569e-14	MAPK14|MAPK10|IL1A|IL1B|JUN|MAPK3|MAPK1|NFKB1|MAPK8|CXCL1|NOS2|FOS|IFNG|RELA|IL18|CXCL8|ROCK1|CSF2|IL6|TLR4|FLNA|ACTB	http://www.genome.jp/kegg-bin/show_pathway?hsa05132/hsa:3569%09red/hsa:3606%09red/hsa:3725%09red/hsa:5595%09red/hsa:5594%09red/hsa:3458%09red/hsa:7099%09red/hsa:2316%09red/hsa:5602%09red/hsa:2353%09red/hsa:60%09red/hsa:3553%09red/hsa:3552%09red/hsa:6093%09red/hsa:3576%09red/hsa:5599%09red/hsa:2919%09red/hsa:4790%09red/hsa:1432%09red/hsa:1437%09red/hsa:4843%09red/hsa:5970%09red
Bacterial invasion of epithelial cells	KEGG PATHWAY	hsa05100	21	74	1.21682903456e-14	3.0259199886e-14	ITGB1|SRC|PTK2|SHC1|FN1|PIK3CA|PIK3CB|PIK3CD|CBL|CTNNA1|CTNNB1|MET|PIK3R2|PIK3R1|CDH1|SEPTIN9|ACTB|CTNNA3|BCAR1|RHOA|CAV1	http://www.genome.jp/kegg-bin/show_pathway?hsa05100/hsa:3688%09red/hsa:4233%09red/hsa:5747%09red/hsa:5290%09red/hsa:5291%09red/hsa:999%09red/hsa:5293%09red/hsa:867%09red/hsa:5295%09red/hsa:5296%09red/hsa:2335%09red/hsa:9564%09red/hsa:29119%09red/hsa:857%09red/hsa:1499%09red/hsa:6714%09red/hsa:6464%09red/hsa:1495%09red/hsa:387%09red/hsa:60%09red/hsa:10801%09red
Pertussis	KEGG PATHWAY	hsa05133	21	76	1.8985130198e-14	4.67966805758e-14	ITGB1|IL6|NOS2|CASP3|FOS|IL10|CXCL8|MAPK8|JUN|IRF1|IL1B|MAPK14|MAPK3|TNF|MAPK10|TLR4|NFKB1|IL1A|RELA|RHOA|MAPK1	http://www.genome.jp/kegg-bin/show_pathway?hsa05133/hsa:3553%09red/hsa:3569%09red/hsa:1432%09red/hsa:3552%09red/hsa:3586%09red/hsa:3688%09red/hsa:7124%09red/hsa:7099%09red/hsa:3725%09red/hsa:5595%09red/hsa:3576%09red/hsa:5599%09red/hsa:4790%09red/hsa:836%09red/hsa:5594%09red/hsa:5602%09red/hsa:3659%09red/hsa:4843%09red/hsa:2353%09red/hsa:387%09red/hsa:5970%09red
Platelet activation	KEGG PATHWAY	hsa04611	25	124	3.28279201653e-14	8.02143092734e-14	PTGS1|ROCK1|MAPK14|AKT1|AKT2|AKT3|COL3A1|PIK3CA|PIK3CB|PIK3CD|PIK3CG|MAPK3|MAPK1|PIK3R2|PIK3R1|ITGB1|SRC|MYLK3|RHOA|GNAQ|GNAS|MYLK|COL1A1|ACTB|BTK	http://www.genome.jp/kegg-bin/show_pathway?hsa04611/hsa:10000%09red/hsa:1277%09red/hsa:4638%09red/hsa:5742%09red/hsa:5290%09red/hsa:387%09red/hsa:60%09red/hsa:5595%09red/hsa:5594%09red/hsa:695%09red/hsa:6093%09red/hsa:5291%09red/hsa:5293%09red/hsa:5294%09red/hsa:5295%09red/hsa:5296%09red/hsa:208%09red/hsa:6714%09red/hsa:207%09red/hsa:3688%09red/hsa:1432%09red/hsa:2776%09red/hsa:1281%09red/hsa:918…
Cholinergic synapse	KEGG PATHWAY	hsa04725	24	112	3.33951229331e-14	8.08968064156e-14	NRAS|HRAS|AKT1|MAP2K1|AKT3|PIK3CA|PIK3CB|PIK3CD|PIK3CG|MAPK3|MAPK1|JAK2|PIK3R2|PIK3R1|FOS|PRKCA|CREB1|CHRNA3|KRAS|GNAQ|AKT2|PRKACA|GNA11|BCL2	http://www.genome.jp/kegg-bin/show_pathway?hsa04725/hsa:10000%09red/hsa:596%09red/hsa:1136%09red/hsa:5578%09red/hsa:2767%09red/hsa:4893%09red/hsa:5604%09red/hsa:5291%09red/hsa:2353%09red/hsa:5595%09red/hsa:5594%09red/hsa:5290%09red/hsa:3717%09red/hsa:5293%09red/hsa:5294%09red/hsa:5295%09red/hsa:5296%09red/hsa:208%09red/hsa:3845%09red/hsa:207%09red/hsa:2776%09red/hsa:1385%09red/hsa:3265%09red
Long-term depression	KEGG PATHWAY	hsa04730	19	60	4.2642614388e-14	1.02415167889e-13	PPP2R1A|PPP2R1B|IGF1|GNAQ|MAPK3|PRKCA|HRAS|GNAS|NRAS|IGF1R|MAP2K2|MAP2K1|MAPK1|ARAF|BRAF|GNA11|PRKACA|RYR1|KRAS	http://www.genome.jp/kegg-bin/show_pathway?hsa04730/hsa:5578%09red/hsa:2767%09red/hsa:3479%09red/hsa:2776%09red/hsa:3845%09red/hsa:5519%09red/hsa:5518%09red/hsa:2778%09red/hsa:673%09red/hsa:4893%09red/hsa:3480%09red/hsa:5595%09red/hsa:6261%09red/hsa:5605%09red/hsa:5604%09red/hsa:3265%09red/hsa:5594%09red/hsa:369%09red
Wnt signaling pathway	KEGG PATHWAY	hsa04310	27	160	1.37773734071e-13	3.28088298931e-13	NFATC1|SMAD4|SMAD3|CTNNB1|MAPK10|AXIN2|AXIN1|JUN|MAPK8|PRKCA|RNF43|PPARD|RHOA|EP300|MYC|TP53|CCND1|CCND3|CCND2|TCF7L2|GSK3B|WNT3|PRKACA|CREBBP|MMP7|WNT5A|WNT11	http://www.genome.jp/kegg-bin/show_pathway?hsa04310/hsa:595%09red/hsa:3725%09red/hsa:8312%09red/hsa:8313%09red/hsa:5578%09red/hsa:7474%09red/hsa:7473%09red/hsa:6934%09red/hsa:4772%09red/hsa:5602%09red/hsa:4088%09red/hsa:4089%09red/hsa:387%09red/hsa:896%09red/hsa:894%09red/hsa:54894%09red/hsa:5599%09red/hsa:2033%09red/hsa:2932%09red/hsa:1387%09red/hsa:4316%09red/hsa:7157%09red/hsa:5467%09red/hsa:7…
Malaria	KEGG PATHWAY	hsa05144	17	49	2.73377822938e-13	6.45539228954e-13	IL18|TGFB1|TGFB2|TLR4|IFNG|CXCL8|CD40|THBS1|IL6|MET|TNF|CCL2|ICAM1|TLR2|IL1B|CSF3|IL10	http://www.genome.jp/kegg-bin/show_pathway?hsa05144/hsa:3606%09red/hsa:3569%09red/hsa:3553%09red/hsa:3458%09red/hsa:3383%09red/hsa:7124%09red/hsa:7099%09red/hsa:7097%09red/hsa:3576%09red/hsa:4233%09red/hsa:958%09red/hsa:6347%09red/hsa:7057%09red/hsa:1440%09red/hsa:7040%09red/hsa:3586%09red/hsa:7042%09red
Melanogenesis	KEGG PATHWAY	hsa04916	22	101	2.92013070272e-13	6.83797272888e-13	HRAS|CTNNB1|MAP2K2|MAP2K1|MITF|KIT|NRAS|MAPK3|MAPK1|PRKCA|CREB1|EP300|KRAS|GNAQ|GNAS|WNT3|TCF7L2|GSK3B|PRKACA|WNT11|WNT5A|CREBBP	http://www.genome.jp/kegg-bin/show_pathway?hsa04916/hsa:5578%09red/hsa:7474%09red/hsa:5594%09red/hsa:2776%09red/hsa:7473%09red/hsa:2932%09red/hsa:3815%09red/hsa:4893%09red/hsa:1385%09red/hsa:3845%09red/hsa:5595%09red/hsa:1387%09red/hsa:5605%09red/hsa:5604%09red/hsa:3265%09red/hsa:1499%09red/hsa:7481%09red/hsa:4286%09red/hsa:6934%09red/hsa:2778%09red/hsa:2033%09red
Oxytocin signaling pathway	KEGG PATHWAY	hsa04921	26	153	3.37358487635e-13	7.83452355583e-13	NFATC1|PTGS2|JUN|HRAS|EGFR|ROCK1|MAP2K2|MAP2K1|RYR1|NRAS|PIK3CG|MAPK3|MAPK1|CDKN1A|SRC|FOS|PRKCA|MYLK3|RHOA|KRAS|GNAQ|GNAS|CCND1|MYLK|PRKACA|ACTB	http://www.genome.jp/kegg-bin/show_pathway?hsa04921/hsa:595%09red/hsa:3725%09red/hsa:4638%09red/hsa:5743%09red/hsa:4893%09red/hsa:4772%09red/hsa:5605%09red/hsa:5604%09red/hsa:1956%09red/hsa:2353%09red/hsa:387%09red/hsa:60%09red/hsa:5595%09red/hsa:5594%09red/hsa:5578%09red/hsa:6093%09red/hsa:5294%09red/hsa:3845%09red/hsa:6714%09red/hsa:1026%09red/hsa:2776%09red/hsa:2778%09red/hsa:6261%09red/hsa:32…
Adipocytokine signaling pathway	KEGG PATHWAY	hsa04920	19	69	3.49729393183e-13	8.0552425807e-13	NFKBIA|STAT3|AKT3|TNFRSF1A|NFKB1|PTPN11|STK11|RXRA|SLC2A1|LEP|AKT1|AKT2|TNF|JAK2|PPARA|MTOR|MAPK10|RELA|MAPK8	http://www.genome.jp/kegg-bin/show_pathway?hsa04920/hsa:6774%09red/hsa:10000%09red/hsa:5781%09red/hsa:7124%09red/hsa:6513%09red/hsa:3952%09red/hsa:3717%09red/hsa:7132%09red/hsa:5599%09red/hsa:6256%09red/hsa:6794%09red/hsa:208%09red/hsa:4792%09red/hsa:5602%09red/hsa:5465%09red/hsa:2475%09red/hsa:4790%09red/hsa:207%09red/hsa:5970%09red
Legionellosis	KEGG PATHWAY	hsa05134	17	55	1.28466823833e-12	2.93489247943e-12	IL18|TLR2|CXCL1|CASP3|CXCL8|NFKBIA|CASP8|CASP9|IL6|HSPD1|TNF|CYCS|TLR4|NFKB1|RELA|IL1B|APAF1	http://www.genome.jp/kegg-bin/show_pathway?hsa05134/hsa:3553%09red/hsa:3569%09red/hsa:836%09red/hsa:3329%09red/hsa:7097%09red/hsa:7124%09red/hsa:7099%09red/hsa:54205%09red/hsa:3606%09red/hsa:4792%09red/hsa:3576%09red/hsa:4790%09red/hsa:317%09red/hsa:2919%09red/hsa:841%09red/hsa:5970%09red/hsa:842%09red
Antifolate resistance	KEGG PATHWAY	hsa01523	14	31	1.98642056516e-12	4.50148531299e-12	DHFR|MTHFR|ABCG2|ABCC1|IL6|TYMS|TNF|ABCC4|NFKB1|RELA|SLC19A1|IL1B|ABCC2|ABCC3	http://www.genome.jp/kegg-bin/show_pathway?hsa01523/hsa:10257%09red/hsa:3569%09red/hsa:3553%09red/hsa:7298%09red/hsa:7124%09red/hsa:4790%09red/hsa:9429%09red/hsa:5970%09red/hsa:8714%09red/hsa:1244%09red/hsa:4363%09red/hsa:6573%09red/hsa:1719%09red/hsa:4524%09red
Epithelial cell signaling in Helicobacter pylori infection	KEGG PATHWAY	hsa05120	18	70	3.88606171889e-12	8.73586674407e-12	CXCL1|SRC|CASP3|CCL5|CXCL8|PTPN11|NFKBIA|JUN|HBEGF|MAPK14|MET|PLCG1|MAPK10|MAP2K4|NFKB1|RELA|MAPK8|EGFR	http://www.genome.jp/kegg-bin/show_pathway?hsa05120/hsa:6416%09red/hsa:4233%09red/hsa:1432%09red/hsa:1839%09red/hsa:5781%09red/hsa:3725%09red/hsa:4792%09red/hsa:3576%09red/hsa:5599%09red/hsa:4790%09red/hsa:836%09red/hsa:2919%09red/hsa:5602%09red/hsa:6352%09red/hsa:6714%09red/hsa:1956%09red/hsa:5335%09red/hsa:5970%09red
Mitophagy - animal	KEGG PATHWAY	hsa04137	17	65	1.22186162245e-11	2.72494536434e-11	BCL2L1|SQSTM1|TP53|E2F1|SRC|SP1|HRAS|NRAS|PRKN|HIF1A|FOXO3|JUN|MAPK10|MITF|RELA|MAPK8|KRAS	http://www.genome.jp/kegg-bin/show_pathway?hsa04137/hsa:8878%09red/hsa:5071%09red/hsa:598%09red/hsa:7157%09red/hsa:4893%09red/hsa:3725%09red/hsa:3845%09red/hsa:4286%09red/hsa:5599%09red/hsa:5602%09red/hsa:3265%09red/hsa:6714%09red/hsa:1869%09red/hsa:6667%09red/hsa:3091%09red/hsa:2309%09red/hsa:5970%09red
Type II diabetes mellitus	KEGG PATHWAY	hsa04930	15	46	1.43249077259e-11	3.16952682755e-11	SOCS1|PIK3CA|PIK3CB|PIK3CD|INS|MAPK3|INSR|TNF|MAPK10|PIK3R2|PIK3R1|MTOR|MAPK1|MAPK8|PKM	http://www.genome.jp/kegg-bin/show_pathway?hsa04930/hsa:8651%09red/hsa:5594%09red/hsa:7124%09red/hsa:5291%09red/hsa:5293%09red/hsa:5595%09red/hsa:5295%09red/hsa:5296%09red/hsa:5290%09red/hsa:5599%09red/hsa:5602%09red/hsa:3630%09red/hsa:5315%09red/hsa:2475%09red/hsa:3643%09red
Hematopoietic cell lineage	KEGG PATHWAY	hsa04640	19	97	5.99142452966e-11	1.31530491628e-10	IL7R|IL2RA|CD4|CD44|ITGA3|CSF1R|CSF1|ITGA6|KIT|IL6|IL4|TFRC|CD9|CSF2|IL1A|IL1B|CSF3|FLT3|TNF	http://www.genome.jp/kegg-bin/show_pathway?hsa04640/hsa:3569%09red/hsa:3553%09red/hsa:3552%09red/hsa:1435%09red/hsa:1436%09red/hsa:1437%09red/hsa:3559%09red/hsa:3815%09red/hsa:3565%09red/hsa:960%09red/hsa:2322%09red/hsa:1440%09red/hsa:7124%09red/hsa:920%09red/hsa:3575%09red/hsa:7037%09red/hsa:928%09red/hsa:3675%09red/hsa:3655%09red
Prion diseases	KEGG PATHWAY	hsa05020	13	35	8.74497139508e-11	1.90491237366e-10	HSPA5|SOD1|EGR1|CCL5|NOTCH1|BAX|IL6|MAP2K2|MAP2K1|MAPK1|IL1A|IL1B|MAPK3	http://www.genome.jp/kegg-bin/show_pathway?hsa05020/hsa:3569%09red/hsa:3553%09red/hsa:3552%09red/hsa:3309%09red/hsa:5594%09red/hsa:5595%09red/hsa:581%09red/hsa:5605%09red/hsa:5604%09red/hsa:6647%09red/hsa:6352%09red/hsa:1958%09red/hsa:4851%09red
African trypanosomiasis	KEGG PATHWAY	hsa05143	13	37	1.53764063014e-10	3.29829784023e-10	IL18|IL10|IDO1|GNAQ|IFNG|FAS|IL6|PRKCA|TNF|FASLG|ICAM1|PRKACA|IL1B	http://www.genome.jp/kegg-bin/show_pathway?hsa05143/hsa:3606%09red/hsa:3569%09red/hsa:3553%09red/hsa:3458%09red/hsa:3586%09red/hsa:3383%09red/hsa:7124%09red/hsa:3620%09red/hsa:355%09red/hsa:356%09red/hsa:2776%09red/hsa:5578%09red
Aldosterone-regulated sodium reabsorption	KEGG PATHWAY	hsa04960	13	37	1.53764063014e-10	3.29829784023e-10	IGF1|PRKCA|PIK3CA|PIK3CB|PIK3CD|INS|MAPK3|INSR|MAPK1|PRKACA|PIK3R2|PIK3R1|KRAS	http://www.genome.jp/kegg-bin/show_pathway?hsa04960/hsa:5578%09red/hsa:5595%09red/hsa:3479%09red/hsa:5290%09red/hsa:5291%09red/hsa:5293%09red/hsa:5295%09red/hsa:5296%09red/hsa:3630%09red/hsa:5594%09red/hsa:3845%09red/hsa:3643%09red
Shigellosis	KEGG PATHWAY	hsa05131	16	68	1.88212524118e-10	4.00664539978e-10	ITGB1|SRC|NFKBIA|U2AF1|CD44|MAPK8|ROCK1|MAPK14|MAPK3|MAPK1|MAPK10|CXCL8|ABL1|NFKB1|RELA|ACTB	http://www.genome.jp/kegg-bin/show_pathway?hsa05131/hsa:3688%09red/hsa:1432%09red/hsa:5594%09red/hsa:25%09red/hsa:6093%09red/hsa:4792%09red/hsa:5595%09red/hsa:3576%09red/hsa:960%09red/hsa:4790%09red/hsa:5599%09red/hsa:5602%09red/hsa:7307%09red/hsa:6714%09red/hsa:60%09red/hsa:5970%09red
Tight junction	KEGG PATHWAY	hsa04530	23	170	4.51730498831e-10	9.54408046402e-10	ITGB1|PPP2R1B|HSPA4|JUN|STK11|PPP2R1A|MAPK10|MAP3K1|MYH11|NF2|MAPK8|PCNA|SRC|PPP2R2A|RHOA|ACTB|CCND1|ERBB2|ROCK1|RUNX1|CDK4|BAP1|CFTR	http://www.genome.jp/kegg-bin/show_pathway?hsa04530/hsa:595%09red/hsa:3725%09red/hsa:1019%09red/hsa:5519%09red/hsa:5518%09red/hsa:861%09red/hsa:4771%09red/hsa:2064%09red/hsa:5602%09red/hsa:387%09red/hsa:9223%09red/hsa:1080%09red/hsa:6093%09red/hsa:5111%09red/hsa:5599%09red/hsa:6714%09red/hsa:3688%09red/hsa:5520%09red/hsa:3308%09red/hsa:6794%09red/hsa:4214%09red/hsa:60%09red/hsa:4629%09red
Inflammatory mediator regulation of TRP channels	KEGG PATHWAY	hsa04750	18	100	6.34525992717e-10	1.32075410336e-09	SRC|NGF|IGF1|GNAQ|GNAS|PRKCA|PIK3CA|PIK3CB|PIK3CD|NTRK1|MAPK14|PLCG1|MAPK10|PIK3R2|PIK3R1|PRKACA|IL1B|MAPK8	http://www.genome.jp/kegg-bin/show_pathway?hsa04750/hsa:4914%09red/hsa:5578%09red/hsa:1432%09red/hsa:3479%09red/hsa:2776%09red/hsa:5290%09red/hsa:5291%09red/hsa:2778%09red/hsa:5293%09red/hsa:5295%09red/hsa:5296%09red/hsa:4803%09red/hsa:5599%09red/hsa:5602%09red/hsa:3553%09red/hsa:6714%09red/hsa:5335%09red
Viral protein interaction with cytokine and cytokine receptor	KEGG PATHWAY	hsa04061	18	100	6.34525992717e-10	1.32075410336e-09	IL18|IL2RA|TNFSF10|TNFRSF1A|IL10|CXCL8|CCL5|CSF1R|CSF1|IL6|TNFRSF10B|TNFRSF10A|TNF|IL2|CXCR4|CXCL1|CCL2|CXCL12	http://www.genome.jp/kegg-bin/show_pathway?hsa04061/hsa:7132%09red/hsa:3569%09red/hsa:6387%09red/hsa:1435%09red/hsa:3576%09red/hsa:3606%09red/hsa:3559%09red/hsa:3558%09red/hsa:6347%09red/hsa:8797%09red/hsa:8795%09red/hsa:1436%09red/hsa:7124%09red/hsa:2919%09red/hsa:6352%09red/hsa:3586%09red/hsa:8743%09red/hsa:7852%09red
Regulation of lipolysis in adipocytes	KEGG PATHWAY	hsa04923	14	55	1.06945838731e-09	2.20968975613e-09	PTGS2|PTGS1|GNAS|PIK3CA|PIK3CB|PIK3CD|INSR|INS|AKT1|AKT2|AKT3|PIK3R2|PIK3R1|TSHR	http://www.genome.jp/kegg-bin/show_pathway?hsa04923/hsa:7253%09red/hsa:3630%09red/hsa:10000%09red/hsa:5742%09red/hsa:5291%09red/hsa:2778%09red/hsa:5293%09red/hsa:5295%09red/hsa:5296%09red/hsa:5290%09red/hsa:208%09red/hsa:5743%09red/hsa:207%09red/hsa:3643%09red
Thermogenesis	KEGG PATHWAY	hsa04714	26	231	1.23291558644e-09	2.52882685979e-09	HRAS|MAPK14|SMARCE1|TSC2|TSC1|SMARCA4|NRAS|SDHB|FGFR1|SMARCB1|MT-CYB|CREB1|PPARG|MTOR|HGF|ACTB|KRAS|KDM3A|SOS1|GNAS|ARID1A|GRB2|SDHA|SDHC|RHEB|SDHD	http://www.genome.jp/kegg-bin/show_pathway?hsa04714/hsa:3845%09red/hsa:2885%09red/hsa:6605%09red/hsa:4893%09red/hsa:7249%09red/hsa:7248%09red/hsa:60%09red/hsa:8289%09red/hsa:6392%09red/hsa:6654%09red/hsa:6597%09red/hsa:55818%09red/hsa:6598%09red/hsa:6390%09red/hsa:6391%09red/hsa:1432%09red/hsa:2778%09red/hsa:1385%09red/hsa:4519%09red/hsa:2260%09red/hsa:3265%09red/hsa:2475%09red/hsa:6009%09red/hsa…
Nucleotide excision repair	KEGG PATHWAY	hsa03420	13	47	1.78756198733e-09	3.63989071334e-09	PCNA|XPC|ERCC1|XPA|ERCC3|ERCC4|ERCC5|ERCC6|POLD1|POLE|DDB2|BIVM-ERCC5|ERCC2	http://www.genome.jp/kegg-bin/show_pathway?hsa03420/hsa:7507%09red/hsa:2072%09red/hsa:1643%09red/hsa:2071%09red/hsa:5426%09red/hsa:2073%09red/hsa:5424%09red/hsa:2074%09red/hsa:7508%09red/hsa:2067%09red/hsa:100533467%09red/hsa:5111%09red/hsa:2068%09red
RIG-I-like receptor signaling pathway	KEGG PATHWAY	hsa04622	15	70	2.1190386701e-09	4.28381198776e-09	CASP10|NFKBIA|CXCL8|IFNA1|MAP3K1|NFKB1|CASP8|IFNA2|MAPK14|TNF|CYLD|FADD|MAPK10|RELA|MAPK8	http://www.genome.jp/kegg-bin/show_pathway?hsa04622/hsa:1432%09red/hsa:8772%09red/hsa:7124%09red/hsa:4792%09red/hsa:3576%09red/hsa:5599%09red/hsa:3440%09red/hsa:4790%09red/hsa:4214%09red/hsa:841%09red/hsa:5602%09red/hsa:843%09red/hsa:3439%09red/hsa:1540%09red/hsa:5970%09red
Oocyte meiosis	KEGG PATHWAY	hsa04114	19	128	3.74281612158e-09	7.51236664403e-09	CCNB1|PPP2R1B|IGF1|BUB1|PLK1|MAPK3|MAD1L1|CCNE1|CDC25C|IGF1R|MAP2K1|INS|MAPK14|CDK1|CDK2|MAPK1|PGR|AURKA|PPP2R1A	http://www.genome.jp/kegg-bin/show_pathway?hsa04114/hsa:3479%09red/hsa:1432%09red/hsa:983%09red/hsa:995%09red/hsa:5519%09red/hsa:891%09red/hsa:3630%09red/hsa:5347%09red/hsa:5594%09red/hsa:3480%09red/hsa:5595%09red/hsa:898%09red/hsa:1017%09red/hsa:5604%09red/hsa:6790%09red/hsa:5241%09red/hsa:699%09red/hsa:5518%09red/hsa:8379%09red
Long-term potentiation	KEGG PATHWAY	hsa04720	14	67	9.61904108074e-09	1.9169862012e-08	GNAQ|MAP2K2|PRKCA|HRAS|NRAS|MAPK3|MAP2K1|MAPK1|ARAF|BRAF|PRKACA|EP300|CREBBP|KRAS	http://www.genome.jp/kegg-bin/show_pathway?hsa04720/hsa:5578%09red/hsa:5595%09red/hsa:5594%09red/hsa:2776%09red/hsa:3845%09red/hsa:2033%09red/hsa:673%09red/hsa:4893%09red/hsa:5605%09red/hsa:5604%09red/hsa:3265%09red/hsa:1387%09red/hsa:369%09red
Ovarian steroidogenesis	KEGG PATHWAY	hsa04913	12	49	2.4055319491e-08	4.76024280069e-08	CYP1A1|IGF1R|IGF1|CYP1B1|BMP6|GNAS|LDLR|INS|CYP17A1|INSR|PTGS2|CYP19A1	http://www.genome.jp/kegg-bin/show_pathway?hsa04913/hsa:3949%09red/hsa:654%09red/hsa:3630%09red/hsa:5743%09red/hsa:2778%09red/hsa:3480%09red/hsa:3479%09red/hsa:1588%09red/hsa:3643%09red/hsa:1545%09red/hsa:1586%09red/hsa:1543%09red
Vascular smooth muscle contraction	KEGG PATHWAY	hsa04270	18	132	3.11198367713e-08	6.11515673618e-08	ACTA2|MYH11|ROCK1|GNAQ|MAPK3|PRKCA|GNAS|MYLK|MYLK3|PLA2G2A|MAP2K2|MAP2K1|MAPK1|ARAF|BRAF|GNA11|PRKACA|RHOA	http://www.genome.jp/kegg-bin/show_pathway?hsa04270/hsa:4638%09red/hsa:2767%09red/hsa:5594%09red/hsa:2776%09red/hsa:5578%09red/hsa:6093%09red/hsa:673%09red/hsa:91807%09red/hsa:5595%09red/hsa:59%09red/hsa:387%09red/hsa:5605%09red/hsa:5604%09red/hsa:2778%09red/hsa:5320%09red/hsa:369%09red/hsa:4629%09red
Amyotrophic lateral sclerosis (ALS)	KEGG PATHWAY	hsa05014	12	51	3.52358476033e-08	6.87588415036e-08	BCL2L1|TP53|CASP3|SOD1|TNFRSF1A|BAX|CASP9|MAPK14|TNF|CYCS|APAF1|BCL2	http://www.genome.jp/kegg-bin/show_pathway?hsa05014/hsa:1432%09red/hsa:598%09red/hsa:7124%09red/hsa:596%09red/hsa:54205%09red/hsa:317%09red/hsa:7157%09red/hsa:7132%09red/hsa:836%09red/hsa:6647%09red/hsa:581%09red/hsa:842%09red
Mismatch repair	KEGG PATHWAY	hsa03430	9	23	4.98544289535e-08	9.66144450753e-08	PCNA|EXO1|MSH2|MSH3|MLH3|MSH6|POLD1|MLH1|PMS2	http://www.genome.jp/kegg-bin/show_pathway?hsa03430/hsa:5395%09red/hsa:9156%09red/hsa:27030%09red/hsa:4437%09red/hsa:4436%09red/hsa:5111%09red/hsa:5424%09red/hsa:2956%09red/hsa:4292%09red
Alzheimer disease	KEGG PATHWAY	hsa05010	20	171	5.53407400847e-08	1.06511972355e-07	CASP3|TNFRSF1A|MT-CYB|FAS|SDHD|GAPDH|CASP8|GSK3B|CASP9|MAPK3|TNF|CYCS|FADD|SDHA|MAPK1|IL1B|SDHB|SDHC|APAF1|GNAQ	http://www.genome.jp/kegg-bin/show_pathway?hsa05010/hsa:6390%09red/hsa:6391%09red/hsa:836%09red/hsa:5594%09red/hsa:2776%09red/hsa:2932%09red/hsa:4519%09red/hsa:7124%09red/hsa:54205%09red/hsa:6389%09red/hsa:5595%09red/hsa:3553%09red/hsa:7132%09red/hsa:2597%09red/hsa:355%09red/hsa:8772%09red/hsa:842%09red/hsa:841%09red/hsa:317%09red/hsa:6392%09red
Endocytosis	KEGG PATHWAY	hsa04144	24	244	5.6197754751e-08	1.07425640034e-07	TSG101|PDGFRA|TGFBR2|HLA-A|EGFR|TGFBR1|SMAD2|SMAD3|IGF2R|FGFR4|CAV1|TFRC|CXCR4|PML|HRAS|SRC|IGF1R|LDLR|RHOA|FGFR2|FGFR3|IL2RA|CBL|MDM2	http://www.genome.jp/kegg-bin/show_pathway?hsa04144/hsa:3482%09red/hsa:3480%09red/hsa:867%09red/hsa:1956%09red/hsa:4088%09red/hsa:4087%09red/hsa:3105%09red/hsa:387%09red/hsa:7852%09red/hsa:5156%09red/hsa:3559%09red/hsa:5371%09red/hsa:3949%09red/hsa:857%09red/hsa:7037%09red/hsa:6714%09red/hsa:7251%09red/hsa:4193%09red/hsa:2264%09red/hsa:7046%09red/hsa:2261%09red/hsa:3265%09red/hsa:2263%09red/hsa:7…
Fc gamma R-mediated phagocytosis	KEGG PATHWAY	hsa04666	15	94	6.94962569612e-08	1.31948974366e-07	AKT1|PRKCA|PIK3CA|PIK3CB|PIK3CD|MAP2K1|PLCG1|MAPK3|AKT2|AKT3|PRKACA|PIK3R2|PIK3R1|MAPK1|GSN	http://www.genome.jp/kegg-bin/show_pathway?hsa04666/hsa:5335%09red/hsa:5578%09red/hsa:5595%09red/hsa:5594%09red/hsa:10000%09red/hsa:5290%09red/hsa:5291%09red/hsa:5293%09red/hsa:5295%09red/hsa:5296%09red/hsa:2934%09red/hsa:208%09red/hsa:5604%09red/hsa:207%09red
Huntington disease	KEGG PATHWAY	hsa05016	21	193	7.98845048276e-08	1.50654670178e-07	HDAC1|CREBBP|BDNF|EP300|TP53|CASP3|SOD1|MT-CYB|SP1|CREB1|CASP8|CASP9|PPARG|BAX|CYCS|SDHA|SDHC|SDHB|SDHD|APAF1|GNAQ	http://www.genome.jp/kegg-bin/show_pathway?hsa05016/hsa:6390%09red/hsa:6391%09red/hsa:836%09red/hsa:5468%09red/hsa:2776%09red/hsa:2033%09red/hsa:1387%09red/hsa:6389%09red/hsa:1385%09red/hsa:317%09red/hsa:7157%09red/hsa:581%09red/hsa:4519%09red/hsa:3065%09red/hsa:6647%09red/hsa:54205%09red/hsa:842%09red/hsa:841%09red/hsa:6667%09red/hsa:6392%09red/hsa:627%09red
Hedgehog signaling pathway	KEGG PATHWAY	hsa04340	11	47	1.37257408562e-07	2.57128878707e-07	SPOP|CCND1|CCND2|GSK3B|SMO|PTCH2|GLI1|SUFU|SHH|PTCH1|BCL2	http://www.genome.jp/kegg-bin/show_pathway?hsa04340/hsa:894%09red/hsa:8643%09red/hsa:2932%09red/hsa:51684%09red/hsa:596%09red/hsa:595%09red/hsa:8405%09red/hsa:6608%09red/hsa:2735%09red/hsa:6469%09red/hsa:5727%09red
Serotonergic synapse	KEGG PATHWAY	hsa04726	16	115	1.40299979972e-07	2.610880422e-07	PTGS2|PTGS1|CASP3|CYP2D6|GNAS|PRKCA|HRAS|NRAS|MAPK3|MAP2K1|MAPK1|ARAF|BRAF|PRKACA|KRAS|GNAQ	http://www.genome.jp/kegg-bin/show_pathway?hsa04726/hsa:5578%09red/hsa:836%09red/hsa:5594%09red/hsa:2776%09red/hsa:1564%09red/hsa:2778%09red/hsa:673%09red/hsa:4893%09red/hsa:3845%09red/hsa:5595%09red/hsa:5742%09red/hsa:5604%09red/hsa:3265%09red/hsa:5743%09red/hsa:369%09red
Dopaminergic synapse	KEGG PATHWAY	hsa04728	17	131	1.42296631103e-07	2.63061535131e-07	PPP2R1A|PPP2R1B|GNAQ|FOS|PRKCA|GNAS|PPP2R2A|COMT|CREB1|GSK3B|MAPK14|AKT1|AKT2|AKT3|MAPK10|PRKACA|MAPK8	http://www.genome.jp/kegg-bin/show_pathway?hsa04728/hsa:5578%09red/hsa:5520%09red/hsa:1385%09red/hsa:2776%09red/hsa:5519%09red/hsa:2932%09red/hsa:5518%09red/hsa:2778%09red/hsa:1312%09red/hsa:10000%09red/hsa:1432%09red/hsa:5599%09red/hsa:208%09red/hsa:5602%09red/hsa:2353%09red/hsa:207%09red
Viral myocarditis	KEGG PATHWAY	hsa05416	12	60	1.65919240926e-07	3.04727494773e-07	CASP3|CCND1|NAT1|CD40|CASP8|CASP9|CYCS|ICAM1|ABL1|ACTB|HLA-A|CAV1	http://www.genome.jp/kegg-bin/show_pathway?hsa05416/hsa:836%09red/hsa:1982%09red/hsa:25%09red/hsa:54205%09red/hsa:595%09red/hsa:3383%09red/hsa:958%09red/hsa:841%09red/hsa:857%09red/hsa:842%09red/hsa:3105%09red/hsa:60%09red
Arrhythmogenic right ventricular cardiomyopathy (ARVC)	KEGG PATHWAY	hsa05412	13	77	2.89838572619e-07	5.28861291598e-07	ITGB1|GJA1|ITGA3|TCF7L2|ITGA6|CTNNA1|CTNNB1|JUP|DSP|ACTB|CDH2|LMNA|CTNNA3	http://www.genome.jp/kegg-bin/show_pathway?hsa05412/hsa:3688%09red/hsa:2697%09red/hsa:3728%09red/hsa:4000%09red/hsa:3675%09red/hsa:29119%09red/hsa:1832%09red/hsa:1499%09red/hsa:1495%09red/hsa:6934%09red/hsa:1000%09red/hsa:60%09red/hsa:3655%09red
Drug metabolism - other enzymes	KEGG PATHWAY	hsa00983	13	79	3.76524696235e-07	6.826028364e-07	NME1|GSTT1|DPYD|GSTM1|HPRT1|GSTM3|TYMP|CYP2E1|GSTP1|CYP2A6|RRM1|MPO|CYP3A4	http://www.genome.jp/kegg-bin/show_pathway?hsa00983/hsa:1806%09red/hsa:2944%09red/hsa:2947%09red/hsa:4830%09red/hsa:2952%09red/hsa:2950%09red/hsa:1576%09red/hsa:1571%09red/hsa:6240%09red/hsa:3251%09red/hsa:1548%09red/hsa:1890%09red/hsa:4353%09red
Autoimmune thyroid disease	KEGG PATHWAY	hsa05320	11	53	3.92367170863e-07	7.06763942388e-07	CTLA4|IL10|IL2|HLA-A|CD40|IFNA2|IL4|FASLG|FAS|TSHR|IFNA1	http://www.genome.jp/kegg-bin/show_pathway?hsa05320/hsa:7253%09red/hsa:3586%09red/hsa:3558%09red/hsa:3565%09red/hsa:958%09red/hsa:3440%09red/hsa:355%09red/hsa:356%09red/hsa:3105%09red/hsa:1493%09red/hsa:3439%09red
Type I diabetes mellitus	KEGG PATHWAY	hsa04940	10	43	5.36150086872e-07	9.5960620644e-07	IFNG|FAS|HLA-A|INS|HSPD1|TNF|FASLG|IL1A|IL2|IL1B	http://www.genome.jp/kegg-bin/show_pathway?hsa04940/hsa:3553%09red/hsa:3552%09red/hsa:3458%09red/hsa:7124%09red/hsa:3558%09red/hsa:3329%09red/hsa:3630%09red/hsa:355%09red/hsa:356%09red/hsa:3105%09red
Pathogenic Escherichia coli infection	KEGG PATHWAY	hsa05130	11	55	5.42161894464e-07	9.64224635092e-07	ITGB1|PRKCA|ROCK1|CTNNB1|CDH1|PRKACA|TLR4|ABL1|ACTB|RHOA|KRT18	http://www.genome.jp/kegg-bin/show_pathway?hsa05130/hsa:3688%09red/hsa:25%09red/hsa:6093%09red/hsa:7099%09red/hsa:999%09red/hsa:5578%09red/hsa:3875%09red/hsa:1499%09red/hsa:387%09red/hsa:60%09red
Chemical carcinogenesis	KEGG PATHWAY	hsa05204	13	82	5.50228168803e-07	9.72415820337e-07	CYP1A1|CYP1A2|CYP1B1|GSTT1|PTGS2|GSTM1|GSTM3|SULT1A1|CYP2E1|GSTP1|CYP2A6|CYP3A4|EPHX1	http://www.genome.jp/kegg-bin/show_pathway?hsa05204/hsa:2944%09red/hsa:2947%09red/hsa:5743%09red/hsa:2952%09red/hsa:2950%09red/hsa:2052%09red/hsa:1576%09red/hsa:1571%09red/hsa:1544%09red/hsa:1545%09red/hsa:6817%09red/hsa:1548%09red/hsa:1543%09red
Base excision repair	KEGG PATHWAY	hsa03410	9	33	6.36899635778e-07	1.11855498534e-06	PCNA|MUTYH|PARP1|APEX1|POLD1|POLE|XRCC1|NTHL1|OGG1	http://www.genome.jp/kegg-bin/show_pathway?hsa03410/hsa:4595%09red/hsa:4913%09red/hsa:4968%09red/hsa:5111%09red/hsa:5424%09red/hsa:142%09red/hsa:328%09red/hsa:5426%09red/hsa:7515%09red
cGMP-PKG signaling pathway	KEGG PATHWAY	hsa04022	18	167	7.52710996579e-07	1.31373782633e-06	NFATC1|GNAQ|MAP2K1|MAPK3|ROCK1|MYLK3|INSR|MYLK|MAP2K2|AKT2|AKT3|AKT1|CREB1|INS|GNA11|MAPK1|RHOA|PIK3CG	http://www.genome.jp/kegg-bin/show_pathway?hsa04022/hsa:4638%09red/hsa:2767%09red/hsa:5594%09red/hsa:2776%09red/hsa:10000%09red/hsa:6093%09red/hsa:5604%09red/hsa:91807%09red/hsa:1385%09red/hsa:5294%09red/hsa:5595%09red/hsa:4772%09red/hsa:3630%09red/hsa:5605%09red/hsa:208%09red/hsa:207%09red/hsa:387%09red/hsa:3643%09red
Bile secretion	KEGG PATHWAY	hsa04976	12	72	9.33713122316e-07	1.61958881093e-06	EPHX1|ABCG2|GNAS|ABCB1|RXRA|SLC2A1|LDLR|ABCC4|CYP3A4|CFTR|ABCC2|ABCC3	http://www.genome.jp/kegg-bin/show_pathway?hsa04976/hsa:10257%09red/hsa:1080%09red/hsa:6513%09red/hsa:2778%09red/hsa:3949%09red/hsa:5243%09red/hsa:6256%09red/hsa:2052%09red/hsa:9429%09red/hsa:1576%09red/hsa:8714%09red/hsa:1244%09red
Ubiquitin mediated proteolysis	KEGG PATHWAY	hsa04120	16	137	1.17818691257e-06	2.03110749958e-06	BRCA1|FBXW7|SOCS1|VHL|MAP3K1|BIRC3|PRKN|CBL|KEAP1|XIAP|RHOBTB2|PML|SKP2|MDM2|FANCL|DDB2	http://www.genome.jp/kegg-bin/show_pathway?hsa04120/hsa:23221%09red/hsa:8651%09red/hsa:1643%09red/hsa:5071%09red/hsa:672%09red/hsa:5371%09red/hsa:867%09red/hsa:9817%09red/hsa:6502%09red/hsa:4214%09red/hsa:55294%09red/hsa:55120%09red/hsa:4193%09red/hsa:331%09red/hsa:330%09red/hsa:7428%09red
Metabolism of xenobiotics by cytochrome P450	KEGG PATHWAY	hsa00980	12	76	1.55238097784e-06	2.6598722852e-06	CYP1A1|CYP1A2|CYP1B1|CYP2D6|GSTT1|EPHX1|GSTM1|GSTM3|CYP2E1|GSTP1|CYP2A6|CYP3A4	http://www.genome.jp/kegg-bin/show_pathway?hsa00980/hsa:2944%09red/hsa:2947%09red/hsa:2952%09red/hsa:2950%09red/hsa:2052%09red/hsa:1576%09red/hsa:1571%09red/hsa:1564%09red/hsa:1544%09red/hsa:1545%09red/hsa:1548%09red/hsa:1543%09red
Allograft rejection	KEGG PATHWAY	hsa05330	9	38	1.74515354716e-06	2.97204937426e-06	IFNG|FAS|HLA-A|CD40|IL10|IL4|TNF|FASLG|IL2	http://www.genome.jp/kegg-bin/show_pathway?hsa05330/hsa:3458%09red/hsa:7124%09red/hsa:3558%09red/hsa:3565%09red/hsa:958%09red/hsa:355%09red/hsa:356%09red/hsa:3586%09red/hsa:3105%09red
Cytosolic DNA-sensing pathway	KEGG PATHWAY	hsa04623	11	63	1.76707854087e-06	2.99125945773e-06	IL18|ADAR|IFNA2|IFNA1|NFKBIA|CCL5|IL6|IL33|NFKB1|RELA|IL1B	http://www.genome.jp/kegg-bin/show_pathway?hsa04623/hsa:3569%09red/hsa:3553%09red/hsa:3606%09red/hsa:4792%09red/hsa:4790%09red/hsa:3440%09red/hsa:103%09red/hsa:90865%09red/hsa:6352%09red/hsa:3439%09red/hsa:5970%09red
Graft-versus-host disease	KEGG PATHWAY	hsa05332	9	41	3.00555188481e-06	5.05724598582e-06	IFNG|FAS|HLA-A|IL6|TNF|IL2|IL1A|FASLG|IL1B	http://www.genome.jp/kegg-bin/show_pathway?hsa05332/hsa:3569%09red/hsa:3553%09red/hsa:3552%09red/hsa:3458%09red/hsa:7124%09red/hsa:3558%09red/hsa:355%09red/hsa:356%09red/hsa:3105%09red
Adrenergic signaling in cardiomyocytes	KEGG PATHWAY	hsa04261	16	149	3.19585301125e-06	5.34544462001e-06	PPP2R1A|PPP2R1B|GNAQ|AKT1|PRKCA|GNAS|PPP2R2A|CREB1|PIK3CG|MAPK14|MAPK3|AKT2|AKT3|PRKACA|MAPK1|BCL2	http://www.genome.jp/kegg-bin/show_pathway?hsa04261/hsa:5578%09red/hsa:1432%09red/hsa:5594%09red/hsa:2776%09red/hsa:10000%09red/hsa:5519%09red/hsa:5518%09red/hsa:596%09red/hsa:2778%09red/hsa:1385%09red/hsa:5294%09red/hsa:5595%09red/hsa:5520%09red/hsa:208%09red/hsa:207%09red
Calcium signaling pathway	KEGG PATHWAY	hsa04020	18	193	4.95637786733e-06	8.24107799243e-06	ERBB2|ERBB3|NOS2|GNAQ|ERBB4|GNAS|PRKCA|CXCR4|EGFR|MYLK|PLCG1|MYLK3|RYR1|PTK2B|PRKACA|GNA11|PDGFRA|PDGFRB	http://www.genome.jp/kegg-bin/show_pathway?hsa04020/hsa:4638%09red/hsa:2767%09red/hsa:7852%09red/hsa:2776%09red/hsa:5156%09red/hsa:91807%09red/hsa:5335%09red/hsa:5159%09red/hsa:2066%09red/hsa:6261%09red/hsa:2064%09red/hsa:2065%09red/hsa:1956%09red/hsa:2185%09red/hsa:4843%09red/hsa:2778%09red/hsa:5578%09red
Alcoholism	KEGG PATHWAY	hsa05034	17	180	7.73298383893e-06	1.27821674043e-05	HDAC1|SHC1|SOS1|GNAS|GRB2|HRAS|NRAS|NTRK2|CREB1|MAPK3|MAP2K1|MAPK1|ARAF|BRAF|HGF|BDNF|KRAS	http://www.genome.jp/kegg-bin/show_pathway?hsa05034/hsa:4915%09red/hsa:5595%09red/hsa:5594%09red/hsa:3845%09red/hsa:673%09red/hsa:4893%09red/hsa:1385%09red/hsa:2778%09red/hsa:6654%09red/hsa:5604%09red/hsa:3065%09red/hsa:3265%09red/hsa:2885%09red/hsa:6464%09red/hsa:369%09red/hsa:627%09red
Antigen processing and presentation	KEGG PATHWAY	hsa04612	11	77	9.92769614675e-06	1.63139334341e-05	HLA-A|HSPA5|HSPA4|IFNG|CTSB|CREB1|CD4|B2M|TNF|HSP90AA1|CALR	http://www.genome.jp/kegg-bin/show_pathway?hsa04612/hsa:3320%09red/hsa:3308%09red/hsa:567%09red/hsa:1508%09red/hsa:1385%09red/hsa:811%09red/hsa:7124%09red/hsa:920%09red/hsa:3458%09red/hsa:3105%09red/hsa:3309%09red
Citrate cycle (TCA cycle)	KEGG PATHWAY	hsa00020	7	30	2.72944758225e-05	4.4591556431e-05	IDH2|IDH1|SDHA|FH|SDHC|SDHB|SDHD	http://www.genome.jp/kegg-bin/show_pathway?hsa00020/hsa:6390%09red/hsa:6391%09red/hsa:6392%09red/hsa:6389%09red/hsa:2271%09red/hsa:3417%09red/hsa:3418%09red
Glucagon signaling pathway	KEGG PATHWAY	hsa04922	12	106	3.31105273915e-05	5.37806832197e-05	GNAQ|GNAS|FOXO1|SLC2A1|AKT1|AKT2|AKT3|CREB1|PPARA|EP300|CREBBP|PKM	http://www.genome.jp/kegg-bin/show_pathway?hsa04922/hsa:2776%09red/hsa:2033%09red/hsa:10000%09red/hsa:6513%09red/hsa:2778%09red/hsa:1385%09red/hsa:208%09red/hsa:5465%09red/hsa:1387%09red/hsa:5315%09red/hsa:207%09red/hsa:2308%09red
Carbohydrate digestion and absorption	KEGG PATHWAY	hsa04973	8	44	3.53805379598e-05	5.71375354408e-05	PIK3CA|PIK3CB|PIK3CD|AKT1|AKT2|AKT3|PIK3R2|PIK3R1	http://www.genome.jp/kegg-bin/show_pathway?hsa04973/hsa:10000%09red/hsa:5290%09red/hsa:5291%09red/hsa:5293%09red/hsa:5295%09red/hsa:5296%09red/hsa:208%09red/hsa:207%09red
ABC transporters	KEGG PATHWAY	hsa02010	8	45	4.07851065775e-05	6.54892282759e-05	ABCG2|ABCC1|ABCB1|ABCA1|ABCC4|CFTR|ABCC2|ABCC3	http://www.genome.jp/kegg-bin/show_pathway?hsa02010/hsa:10257%09red/hsa:19%09red/hsa:1080%09red/hsa:5243%09red/hsa:9429%09red/hsa:8714%09red/hsa:1244%09red/hsa:4363%09red
Steroid hormone biosynthesis	KEGG PATHWAY	hsa00140	9	60	4.4975446189e-05	7.18073885177e-05	CYP1A1|CYP1A2|CYP1B1|CYP19A1|COMT|CYP2E1|CYP17A1|SRD5A2|CYP3A4	http://www.genome.jp/kegg-bin/show_pathway?hsa00140/hsa:1312%09red/hsa:1588%09red/hsa:1576%09red/hsa:1571%09red/hsa:1544%09red/hsa:1545%09red/hsa:6716%09red/hsa:1586%09red/hsa:1543%09red
Intestinal immune network for IgA production	KEGG PATHWAY	hsa04672	8	49	6.97833652435e-05	0.000110786020528	TGFB1|IL10|CD40|IL6|IL4|IL2|CXCR4|CXCL12	http://www.genome.jp/kegg-bin/show_pathway?hsa04672/hsa:3569%09red/hsa:6387%09red/hsa:3558%09red/hsa:3565%09red/hsa:958%09red/hsa:7040%09red/hsa:3586%09red/hsa:7852%09red
Cell adhesion molecules (CAMs)	KEGG PATHWAY	hsa04514	13	146	0.000152319984047	0.000240460199535	ITGB1|CTLA4|CD274|HLA-A|CD40|ITGA6|CD4|ICAM1|CDH1|PDCD1LG2|CDH3|CDH2|PDCD1	http://www.genome.jp/kegg-bin/show_pathway?hsa04514/hsa:3688%09red/hsa:5133%09red/hsa:3383%09red/hsa:999%09red/hsa:1493%09red/hsa:958%09red/hsa:920%09red/hsa:1013%09red/hsa:3105%09red/hsa:80380%09red/hsa:1000%09red/hsa:29126%09red/hsa:3655%09red
Drug metabolism - cytochrome P450	KEGG PATHWAY	hsa00982	9	72	0.000159655059828	0.000250631686098	CYP1A2|CYP2D6|GSTT1|GSTM1|GSTM3|CYP2E1|GSTP1|CYP2A6|CYP3A4	http://www.genome.jp/kegg-bin/show_pathway?hsa00982/hsa:2944%09red/hsa:2947%09red/hsa:2952%09red/hsa:2950%09red/hsa:1576%09red/hsa:1571%09red/hsa:1564%09red/hsa:1544%09red/hsa:1548%09red
Hypertrophic cardiomyopathy (HCM)	KEGG PATHWAY	hsa05410	10	90	0.000169896223954	0.00026522688295	ITGB1|TGFB1|TGFB2|IGF1|ITGA3|ITGA6|IL6|TNF|ACTB|LMNA	http://www.genome.jp/kegg-bin/show_pathway?hsa05410/hsa:3569%09red/hsa:4000%09red/hsa:3688%09red/hsa:7124%09red/hsa:3479%09red/hsa:7042%09red/hsa:7040%09red/hsa:3675%09red/hsa:60%09red/hsa:3655%09red
Thyroid hormone synthesis	KEGG PATHWAY	hsa04918	9	74	0.000192638205004	0.00029906815252	GNAQ|HSPA5|GNAS|PRKCA|ALB|CREB1|PRKACA|TSHR|PAX8	http://www.genome.jp/kegg-bin/show_pathway?hsa04918/hsa:7253%09red/hsa:2776%09red/hsa:3309%09red/hsa:5578%09red/hsa:2778%09red/hsa:1385%09red/hsa:7849%09red/hsa:213%09red
Metabolic pathways	KEGG PATHWAY	hsa01100	59	1433	0.000219288840933	0.000338572331331	PTGS2|PTGS1|VDR|FHIT|DHFR|GAPDH|NQO1|CYP17A1|PLCG1|IDO1|RRM1|FH|TYMS|DPYD|PIK3CA|HPRT1|DNMT1|PIK3CD|TYMP|PIK3CG|MTHFR|FASN|PKM|FOLH1|DNMT3B|NOS2|DNMT3A|EXT2|EXT1|PTEN|MTR|IDH2|IDH1|MT-CYB|CYP1A2|COMT|PLA2G2A|AMACR|ENO2|AR|CYP2A6|CYP3A4|CYP1A1|CA9|GALNT12|NME1|GSTT1|GSTM1|GSTM3|HMOX1|CYP2E1|SDHD|CBS|GSTP1|CYP19A1|SDHA|SDHC|SDHB|PIK3CB	http://www.genome.jp/kegg-bin/show_pathway?hsa01100/hsa:2272%09red/hsa:231%09red/hsa:5320%09red/hsa:7298%09red/hsa:768%09red/hsa:3620%09red/hsa:23600%09red/hsa:1728%09red/hsa:2132%09red/hsa:3417%09red/hsa:1544%09red/hsa:1548%09red/hsa:1543%09red/hsa:1588%09red/hsa:1788%09red/hsa:1789%09red/hsa:2026%09red/hsa:2944%09red/hsa:2947%09red/hsa:4519%09red/hsa:5742%09red/hsa:5743%09red/hsa:6389%09red/hsa…
Dilated cardiomyopathy (DCM)	KEGG PATHWAY	hsa05414	10	96	0.000274320434364	0.000421224273531	ITGB1|TGFB1|TGFB2|IGF1|GNAS|ITGA3|ITGA6|TNF|ACTB|LMNA	http://www.genome.jp/kegg-bin/show_pathway?hsa05414/hsa:3688%09red/hsa:4000%09red/hsa:3675%09red/hsa:7124%09red/hsa:2778%09red/hsa:3479%09red/hsa:7042%09red/hsa:7040%09red/hsa:60%09red/hsa:3655%09red
Carbon metabolism	KEGG PATHWAY	hsa01200	11	117	0.00031300301368	0.000478010037196	MTHFR|IDH2|IDH1|GAPDH|SDHA|ENO2|FH|SDHC|SDHB|SDHD|PKM	http://www.genome.jp/kegg-bin/show_pathway?hsa01200/hsa:6390%09red/hsa:6391%09red/hsa:6392%09red/hsa:2026%09red/hsa:3418%09red/hsa:6389%09red/hsa:2597%09red/hsa:4524%09red/hsa:2271%09red/hsa:3417%09red/hsa:5315%09red
ECM-receptor interaction	KEGG PATHWAY	hsa04512	9	86	0.000531544070975	0.000807372345643	ITGB1|HMMR|LAMA5|FN1|CD44|ITGA3|ITGA6|THBS1|COL1A1	http://www.genome.jp/kegg-bin/show_pathway?hsa04512/hsa:3688%09red/hsa:3675%09red/hsa:3911%09red/hsa:960%09red/hsa:2335%09red/hsa:1277%09red/hsa:7057%09red/hsa:3161%09red/hsa:3655%09red
Non-homologous end-joining	KEGG PATHWAY	hsa03450	4	13	0.00064927714593	0.000980897193582	LIG4|MRE11|RAD50|PRKDC	http://www.genome.jp/kegg-bin/show_pathway?hsa03450/hsa:10111%09red/hsa:4361%09red/hsa:5591%09red/hsa:3981%09red
Glutathione metabolism	KEGG PATHWAY	hsa00480	7	56	0.00084754986349	0.00127359097134	GSTT1|IDH2|IDH1|GSTM3|GSTP1|RRM1|GSTM1	http://www.genome.jp/kegg-bin/show_pathway?hsa00480/hsa:2944%09red/hsa:2947%09red/hsa:2952%09red/hsa:2950%09red/hsa:6240%09red/hsa:3417%09red/hsa:3418%09red
Gastric acid secretion	KEGG PATHWAY	hsa04971	8	75	0.000956046205933	0.00142898395674	GNAQ|GNAS|PRKCA|MYLK|MYLK3|PRKACA|ACTB|CFTR	http://www.genome.jp/kegg-bin/show_pathway?hsa04971/hsa:4638%09red/hsa:2776%09red/hsa:1080%09red/hsa:5578%09red/hsa:91807%09red/hsa:2778%09red/hsa:60%09red
Circadian entrainment	KEGG PATHWAY	hsa04713	9	97	0.00117260945906	0.00174340348147	RYR1|GNAQ|GNAS|PRKCA|FOS|CREB1|MAPK3|MAPK1|PRKACA	http://www.genome.jp/kegg-bin/show_pathway?hsa04713/hsa:5578%09red/hsa:5595%09red/hsa:5594%09red/hsa:2776%09red/hsa:2778%09red/hsa:1385%09red/hsa:6261%09red/hsa:2353%09red
Phosphatidylinositol signaling system	KEGG PATHWAY	hsa04070	9	99	0.00133800080566	0.00197883277048	PRKCA|PIK3CA|PIK3CB|PIK3CD|PTEN|PLCG1|PRKACA|PIK3R2|PIK3R1	http://www.genome.jp/kegg-bin/show_pathway?hsa04070/hsa:5578%09red/hsa:5335%09red/hsa:5290%09red/hsa:5291%09red/hsa:5293%09red/hsa:5295%09red/hsa:5296%09red/hsa:5728%09red
Asthma	KEGG PATHWAY	hsa05310	5	31	0.00171909327008	0.00252913721934	IL10|IL4|TNF|RAF1|CD40	http://www.genome.jp/kegg-bin/show_pathway?hsa05310/hsa:7124%09red/hsa:3586%09red/hsa:3565%09red/hsa:6037%09red/hsa:958%09red
Cortisol synthesis and secretion	KEGG PATHWAY	hsa04927	7	65	0.00186891762458	0.00273523881515	GNAQ|GNAS|SP1|CREB1|CYP17A1|LDLR|GNA11	http://www.genome.jp/kegg-bin/show_pathway?hsa04927/hsa:2767%09red/hsa:1385%09red/hsa:2776%09red/hsa:2778%09red/hsa:3949%09red/hsa:6667%09red/hsa:1586%09red
Notch signaling pathway	KEGG PATHWAY	hsa04330	6	48	0.00197497546829	0.00287548241756	HDAC1|NOTCH1|NOTCH2|NOTCH3|EP300|CREBBP	http://www.genome.jp/kegg-bin/show_pathway?hsa04330/hsa:2033%09red/hsa:1387%09red/hsa:3065%09red/hsa:4854%09red/hsa:4851%09red/hsa:4853%09red
Insulin secretion	KEGG PATHWAY	hsa04911	8	86	0.00213642270484	0.00309450917557	GNAQ|GNAS|PRKCA|SLC2A1|INS|PRKACA|CREB1|GNA11	http://www.genome.jp/kegg-bin/show_pathway?hsa04911/hsa:5578%09red/hsa:2767%09red/hsa:2776%09red/hsa:3630%09red/hsa:6513%09red/hsa:2778%09red/hsa:1385%09red
Cocaine addiction	KEGG PATHWAY	hsa05030	6	49	0.00217177350102	0.00312958130147	GNAS|JUN|CREB1|NFKB1|RELA|BDNF	http://www.genome.jp/kegg-bin/show_pathway?hsa05030/hsa:1385%09red/hsa:2778%09red/hsa:3725%09red/hsa:4790%09red/hsa:5970%09red/hsa:627%09red
Amphetamine addiction	KEGG PATHWAY	hsa05031	7	68	0.00236514301452	0.00339084279123	HDAC1|GNAS|PRKCA|FOS|JUN|CREB1|PRKACA	http://www.genome.jp/kegg-bin/show_pathway?hsa05031/hsa:5578%09red/hsa:3725%09red/hsa:2778%09red/hsa:1385%09red/hsa:3065%09red/hsa:2353%09red
Vibrio cholerae infection	KEGG PATHWAY	hsa05110	6	50	0.00238299702062	0.00339909727307	GNAS|PRKCA|PLCG1|PRKACA|ACTB|CFTR	http://www.genome.jp/kegg-bin/show_pathway?hsa05110/hsa:5335%09red/hsa:5578%09red/hsa:2778%09red/hsa:1080%09red/hsa:60%09red
One carbon pool by folate	KEGG PATHWAY	hsa00670	4	20	0.00253143954189	0.00359259854177	MTR|MTHFR|DHFR|TYMS	http://www.genome.jp/kegg-bin/show_pathway?hsa00670/hsa:1719%09red/hsa:4524%09red/hsa:7298%09red/hsa:4548%09red
Primary immunodeficiency	KEGG PATHWAY	hsa05340	5	37	0.00344027248086	0.00485787219659	IL7R|CD4|CD40|BTK|JAK3	http://www.genome.jp/kegg-bin/show_pathway?hsa05340/hsa:695%09red/hsa:920%09red/hsa:3718%09red/hsa:3575%09red/hsa:958%09red
Biosynthesis of amino acids	KEGG PATHWAY	hsa01230	7	75	0.00391509501605	0.00550070849754	MTR|IDH2|IDH1|GAPDH|CBS|ENO2|PKM	http://www.genome.jp/kegg-bin/show_pathway?hsa01230/hsa:3418%09red/hsa:2026%09red/hsa:2597%09red/hsa:5315%09red/hsa:3417%09red/hsa:102724560%09red/hsa:4548%09red
Protein processing in endoplasmic reticulum	KEGG PATHWAY	hsa04141	11	165	0.00412915529315	0.00577260018595	HSPA5|NFE2L2|CALR|PRKN|BAX|BAK1|MAPK10|HSP90AA1|MAPK8|XBP1|BCL2	http://www.genome.jp/kegg-bin/show_pathway?hsa04141/hsa:4780%09red/hsa:3320%09red/hsa:5071%09red/hsa:596%09red/hsa:578%09red/hsa:5599%09red/hsa:811%09red/hsa:7494%09red/hsa:5602%09red/hsa:581%09red/hsa:3309%09red
Parkinson disease	KEGG PATHWAY	hsa05012	10	142	0.00426569435478	0.00593396095888	CASP3|MT-CYB|PRKN|CYCS|CASP9|SDHA|SDHC|SDHB|SDHD|APAF1	http://www.genome.jp/kegg-bin/show_pathway?hsa05012/hsa:6390%09red/hsa:6391%09red/hsa:317%09red/hsa:5071%09red/hsa:54205%09red/hsa:6389%09red/hsa:836%09red/hsa:4519%09red/hsa:842%09red/hsa:6392%09red
Pancreatic secretion	KEGG PATHWAY	hsa04972	8	98	0.00449169291702	0.00621756507232	PRSS1|GNAQ|GNAS|PRKCA|PLA2G2A|PRKACA|RHOA|CFTR	http://www.genome.jp/kegg-bin/show_pathway?hsa04972/hsa:5578%09red/hsa:2776%09red/hsa:1080%09red/hsa:2778%09red/hsa:5320%09red/hsa:387%09red/hsa:5644%09red
Lysine degradation	KEGG PATHWAY	hsa00310	6	59	0.00504279117021	0.00694619764131	KMT2C|KMT2A|KMT2D|EZH2|NSD1|SETD2	http://www.genome.jp/kegg-bin/show_pathway?hsa00310/hsa:64324%09red/hsa:29072%09red/hsa:2146%09red/hsa:8085%09red/hsa:4297%09red/hsa:58508%09red
Phagosome	KEGG PATHWAY	hsa04145	10	152	0.00663265285091	0.00909158756637	ITGB1|MPO|CALR|THBS1|TLR2|TFRC|TLR4|ACTB|HLA-A|MSR1	http://www.genome.jp/kegg-bin/show_pathway?hsa04145/hsa:3688%09red/hsa:3105%09red/hsa:7097%09red/hsa:7099%09red/hsa:811%09red/hsa:7057%09red/hsa:7037%09red/hsa:4481%09red/hsa:4353%09red/hsa:60%09red
Linoleic acid metabolism	KEGG PATHWAY	hsa00591	4	29	0.00819984013945	0.011185218831	PLA2G2A|CYP3A4|CYP1A2|CYP2E1	http://www.genome.jp/kegg-bin/show_pathway?hsa00591/hsa:1544%09red/hsa:5320%09red/hsa:1576%09red/hsa:1571%09red
Cysteine and methionine metabolism	KEGG PATHWAY	hsa00270	5	49	0.0100749485963	0.0136766210414	DNMT3B|MTR|DNMT3A|CBS|DNMT1	http://www.genome.jp/kegg-bin/show_pathway?hsa00270/hsa:102724560%09red/hsa:1788%09red/hsa:1789%09red/hsa:1786%09red/hsa:4548%09red
Endocrine and other factor-regulated calcium reabsorption	KEGG PATHWAY	hsa04961	5	50	0.0108652661059	0.0146785566142	PRKCA|ESR1|PRKACA|GNAQ|GNAS	http://www.genome.jp/kegg-bin/show_pathway?hsa04961/hsa:5578%09red/hsa:2778%09red/hsa:2776%09red/hsa:2099%09red
Caffeine metabolism	KEGG PATHWAY	hsa00232	2	5	0.011501544387	0.0154637989127	CYP1A2|CYP2A6	http://www.genome.jp/kegg-bin/show_pathway?hsa00232/hsa:1544%09red/hsa:1548%09red
Inositol phosphate metabolism	KEGG PATHWAY	hsa00562	6	74	0.0135257296551	0.0180987144433	PIK3CA|PIK3CB|PIK3CD|PIK3CG|PTEN|PLCG1	http://www.genome.jp/kegg-bin/show_pathway?hsa00562/hsa:5335%09red/hsa:5290%09red/hsa:5291%09red/hsa:5293%09red/hsa:5294%09red/hsa:5728%09red
Aldosterone synthesis and secretion	KEGG PATHWAY	hsa04925	7	98	0.014559403664	0.0193895375809	GNAQ|GNAS|PRKCA|CREB1|LDLR|PRKACA|GNA11	http://www.genome.jp/kegg-bin/show_pathway?hsa04925/hsa:5578%09red/hsa:2767%09red/hsa:3949%09red/hsa:2776%09red/hsa:2778%09red/hsa:1385%09red
Retrograde endocannabinoid signaling	KEGG PATHWAY	hsa04723	9	148	0.0152410890498	0.020201632184	PTGS2|GNAQ|PRKCA|MAPK14|MAPK3|MAPK1|MAPK10|PRKACA|MAPK8	http://www.genome.jp/kegg-bin/show_pathway?hsa04723/hsa:5578%09red/hsa:1432%09red/hsa:5594%09red/hsa:2776%09red/hsa:5743%09red/hsa:5595%09red/hsa:5599%09red/hsa:5602%09red
Pyrimidine metabolism	KEGG PATHWAY	hsa00240	5	57	0.0176034693665	0.0232233563004	TYMS|TYMP|NME1|RRM1|DPYD	http://www.genome.jp/kegg-bin/show_pathway?hsa00240/hsa:4830%09red/hsa:1890%09red/hsa:1806%09red/hsa:7298%09red/hsa:6240%09red
Tryptophan metabolism	KEGG PATHWAY	hsa00380	4	42	0.0255361468552	0.0335311087211	CYP1A1|CYP1A2|IDO1|CYP1B1	http://www.genome.jp/kegg-bin/show_pathway?hsa00380/hsa:1544%09red/hsa:1545%09red/hsa:3620%09red/hsa:1543%09red
Vitamin digestion and absorption	KEGG PATHWAY	hsa04977	3	24	0.0273723789598	0.0357750627335	SLC19A1|ABCC1|FOLH1	http://www.genome.jp/kegg-bin/show_pathway?hsa04977/hsa:4363%09red/hsa:6573%09red/hsa:2346%09red
Glutamatergic synapse	KEGG PATHWAY	hsa04724	7	114	0.0290925530926	0.0378472565696	GNAQ|GNAS|PRKCA|NAT2|MAPK3|MAPK1|PRKACA	http://www.genome.jp/kegg-bin/show_pathway?hsa04724/hsa:5578%09red/hsa:5595%09red/hsa:5594%09red/hsa:2776%09red/hsa:2778%09red/hsa:81539%09red
Vasopressin-regulated water reabsorption	KEGG PATHWAY	hsa04962	4	44	0.0293206002367	0.0379681505369	DCTN5|DLC1|CREB1|GNAS	http://www.genome.jp/kegg-bin/show_pathway?hsa04962/hsa:2778%09red/hsa:1385%09red/hsa:84516%09red/hsa:8655%09red
Maturity onset diabetes of the young	KEGG PATHWAY	hsa04950	3	26	0.0329970244231	0.0425328617564	HNF1B|HNF1A|INS	http://www.genome.jp/kegg-bin/show_pathway?hsa04950/hsa:3630%09red/hsa:6928%09red/hsa:6927%09red
Hippo signaling pathway - multiple species	KEGG PATHWAY	hsa04392	3	29	0.0424667337072	0.0544892793229	RASSF1|NF2|YAP1	http://www.genome.jp/kegg-bin/show_pathway?hsa04392/hsa:11186%09red/hsa:10413%09red/hsa:4771%09red
PPAR signaling pathway	KEGG PATHWAY	hsa03320	5	76	0.0480867646334	0.061419913009	PPARG|PPARD|PPARA|RXRA|MMP1	http://www.genome.jp/kegg-bin/show_pathway?hsa03320/hsa:4312%09red/hsa:5468%09red/hsa:5467%09red/hsa:5465%09red/hsa:6256%09red
Complement and coagulation cascades	KEGG PATHWAY	hsa04610	5	79	0.0546708071663	0.0695135602432	APC|CLU|SERPINE1|PLAU|PLAUR	http://www.genome.jp/kegg-bin/show_pathway?hsa04610/hsa:5624%09red/hsa:1191%09red/hsa:5328%09red/hsa:5329%09red/hsa:5054%09red
Peroxisome	KEGG PATHWAY	hsa04146	5	83	0.0642196610207	0.0812870484091	AMACR|NOS2|IDH1|IDH2|SOD1	http://www.genome.jp/kegg-bin/show_pathway?hsa04146/hsa:3418%09red/hsa:4843%09red/hsa:23600%09red/hsa:6647%09red/hsa:3417%09red
DNA replication	KEGG PATHWAY	hsa03030	3	36	0.0691610032856	0.0871490669204	PCNA|POLD1|POLE	http://www.genome.jp/kegg-bin/show_pathway?hsa03030/hsa:5426%09red/hsa:5111%09red/hsa:5424%09red
Arachidonic acid metabolism	KEGG PATHWAY	hsa00590	4	63	0.0809963280588	0.101607000824	PLA2G2A|PTGS2|PTGS1|CYP2E1	http://www.genome.jp/kegg-bin/show_pathway?hsa00590/hsa:5742%09red/hsa:5320%09red/hsa:1571%09red/hsa:5743%09red
2-Oxocarboxylic acid metabolism	KEGG PATHWAY	hsa01210	2	18	0.0845395115322	0.105580456625	IDH2|IDH1	http://www.genome.jp/kegg-bin/show_pathway?hsa01210/hsa:3418%09red/hsa:3417%09red
Ferroptosis	KEGG PATHWAY	hsa04216	3	40	0.0870821042046	0.108274651688	TP53|TFRC|HMOX1	http://www.genome.jp/kegg-bin/show_pathway?hsa04216/hsa:7037%09red/hsa:7157%09red/hsa:3162%09red
Retinol metabolism	KEGG PATHWAY	hsa00830	4	67	0.0953733040005	0.118061226538	CYP1A1|CYP3A4|CYP1A2|CYP2A6	http://www.genome.jp/kegg-bin/show_pathway?hsa00830/hsa:1544%09red/hsa:1576%09red/hsa:1548%09red/hsa:1543%09red
Renin secretion	KEGG PATHWAY	hsa04924	4	69	0.102981224502	0.126919842478	CTSB|GNAQ|CREB1|GNAS	http://www.genome.jp/kegg-bin/show_pathway?hsa04924/hsa:1508%09red/hsa:2778%09red/hsa:1385%09red/hsa:2776%09red
Glycosaminoglycan biosynthesis - heparan sulfate / heparin	KEGG PATHWAY	hsa00534	2	24	0.131648891569	0.161542963017	EXT2|EXT1	http://www.genome.jp/kegg-bin/show_pathway?hsa00534/hsa:2131%09red/hsa:2132%09red
Folate biosynthesis	KEGG PATHWAY	hsa00790	2	26	0.148443002519	0.181358624817	DHFR|AR	http://www.genome.jp/kegg-bin/show_pathway?hsa00790/hsa:231%09red/hsa:1719%09red
GABAergic synapse	KEGG PATHWAY	hsa04727	4	89	0.192173380387	0.233769350167	PRKCA|NAT2|PRKACA|SRC	http://www.genome.jp/kegg-bin/show_pathway?hsa04727/hsa:6714%09red/hsa:5578%09red/hsa:81539%09red
Salivary secretion	KEGG PATHWAY	hsa04970	4	90	0.197150936457	0.238790573898	PRKCA|PRKACA|GNAQ|GNAS	http://www.genome.jp/kegg-bin/show_pathway?hsa04970/hsa:5578%09red/hsa:2778%09red/hsa:2776%09red
Purine metabolism	KEGG PATHWAY	hsa00230	5	130	0.234181699671	0.282425139946	NME1|HPRT1|FHIT|RRM1|PKM	http://www.genome.jp/kegg-bin/show_pathway?hsa00230/hsa:5315%09red/hsa:4830%09red/hsa:2272%09red/hsa:6240%09red/hsa:3251%09red
Oxidative phosphorylation	KEGG PATHWAY	hsa00190	5	133	0.247753616747	0.297516095325	SDHA|MT-CYB|SDHC|SDHB|SDHD	http://www.genome.jp/kegg-bin/show_pathway?hsa00190/hsa:6390%09red/hsa:6391%09red/hsa:6389%09red/hsa:6392%09red/hsa:4519%09red
Glycolysis / Gluconeogenesis	KEGG PATHWAY	hsa00010	3	68	0.250153622207	0.29911986315	ENO2|GAPDH|PKM	http://www.genome.jp/kegg-bin/show_pathway?hsa00010/hsa:5315%09red/hsa:2597%09red/hsa:2026%09red
Ubiquinone and other terpenoid-quinone biosynthesis	KEGG PATHWAY	hsa00130	1	11	0.256452435927	0.305352264812	NQO1	http://www.genome.jp/kegg-bin/show_pathway?hsa00130/hsa:1728%09red
Pyruvate metabolism	KEGG PATHWAY	hsa00620	2	39	0.264180709691	0.313226917397	FH|PKM	http://www.genome.jp/kegg-bin/show_pathway?hsa00620/hsa:5315%09red/hsa:2271%09red
Fat digestion and absorption	KEGG PATHWAY	hsa04975	2	41	0.282350355517	0.333363234876	PLA2G2A|ABCA1	http://www.genome.jp/kegg-bin/show_pathway?hsa04975/hsa:19%09red/hsa:5320%09red
Basal transcription factors	KEGG PATHWAY	hsa03022	2	45	0.318528539929	0.374504266611	ERCC2|ERCC3	http://www.genome.jp/kegg-bin/show_pathway?hsa03022/hsa:2071%09red/hsa:2068%09red
RNA degradation	KEGG PATHWAY	hsa03018	3	79	0.323248364227	0.378469959783	HSPD1|ENO2|CNOT9	http://www.genome.jp/kegg-bin/show_pathway?hsa03018/hsa:3329%09red/hsa:2026%09red/hsa:9125%09red
Selenocompound metabolism	KEGG PATHWAY	hsa00450	1	17	0.358866379039	0.414985401275	MTR	http://www.genome.jp/kegg-bin/show_pathway?hsa00450/hsa:4548%09red
Primary bile acid biosynthesis	KEGG PATHWAY	hsa00120	1	17	0.358866379039	0.414985401275	AMACR	http://www.genome.jp/kegg-bin/show_pathway?hsa00120/hsa:23600%09red
Nitrogen metabolism	KEGG PATHWAY	hsa00910	1	17	0.358866379039	0.414985401275	CA9	http://www.genome.jp/kegg-bin/show_pathway?hsa00910/hsa:768%09red
Cholesterol metabolism	KEGG PATHWAY	hsa04979	2	50	0.363088538952	0.418147046907	LDLR|ABCA1	http://www.genome.jp/kegg-bin/show_pathway?hsa04979/hsa:19%09red/hsa:3949%09red
Fatty acid biosynthesis	KEGG PATHWAY	hsa00061	1	18	0.374509229343	0.429539156919	FASN	http://www.genome.jp/kegg-bin/show_pathway?hsa00061/hsa:2194%09red
Steroid biosynthesis	KEGG PATHWAY	hsa00100	1	19	0.389770793438	0.443423453263	VDR	http://www.genome.jp/kegg-bin/show_pathway?hsa00100/hsa:1594%09red
Pantothenate and CoA biosynthesis	KEGG PATHWAY	hsa00770	1	19	0.389770793438	0.443423453263	DPYD	http://www.genome.jp/kegg-bin/show_pathway?hsa00770/hsa:1806%09red
Protein digestion and absorption	KEGG PATHWAY	hsa04974	3	90	0.396426223133	0.449176486695	PRSS1|COL3A1|COL1A1	http://www.genome.jp/kegg-bin/show_pathway?hsa04974/hsa:1277%09red/hsa:1281%09red/hsa:5644%09red
mRNA surveillance pathway	KEGG PATHWAY	hsa03015	3	91	0.402995738078	0.4529672096	PPP2R1A|PPP2R1B|PPP2R2A	http://www.genome.jp/kegg-bin/show_pathway?hsa03015/hsa:5520%09red/hsa:5519%09red/hsa:5518%09red
Morphine addiction	KEGG PATHWAY	hsa05032	3	91	0.402995738078	0.4529672096	PRKCA|PRKACA|GNAS	http://www.genome.jp/kegg-bin/show_pathway?hsa05032/hsa:5578%09red/hsa:2778%09red
Arginine biosynthesis	KEGG PATHWAY	hsa00220	1	21	0.419186974741	0.469289003595	NOS2	http://www.genome.jp/kegg-bin/show_pathway?hsa00220/hsa:4843%09red
Systemic lupus erythematosus	KEGG PATHWAY	hsa05322	4	133	0.429772819881	0.479230803121	IFNG|IL10|TNF|CD40	http://www.genome.jp/kegg-bin/show_pathway?hsa05322/hsa:7124%09red/hsa:3586%09red/hsa:3458%09red/hsa:958%09red
Protein export	KEGG PATHWAY	hsa03060	1	23	0.447186520706	0.496677519045	HSPA5	http://www.genome.jp/kegg-bin/show_pathway?hsa03060/hsa:3309%09red
alpha-Linolenic acid metabolism	KEGG PATHWAY	hsa00592	1	25	0.473837587925	0.524206150421	PLA2G2A	http://www.genome.jp/kegg-bin/show_pathway?hsa00592/hsa:5320%09red
Staphylococcus aureus infection	KEGG PATHWAY	hsa05150	2	68	0.511861044818	0.564050798407	IL10|ICAM1	http://www.genome.jp/kegg-bin/show_pathway?hsa05150/hsa:3586%09red/hsa:3383%09red
Circadian rhythm	KEGG PATHWAY	hsa04710	1	31	0.546333280293	0.595037409931	CREB1	http://www.genome.jp/kegg-bin/show_pathway?hsa04710/hsa:1385%09red
Galactose metabolism	KEGG PATHWAY	hsa00052	1	31	0.546333280293	0.595037409931	AR	http://www.genome.jp/kegg-bin/show_pathway?hsa00052/hsa:231%09red
Mucin type O-glycan biosynthesis	KEGG PATHWAY	hsa00512	1	31	0.546333280293	0.595037409931	GALNT12	http://www.genome.jp/kegg-bin/show_pathway?hsa00512/hsa:79695%09red
Autophagy - other	KEGG PATHWAY	hsa04136	1	32	0.557406030573	0.60475326097	MTOR	http://www.genome.jp/kegg-bin/show_pathway?hsa04136/hsa:2475%09red
Fructose and mannose metabolism	KEGG PATHWAY	hsa00051	1	33	0.568208794407	0.611749698193	AR	http://www.genome.jp/kegg-bin/show_pathway?hsa00051/hsa:231%09red
beta-Alanine metabolism	KEGG PATHWAY	hsa00410	1	33	0.568208794407	0.611749698193	DPYD	http://www.genome.jp/kegg-bin/show_pathway?hsa00410/hsa:1806%09red
Pentose and glucuronate interconversions	KEGG PATHWAY	hsa00040	1	34	0.578748148309	0.620718433874	AR	http://www.genome.jp/kegg-bin/show_pathway?hsa00040/hsa:231%09red
Lysosome	KEGG PATHWAY	hsa04142	3	123	0.596195130336	0.635231925443	CTSB|IGF2R|CTSD	http://www.genome.jp/kegg-bin/show_pathway?hsa04142/hsa:1508%09red/hsa:3482%09red/hsa:1509%09red
Alanine, aspartate and glutamate metabolism	KEGG PATHWAY	hsa00250	1	36	0.599062136093	0.635231925443	FOLH1	http://www.genome.jp/kegg-bin/show_pathway?hsa00250/hsa:2346%09red
Tyrosine metabolism	KEGG PATHWAY	hsa00350	1	36	0.599062136093	0.635231925443	COMT	http://www.genome.jp/kegg-bin/show_pathway?hsa00350/hsa:1312%09red
Glycine, serine and threonine metabolism	KEGG PATHWAY	hsa00260	1	40	0.636801265883	0.672711111703	CBS	http://www.genome.jp/kegg-bin/show_pathway?hsa00260/hsa:102724560%09red
Porphyrin and chlorophyll metabolism	KEGG PATHWAY	hsa00860	1	42	0.654318346587	0.688627173749	HMOX1	http://www.genome.jp/kegg-bin/show_pathway?hsa00860/hsa:3162%09red
Spliceosome	KEGG PATHWAY	hsa03040	3	135	0.657315496897	0.689200203836	U2AF1|SF3B1|SF3B2	http://www.genome.jp/kegg-bin/show_pathway?hsa03040/hsa:10992%09red/hsa:7307%09red
Proteasome	KEGG PATHWAY	hsa03050	1	45	0.679024186224	0.709315227988	IFNG	http://www.genome.jp/kegg-bin/show_pathway?hsa03050/hsa:3458%09red
Ether lipid metabolism	KEGG PATHWAY	hsa00565	1	47	0.694506757488	0.722801477238	PLA2G2A	http://www.genome.jp/kegg-bin/show_pathway?hsa00565/hsa:5320%09red
Arginine and proline metabolism	KEGG PATHWAY	hsa00330	1	50	0.716342985021	0.742776305502	NOS2	http://www.genome.jp/kegg-bin/show_pathway?hsa00330/hsa:4843%09red
Mineral absorption	KEGG PATHWAY	hsa04978	1	53	0.736619866539	0.760303742228	HMOX1	http://www.genome.jp/kegg-bin/show_pathway?hsa04978/hsa:3162%09red
Ribosome biogenesis in eukaryotes	KEGG PATHWAY	hsa03008	2	105	0.738658084087	0.760303742228	XPO1|DROSHA	http://www.genome.jp/kegg-bin/show_pathway?hsa03008/hsa:7514%09red/hsa:29102%09red
Fatty acid metabolism	KEGG PATHWAY	hsa01212	1	57	0.761421188141	0.780873554261	FASN	http://www.genome.jp/kegg-bin/show_pathway?hsa01212/hsa:2194%09red
RNA transport	KEGG PATHWAY	hsa03013	3	165	0.779999781427	0.797017958476	XPO1|NAT1|ELAC2	http://www.genome.jp/kegg-bin/show_pathway?hsa03013/hsa:1982%09red/hsa:7514%09red/hsa:60528%09red
Glycerolipid metabolism	KEGG PATHWAY	hsa00561	1	61	0.783889235972	0.798090127928	AR	http://www.genome.jp/kegg-bin/show_pathway?hsa00561/hsa:231%09red
Aminoacyl-tRNA biosynthesis	KEGG PATHWAY	hsa00970	1	66	0.80902524286	0.820707917847	MT-TT	http://www.genome.jp/kegg-bin/show_pathway?hsa00970/hsa:4576%09red
Cardiac muscle contraction	KEGG PATHWAY	hsa04260	1	86	0.883558840459	0.89309364809	MT-CYB	http://www.genome.jp/kegg-bin/show_pathway?hsa04260/hsa:4519%09red
Glycerophospholipid metabolism	KEGG PATHWAY	hsa00564	1	97	0.911308476123	0.917841153371	PLA2G2A	http://www.genome.jp/kegg-bin/show_pathway?hsa00564/hsa:5320%09red
Neuroactive ligand-receptor interaction	KEGG PATHWAY	hsa04080	5	338	0.922852687797	0.926148590254	LEP|TSHR|KISS1|PRSS1|CHRNA3	http://www.genome.jp/kegg-bin/show_pathway?hsa04080/hsa:3814%09red/hsa:7253%09red/hsa:1136%09red/hsa:5644%09red/hsa:3952%09red
Ribosome	KEGG PATHWAY	hsa03010	1	153	0.977843394242	0.977843394242	RPS20	http://www.genome.jp/kegg-bin/show_pathway?hsa03010/hsa:6224%09red
--------------------
#Term	Database	ID	Input number	Background number	P-Value	Corrected P-Value	Input	Hyperlink
--------------------
#Term	Database	ID	Input number	Background number	P-Value	Corrected P-Value	Input	Hyperlink
--------------------
