# Supplementary material for: ARAF regulates malignant progression of bladder cancer through the p38MAPK pathway
Source: Open Med (Wars). 2026 May 26;21(1):20261422. doi: 10.1515/med-2026-1422 (PMC13210402; doi:10.1515/med-2026-1422)
Supplement: Supplementary file 4 — Supplementary Material [file j_med-2026-1422_suppl_004.xlsx]

## Sheet: Supplementary Data 2-GeneCards 
Gene Symbol	Description	Category	Uniprot ID	Gifts	GC Id	Relevance score	GeneCards Link
BRCA2	BRCA2 DNA Repair Associated	Protein Coding	P51587	61	GC13P032315	339.777	https://www.genecards.org/cgi-bin/carddisp.pl?gene=BRCA2
BRCA1	BRCA1 DNA Repair Associated	Protein Coding	P38398	63	GC17M043044	328.722	https://www.genecards.org/cgi-bin/carddisp.pl?gene=BRCA1
ATM	ATM Serine/Threonine Kinase	Protein Coding	Q13315	66	GC11P108223	263.662	https://www.genecards.org/cgi-bin/carddisp.pl?gene=ATM
TP53	Tumor Protein P53	Protein Coding	P04637	66	GC17M007661	246.435	https://www.genecards.org/cgi-bin/carddisp.pl?gene=TP53
MSH6	MutS Homolog 6	Protein Coding	P52701	61	GC02P047695	192.335	https://www.genecards.org/cgi-bin/carddisp.pl?gene=MSH6
PALB2	Partner And Localizer Of BRCA2	Protein Coding	Q86YC2	57	GC16M023603	189.265	https://www.genecards.org/cgi-bin/carddisp.pl?gene=PALB2
MSH2	MutS Homolog 2	Protein Coding	P43246	61	GC02P047403	185.762	https://www.genecards.org/cgi-bin/carddisp.pl?gene=MSH2
MLH1	MutL Homolog 1	Protein Coding	P40692	62	GC03P036993	183.311	https://www.genecards.org/cgi-bin/carddisp.pl?gene=MLH1
CHEK2	Checkpoint Kinase 2	Protein Coding	O96017	67	GC22M028687	181.785	https://www.genecards.org/cgi-bin/carddisp.pl?gene=CHEK2
CDH1	Cadherin 1	Protein Coding	P12830	62	GC16P068737	179.817	https://www.genecards.org/cgi-bin/carddisp.pl?gene=CDH1
APC	APC Regulator Of WNT Signaling Pathway	Protein Coding	P25054	62	GC05P112707	179.505	https://www.genecards.org/cgi-bin/carddisp.pl?gene=APC
BRIP1	BRCA1 Interacting DNA Helicase 1	Protein Coding	Q9BX63	62	GC17M061679	174.257	https://www.genecards.org/cgi-bin/carddisp.pl?gene=BRIP1
EGFR	Epidermal Growth Factor Receptor	Protein Coding	P00533	68	GC07P055019	169.486	https://www.genecards.org/cgi-bin/carddisp.pl?gene=EGFR
PTEN	Phosphatase And Tensin Homolog	Protein Coding	P60484	65	GC10P120068	169.422	https://www.genecards.org/cgi-bin/carddisp.pl?gene=PTEN
C11orf65	Chromosome 11 Open Reading Frame 65	Protein Coding	Q8NCR3	43	GC11M108308	168.942	https://www.genecards.org/cgi-bin/carddisp.pl?gene=C11orf65
RB1	RB Transcriptional Corepressor 1	Protein Coding	P06400	61	GC13P048303	163.744	https://www.genecards.org/cgi-bin/carddisp.pl?gene=RB1
NF1	Neurofibromin 1	Protein Coding	P21359	61	GC17P031094	160.174	https://www.genecards.org/cgi-bin/carddisp.pl?gene=NF1
BARD1	BRCA1 Associated RING Domain 1	Protein Coding	Q99728	60	GC02M214725	152.659	https://www.genecards.org/cgi-bin/carddisp.pl?gene=BARD1
CDKN2A	Cyclin Dependent Kinase Inhibitor 2A	Protein Coding	Q8N726	64	GC09M021967	150.442	https://www.genecards.org/cgi-bin/carddisp.pl?gene=CDKN2A
PMS2	PMS1 Homolog 2, Mismatch Repair System Component	Protein Coding	P54278	62	GC07M005973	149.764	https://www.genecards.org/cgi-bin/carddisp.pl?gene=PMS2
AXIN2	Axin 2	Protein Coding	Q9Y2T1	63	GC17M065528	136.69	https://www.genecards.org/cgi-bin/carddisp.pl?gene=AXIN2
PIK3CA	Phosphatidylinositol-4,5-Bisphosphate 3-Kinase Catalytic Subunit Alpha	Protein Coding	P42336	66	GC03P179148	136.051	https://www.genecards.org/cgi-bin/carddisp.pl?gene=PIK3CA
KRAS	KRAS Proto-Oncogene, GTPase	Protein Coding	P01116	66	GC12M034710	135.199	https://www.genecards.org/cgi-bin/carddisp.pl?gene=KRAS
LOC126862571	BRD4-Independent Group 4 Enhancer GRCh37_chr17:41243136-41244335	Functional Element		11	GC17P146684	134.066	https://www.genecards.org/cgi-bin/carddisp.pl?gene=LOC126862571
ERBB2	Erb-B2 Receptor Tyrosine Kinase 2	Protein Coding	P04626	68	GC17P039687	132.928	https://www.genecards.org/cgi-bin/carddisp.pl?gene=ERBB2
POLD1	DNA Polymerase Delta 1, Catalytic Subunit	Protein Coding	P28340	60	GC19P143352	132.325	https://www.genecards.org/cgi-bin/carddisp.pl?gene=POLD1
TSC1	TSC Complex Subunit 1	Protein Coding	Q92574	61	GC09M132891	125.345	https://www.genecards.org/cgi-bin/carddisp.pl?gene=TSC1
FGFR3	Fibroblast Growth Factor Receptor 3	Protein Coding	P22607	68	GC04P009307	125.287	https://www.genecards.org/cgi-bin/carddisp.pl?gene=FGFR3
DICER1	Dicer 1, Ribonuclease III	Protein Coding	Q9UPY3	61	GC14M095086	123.927	https://www.genecards.org/cgi-bin/carddisp.pl?gene=DICER1
POLE	DNA Polymerase Epsilon, Catalytic Subunit	Protein Coding	Q07864	61	GC12M132808	122.365	https://www.genecards.org/cgi-bin/carddisp.pl?gene=POLE
CTNNB1	Catenin Beta 1	Protein Coding	P35222	66	GC03P041194	121.729	https://www.genecards.org/cgi-bin/carddisp.pl?gene=CTNNB1
BRAF	B-Raf Proto-Oncogene, Serine/Threonine Kinase	Protein Coding	P15056	67	GC07M140788	121.715	https://www.genecards.org/cgi-bin/carddisp.pl?gene=BRAF
MET	MET Proto-Oncogene, Receptor Tyrosine Kinase	Protein Coding	P08581	67	GC07P116672	119.933	https://www.genecards.org/cgi-bin/carddisp.pl?gene=MET
HRAS	HRas Proto-Oncogene, GTPase	Protein Coding	P01112	65	GC11M013956	118.849	https://www.genecards.org/cgi-bin/carddisp.pl?gene=HRAS
RAD50	RAD50 Double Strand Break Repair Protein	Protein Coding	Q92878	63	GC05P132556	118.456	https://www.genecards.org/cgi-bin/carddisp.pl?gene=RAD50
TSC2	TSC Complex Subunit 2	Protein Coding	P49815	64	GC16P112285	117.205	https://www.genecards.org/cgi-bin/carddisp.pl?gene=TSC2
NBN	Nibrin	Protein Coding	O60934	61	GC08M089933	114.538	https://www.genecards.org/cgi-bin/carddisp.pl?gene=NBN
STK11	Serine/Threonine Kinase 11	Protein Coding	Q15831	63	GC19P001177	112.804	https://www.genecards.org/cgi-bin/carddisp.pl?gene=STK11
ALK	ALK Receptor Tyrosine Kinase	Protein Coding	Q9UM73	64	GC02M029199	110.981	https://www.genecards.org/cgi-bin/carddisp.pl?gene=ALK
MUTYH	MutY DNA Glycosylase	Protein Coding	Q9UIF7	58	GC01M045329	109.237	https://www.genecards.org/cgi-bin/carddisp.pl?gene=MUTYH
RET	Ret Proto-Oncogene	Protein Coding	P07949	67	GC10P051689	107.596	https://www.genecards.org/cgi-bin/carddisp.pl?gene=RET
RAD51D	RAD51 Paralog D	Protein Coding	O75771	53	GC17M035092	104.362	https://www.genecards.org/cgi-bin/carddisp.pl?gene=RAD51D
PTCH1	Patched 1	Protein Coding	Q13635	64	GC09M095442	103.619	https://www.genecards.org/cgi-bin/carddisp.pl?gene=PTCH1
MSH3	MutS Homolog 3	Protein Coding	P20585	56	GC05P080654	102.721	https://www.genecards.org/cgi-bin/carddisp.pl?gene=MSH3
TERT	Telomerase Reverse Transcriptase	Protein Coding	O14746	64	GC05M001253	102.293	https://www.genecards.org/cgi-bin/carddisp.pl?gene=TERT
BAP1	BRCA1 Associated Deubiquitinase 1	Protein Coding	Q92560	60	GC03M052401	101.218	https://www.genecards.org/cgi-bin/carddisp.pl?gene=BAP1
BLM	BLM RecQ Like Helicase	Protein Coding	P54132	63	GC15P090717	101.065	https://www.genecards.org/cgi-bin/carddisp.pl?gene=BLM
AKT1	AKT Serine/Threonine Kinase 1	Protein Coding	P31749	66	GC14M104769	100.887	https://www.genecards.org/cgi-bin/carddisp.pl?gene=AKT1
SMAD4	SMAD Family Member 4	Protein Coding	Q13485	66	GC18P051028	100.383	https://www.genecards.org/cgi-bin/carddisp.pl?gene=SMAD4
MRE11	MRE11 Homolog, Double Strand Break Repair Nuclease	Protein Coding	P49959	61	GC11M137118	99.5485	https://www.genecards.org/cgi-bin/carddisp.pl?gene=MRE11
RAD51C	RAD51 Paralog C	Protein Coding	O43502	56	GC17P058692	99.5165	https://www.genecards.org/cgi-bin/carddisp.pl?gene=RAD51C
SMARCA4	SWI/SNF Related BAF Chromatin Remodeling Complex Subunit ATPase 4	Protein Coding	P51532	64	GC19P142240	99.0709	https://www.genecards.org/cgi-bin/carddisp.pl?gene=SMARCA4
H19	H19 Imprinted Maternally Expressed Transcript	RNA Gene		36	GC11M001995	97.2785	https://www.genecards.org/cgi-bin/carddisp.pl?gene=H19
KIT	KIT Proto-Oncogene, Receptor Tyrosine Kinase	Protein Coding	P10721	66	GC04P054657	94.7732	https://www.genecards.org/cgi-bin/carddisp.pl?gene=KIT
RAD51L3-RFFL	RAD51L3-RFFL Readthrough	RNA Gene		18	GC17M035009	89.0557	https://www.genecards.org/cgi-bin/carddisp.pl?gene=RAD51L3-RFFL
EPCAM	Epithelial Cell Adhesion Molecule	Protein Coding	P16422	61	GC02P047345	89.0244	https://www.genecards.org/cgi-bin/carddisp.pl?gene=EPCAM
NRAS	NRAS Proto-Oncogene, GTPase	Protein Coding	P01111	64	GC01M114704	87.7161	https://www.genecards.org/cgi-bin/carddisp.pl?gene=NRAS
PDGFRA	Platelet Derived Growth Factor Receptor Alpha	Protein Coding	P16234	66	GC04P054229	87.6218	https://www.genecards.org/cgi-bin/carddisp.pl?gene=PDGFRA
CDK4	Cyclin Dependent Kinase 4	Protein Coding	P11802	67	GC12M060215	87.4382	https://www.genecards.org/cgi-bin/carddisp.pl?gene=CDK4
ERBB3	Erb-B2 Receptor Tyrosine Kinase 3	Protein Coding	P21860	67	GC12P069869	87.4135	https://www.genecards.org/cgi-bin/carddisp.pl?gene=ERBB3
ARID1A	AT-Rich Interaction Domain 1A	Protein Coding	O14497	58	GC01P026693	86.0354	https://www.genecards.org/cgi-bin/carddisp.pl?gene=ARID1A
CDKN1B	Cyclin Dependent Kinase Inhibitor 1B	Protein Coding	P46527	61	GC12P068529	85.5502	https://www.genecards.org/cgi-bin/carddisp.pl?gene=CDKN1B
UCA1	Urothelial Cancer Associated 1	RNA Gene		30	GC19P151282	85.4846	https://www.genecards.org/cgi-bin/carddisp.pl?gene=UCA1
ERCC2	ERCC Excision Repair 2, TFIIH Core Complex Helicase Subunit	Protein Coding	P18074	61	GC19M045349	84.9805	https://www.genecards.org/cgi-bin/carddisp.pl?gene=ERCC2
GAS5	Growth Arrest Specific 5	RNA Gene		32	GC01M175098	84.2703	https://www.genecards.org/cgi-bin/carddisp.pl?gene=GAS5
BMPR1A	Bone Morphogenetic Protein Receptor Type 1A	Protein Coding	P36894	64	GC10P120012	83.7601	https://www.genecards.org/cgi-bin/carddisp.pl?gene=BMPR1A
MIR21	MicroRNA 21	RNA Gene		33	GC17P059841	83.668	https://www.genecards.org/cgi-bin/carddisp.pl?gene=MIR21
SDHA	Succinate Dehydrogenase Complex Flavoprotein Subunit A	Protein Coding	P31040	61	GC05P000238	83.2868	https://www.genecards.org/cgi-bin/carddisp.pl?gene=SDHA
CCND1	Cyclin D1	Protein Coding	P24385	66	GC11P069641	83.0063	https://www.genecards.org/cgi-bin/carddisp.pl?gene=CCND1
PVT1	Pvt1 Oncogene	RNA Gene		33	GC08P128310	82.6509	https://www.genecards.org/cgi-bin/carddisp.pl?gene=PVT1
CTNNA1	Catenin Alpha 1	Protein Coding	P35221	60	GC05P138774	82.1705	https://www.genecards.org/cgi-bin/carddisp.pl?gene=CTNNA1
FLCN	Folliculin	Protein Coding	Q8NFG4	55	GC17M017212	81.5225	https://www.genecards.org/cgi-bin/carddisp.pl?gene=FLCN
FANCC	FA Complementation Group C	Protein Coding	Q00597	60	GC09M095099	80.736	https://www.genecards.org/cgi-bin/carddisp.pl?gene=FANCC
ESR1	Estrogen Receptor 1	Protein Coding	P03372	67	GC06P151656	80.512	https://www.genecards.org/cgi-bin/carddisp.pl?gene=ESR1
AR	Androgen Receptor	Protein Coding	P10275	65	GC0XP067544	80.1241	https://www.genecards.org/cgi-bin/carddisp.pl?gene=AR
MEN1	Menin 1	Protein Coding	O00255	58	GC11M064803	79.4262	https://www.genecards.org/cgi-bin/carddisp.pl?gene=MEN1
MALAT1	Metastasis Associated Lung Adenocarcinoma Transcript 1	RNA Gene		33	GC11P103334	79.2187	https://www.genecards.org/cgi-bin/carddisp.pl?gene=MALAT1
FH	Fumarate Hydratase	Protein Coding	P07954	59	GC01M241499	78.3684	https://www.genecards.org/cgi-bin/carddisp.pl?gene=FH
MYC	MYC Proto-Oncogene, BHLH Transcription Factor	Protein Coding	P01106	66	GC08P127735	77.6962	https://www.genecards.org/cgi-bin/carddisp.pl?gene=MYC
CDKN1A	Cyclin Dependent Kinase Inhibitor 1A	Protein Coding	P38936	63	GC06P173207	77.2193	https://www.genecards.org/cgi-bin/carddisp.pl?gene=CDKN1A
TUG1	Taurine Up-Regulated 1	Protein Coding	A0A6I8PU40	33	GC22P030969	76.4937	https://www.genecards.org/cgi-bin/carddisp.pl?gene=TUG1
FGFR2	Fibroblast Growth Factor Receptor 2	Protein Coding	P21802	69	GC10M121478	76.4684	https://www.genecards.org/cgi-bin/carddisp.pl?gene=FGFR2
HOTAIR	HOX Transcript Antisense RNA	RNA Gene		31	GC12M053962	75.4249	https://www.genecards.org/cgi-bin/carddisp.pl?gene=HOTAIR
SDHB	Succinate Dehydrogenase Complex Iron Sulfur Subunit B	Protein Coding	P21912	61	GC01M021192	75.3388	https://www.genecards.org/cgi-bin/carddisp.pl?gene=SDHB
MIR145	MicroRNA 145	RNA Gene		32	GC05P149430	74.7805	https://www.genecards.org/cgi-bin/carddisp.pl?gene=MIR145
ATR	ATR Serine/Threonine Kinase	Protein Coding	Q13535	67	GC03M142449	74.6019	https://www.genecards.org/cgi-bin/carddisp.pl?gene=ATR
VHL	Von Hippel-Lindau Tumor Suppressor	Protein Coding	P40337	60	GC03P025565	74.4024	https://www.genecards.org/cgi-bin/carddisp.pl?gene=VHL
LRRC56	Leucine Rich Repeat Containing 56	Protein Coding	Q8IYG6	47	GC11P015712	73.7093	https://www.genecards.org/cgi-bin/carddisp.pl?gene=LRRC56
MTOR	Mechanistic Target Of Rapamycin Kinase	Protein Coding	P42345	69	GC01M011106	73.418	https://www.genecards.org/cgi-bin/carddisp.pl?gene=MTOR
MIR143	MicroRNA 143	RNA Gene		31	GC05P157239	71.8475	https://www.genecards.org/cgi-bin/carddisp.pl?gene=MIR143
MIR221	MicroRNA 221	RNA Gene		29	GC0XM045746	71.4972	https://www.genecards.org/cgi-bin/carddisp.pl?gene=MIR221
PCAT1	Prostate Cancer Associated Transcript 1	RNA Gene		26	GC08P126553	71.2452	https://www.genecards.org/cgi-bin/carddisp.pl?gene=PCAT1
LZTR1	Leucine Zipper Like Post Translational Regulator 1	Protein Coding	Q8N653	55	GC22P086356	70.6063	https://www.genecards.org/cgi-bin/carddisp.pl?gene=LZTR1
HOXB13	Homeobox B13	Protein Coding	Q92826	54	GC17M093757	70.3063	https://www.genecards.org/cgi-bin/carddisp.pl?gene=HOXB13
MIR17	MicroRNA 17	RNA Gene		28	GC13P091350	70.263	https://www.genecards.org/cgi-bin/carddisp.pl?gene=MIR17
FGFR1	Fibroblast Growth Factor Receptor 1	Protein Coding	P11362	68	GC08M038400	69.3721	https://www.genecards.org/cgi-bin/carddisp.pl?gene=FGFR1
MEG3	Maternally Expressed 3	RNA Gene		36	GC14P120211	69.1554	https://www.genecards.org/cgi-bin/carddisp.pl?gene=MEG3
CCAT2	Colon Cancer Associated Transcript 2	RNA Gene		22	GC08P127400	69.1065	https://www.genecards.org/cgi-bin/carddisp.pl?gene=CCAT2
EP300	E1A Binding Protein P300	Protein Coding	Q09472	65	GC22P087011	68.7121	https://www.genecards.org/cgi-bin/carddisp.pl?gene=EP300
CDKN2B-AS1	CDKN2B Antisense RNA 1	RNA Gene		32	GC09P021994	66.9779	https://www.genecards.org/cgi-bin/carddisp.pl?gene=CDKN2B-AS1
MIR205	MicroRNA 205	RNA Gene		28	GC01P209432	66.3799	https://www.genecards.org/cgi-bin/carddisp.pl?gene=MIR205
RUNX1	RUNX Family Transcription Factor 1	Protein Coding	Q01196	62	GC21M034787	66.335	https://www.genecards.org/cgi-bin/carddisp.pl?gene=RUNX1
MIR31	MicroRNA 31	RNA Gene		29	GC09M022285	66.3	https://www.genecards.org/cgi-bin/carddisp.pl?gene=MIR31
NTHL1	Nth Like DNA Glycosylase 1	Protein Coding	P78549	56	GC16M046367	66.2492	https://www.genecards.org/cgi-bin/carddisp.pl?gene=NTHL1
LOC126806658	BRD4-Independent Group 4 Enhancer GRCh37_chr3:41265899-41267098	Functional Element		11	GC03P041224	66.2308	https://www.genecards.org/cgi-bin/carddisp.pl?gene=LOC126806658
FBXW7	F-Box And WD Repeat Domain Containing 7	Protein Coding	Q969H0	59	GC04M152321	66.1999	https://www.genecards.org/cgi-bin/carddisp.pl?gene=FBXW7
MIR195	MicroRNA 195	RNA Gene		28	GC17M092401	65.5196	https://www.genecards.org/cgi-bin/carddisp.pl?gene=MIR195
MAP2K1	Mitogen-Activated Protein Kinase Kinase 1	Protein Coding	Q02750	67	GC15P066386	65.2614	https://www.genecards.org/cgi-bin/carddisp.pl?gene=MAP2K1
MDM2	MDM2 Proto-Oncogene	Protein Coding	Q00987	67	GC12P068808	65.2422	https://www.genecards.org/cgi-bin/carddisp.pl?gene=MDM2
MIR222	MicroRNA 222	RNA Gene		29	GC0XM045747	64.9748	https://www.genecards.org/cgi-bin/carddisp.pl?gene=MIR222
MIR223	MicroRNA 223	RNA Gene		29	GC0XP066018	64.5513	https://www.genecards.org/cgi-bin/carddisp.pl?gene=MIR223
XRCC2	X-Ray Repair Cross Complementing 2	Protein Coding	O43543	53	GC07M152644	64.4187	https://www.genecards.org/cgi-bin/carddisp.pl?gene=XRCC2
HULC	Hepatocellular Carcinoma Up-Regulated Long Non-Coding RNA	RNA Gene		29	GC06P009057	64.2446	https://www.genecards.org/cgi-bin/carddisp.pl?gene=HULC
NF2	NF2, Moesin-Ezrin-Radixin Like (MERLIN) Tumor Suppressor	Protein Coding	P35240	62	GC22P029603	63.9519	https://www.genecards.org/cgi-bin/carddisp.pl?gene=NF2
MLH3	MutL Homolog 3	Protein Coding	Q9UHC1	53	GC14M075013	63.4728	https://www.genecards.org/cgi-bin/carddisp.pl?gene=MLH3
NFE2L2	NFE2 Like BZIP Transcription Factor 2	Protein Coding	Q16236	64	GC02M177227	63.2354	https://www.genecards.org/cgi-bin/carddisp.pl?gene=NFE2L2
MAPK1	Mitogen-Activated Protein Kinase 1	Protein Coding	P28482	66	GC22M021759	63.1059	https://www.genecards.org/cgi-bin/carddisp.pl?gene=MAPK1
POT1	Protection Of Telomeres 1	Protein Coding	Q9NUX5	55	GC07M124822	62.1398	https://www.genecards.org/cgi-bin/carddisp.pl?gene=POT1
MIR29C	MicroRNA 29c	RNA Gene		27	GC01M207838	62.0498	https://www.genecards.org/cgi-bin/carddisp.pl?gene=MIR29C
IDH1	Isocitrate Dehydrogenase (NADP(+)) 1	Protein Coding	O75874	66	GC02M208236	61.9419	https://www.genecards.org/cgi-bin/carddisp.pl?gene=IDH1
SMARCB1	SWI/SNF Related BAF Chromatin Remodeling Complex Subunit B1	Protein Coding	Q12824	59	GC22P023786	61.7533	https://www.genecards.org/cgi-bin/carddisp.pl?gene=SMARCB1
SRC	SRC Proto-Oncogene, Non-Receptor Tyrosine Kinase	Protein Coding	P12931	64	GC20P037344	61.5619	https://www.genecards.org/cgi-bin/carddisp.pl?gene=SRC
MIR99A	MicroRNA 99a	RNA Gene		29	GC21P016539	61.5336	https://www.genecards.org/cgi-bin/carddisp.pl?gene=MIR99A
TGFBR2	Transforming Growth Factor Beta Receptor 2	Protein Coding	P37173	65	GC03P030608	61.208	https://www.genecards.org/cgi-bin/carddisp.pl?gene=TGFBR2
MIR10B	MicroRNA 10b	RNA Gene		30	GC02P176150	60.7258	https://www.genecards.org/cgi-bin/carddisp.pl?gene=MIR10B
SUFU	SUFU Negative Regulator Of Hedgehog Signaling	Protein Coding	Q9UMX1	55	GC10P120461	60.6455	https://www.genecards.org/cgi-bin/carddisp.pl?gene=SUFU
MIR203A	MicroRNA 203a	RNA Gene		28	GC14P119277	60.454	https://www.genecards.org/cgi-bin/carddisp.pl?gene=MIR203A
KDM6A	Lysine Demethylase 6A	Protein Coding	O15550	60	GC0XP044873	60.4314	https://www.genecards.org/cgi-bin/carddisp.pl?gene=KDM6A
MIR100	MicroRNA 100	RNA Gene		30	GC11M122152	59.7766	https://www.genecards.org/cgi-bin/carddisp.pl?gene=MIR100
EGFR-AS1	EGFR Antisense RNA 1	RNA Gene		24	GC07M055179	59.4379	https://www.genecards.org/cgi-bin/carddisp.pl?gene=EGFR-AS1
MIR133B	MicroRNA 133b	RNA Gene		30	GC06P052148	59.2747	https://www.genecards.org/cgi-bin/carddisp.pl?gene=MIR133B
SDHD	Succinate Dehydrogenase Complex Subunit D	Protein Coding	O14521	58	GC11P112862	58.9999	https://www.genecards.org/cgi-bin/carddisp.pl?gene=SDHD
MIR127	MicroRNA 127	RNA Gene		30	GC14P119209	58.996	https://www.genecards.org/cgi-bin/carddisp.pl?gene=MIR127
STAT3	Signal Transducer And Activator Of Transcription 3	Protein Coding	P40763	67	GC17M042313	58.8871	https://www.genecards.org/cgi-bin/carddisp.pl?gene=STAT3
SNHG16	Small Nucleolar RNA Host Gene 16	RNA Gene		26	GC17P145246	58.7622	https://www.genecards.org/cgi-bin/carddisp.pl?gene=SNHG16
SDHC	Succinate Dehydrogenase Complex Subunit C	Protein Coding	Q99643	56	GC01P161314	58.5669	https://www.genecards.org/cgi-bin/carddisp.pl?gene=SDHC
MIR30E	MicroRNA 30e	RNA Gene		31	GC01P040754	58.3429	https://www.genecards.org/cgi-bin/carddisp.pl?gene=MIR30E
MIR23A	MicroRNA 23a	RNA Gene		30	GC19M104477	58.2176	https://www.genecards.org/cgi-bin/carddisp.pl?gene=MIR23A
CREBBP	CREB Binding Protein	Protein Coding	Q92793	67	GC16M046544	58.0479	https://www.genecards.org/cgi-bin/carddisp.pl?gene=CREBBP
MIR23B	MicroRNA 23b	RNA Gene		29	GC09P095085	57.1667	https://www.genecards.org/cgi-bin/carddisp.pl?gene=MIR23B
XIST	X Inactive Specific Transcript	RNA Gene		31	GC0XM073820	57.1308	https://www.genecards.org/cgi-bin/carddisp.pl?gene=XIST
SPRY4-IT1	SPRY4 Intronic Transcript 1	RNA Gene		21	GC05M142318	56.297	https://www.genecards.org/cgi-bin/carddisp.pl?gene=SPRY4-IT1
RAD51	RAD51 Recombinase	Protein Coding	Q06609	64	GC15P040694	56.1391	https://www.genecards.org/cgi-bin/carddisp.pl?gene=RAD51
MIR125A	MicroRNA 125a	RNA Gene		30	GC19P143413	55.6889	https://www.genecards.org/cgi-bin/carddisp.pl?gene=MIR125A
BRINP1	BMP/Retinoic Acid Inducible Neural Specific 1	Protein Coding	O60477	47	GC09M119153	55.6517	https://www.genecards.org/cgi-bin/carddisp.pl?gene=BRINP1
CASC8	Cancer Susceptibility 8	RNA Gene		24	GC08M137201	55.5736	https://www.genecards.org/cgi-bin/carddisp.pl?gene=CASC8
PRKAR1A	Protein Kinase CAMP-Dependent Type I Regulatory Subunit Alpha	Protein Coding	P10644	64	GC17P145089	55.4815	https://www.genecards.org/cgi-bin/carddisp.pl?gene=PRKAR1A
CDC73	Cell Division Cycle 73	Protein Coding	Q6P1J9	59	GC01P193121	55.2271	https://www.genecards.org/cgi-bin/carddisp.pl?gene=CDC73
CASP8	Caspase 8	Protein Coding	Q14790	65	GC02P201233	55.147	https://www.genecards.org/cgi-bin/carddisp.pl?gene=CASP8
AOPEP	Aminopeptidase O (Putative)	Protein Coding	Q8N6M6	49	GC09P105422	55.1043	https://www.genecards.org/cgi-bin/carddisp.pl?gene=AOPEP
VEGFA	Vascular Endothelial Growth Factor A	Protein Coding	P15692	61	GC06P043770	55.0371	https://www.genecards.org/cgi-bin/carddisp.pl?gene=VEGFA
HIF1A	Hypoxia Inducible Factor 1 Subunit Alpha	Protein Coding	Q16665	61	GC14P061695	54.846	https://www.genecards.org/cgi-bin/carddisp.pl?gene=HIF1A
BANCR	BRAF-Activated Non-Protein Coding RNA	RNA Gene		21	GC09M069296	54.5969	https://www.genecards.org/cgi-bin/carddisp.pl?gene=BANCR
ZFAS1	ZNFX1 Antisense RNA 1	RNA Gene		29	GC20P049276	53.8309	https://www.genecards.org/cgi-bin/carddisp.pl?gene=ZFAS1
MIR34A	MicroRNA 34a	RNA Gene		30	GC01M009151	53.495	https://www.genecards.org/cgi-bin/carddisp.pl?gene=MIR34A
BCL2	BCL2 Apoptosis Regulator	Protein Coding	P10415	64	GC18M063123	53.4873	https://www.genecards.org/cgi-bin/carddisp.pl?gene=BCL2
ERCC5	ERCC Excision Repair 5, Endonuclease	Protein Coding	P28715	58	GC13P102845	53.3743	https://www.genecards.org/cgi-bin/carddisp.pl?gene=ERCC5
MIR26B	MicroRNA 26b	RNA Gene		31	GC02P218402	53.2267	https://www.genecards.org/cgi-bin/carddisp.pl?gene=MIR26B
ERBB4	Erb-B2 Receptor Tyrosine Kinase 4	Protein Coding	Q15303	67	GC02M211375	53.1445	https://www.genecards.org/cgi-bin/carddisp.pl?gene=ERBB4
MUC16	Mucin 16, Cell Surface Associated	Protein Coding	Q8WXI7	51	GC19M008848	53.1153	https://www.genecards.org/cgi-bin/carddisp.pl?gene=MUC16
RECQL4	RecQ Like Helicase 4	Protein Coding	O94761	54	GC08M147210	52.9603	https://www.genecards.org/cgi-bin/carddisp.pl?gene=RECQL4
PIK3R1	Phosphoinositide-3-Kinase Regulatory Subunit 1	Protein Coding	P27986	65	GC05P068215	52.7285	https://www.genecards.org/cgi-bin/carddisp.pl?gene=PIK3R1
CCNE1	Cyclin E1	Protein Coding	P24864	61	GC19P029811	52.4324	https://www.genecards.org/cgi-bin/carddisp.pl?gene=CCNE1
MIR141	MicroRNA 141	RNA Gene		30	GC12P068291	52.0935	https://www.genecards.org/cgi-bin/carddisp.pl?gene=MIR141
AATBC	Apoptosis Associated Transcript In Bladder Cancer	RNA Gene		21	GC21M043806	51.9844	https://www.genecards.org/cgi-bin/carddisp.pl?gene=AATBC
BAX	BCL2 Associated X, Apoptosis Regulator	Protein Coding	Q07812	64	GC19P048954	51.825	https://www.genecards.org/cgi-bin/carddisp.pl?gene=BAX
GREM1	Gremlin 1, DAN Family BMP Antagonist	Protein Coding	O60565	57	GC15P183913	51.5956	https://www.genecards.org/cgi-bin/carddisp.pl?gene=GREM1
TP63	Tumor Protein P63	Protein Coding	Q9H3D4	59	GC03P189598	51.543	https://www.genecards.org/cgi-bin/carddisp.pl?gene=TP63
NOTCH1	Notch Receptor 1	Protein Coding	P46531	66	GC09M139117	51.5094	https://www.genecards.org/cgi-bin/carddisp.pl?gene=NOTCH1
MIR182	MicroRNA 182	RNA Gene		30	GC07M129770	51.5035	https://www.genecards.org/cgi-bin/carddisp.pl?gene=MIR182
CHEK1	Checkpoint Kinase 1	Protein Coding	O14757	65	GC11P125625	51.4991	https://www.genecards.org/cgi-bin/carddisp.pl?gene=CHEK1
MIR185	MicroRNA 185	RNA Gene		30	GC22P086300	51.4375	https://www.genecards.org/cgi-bin/carddisp.pl?gene=MIR185
CCAT1	Colon Cancer Associated Transcript 1	RNA Gene		23	GC08M127207	51.2228	https://www.genecards.org/cgi-bin/carddisp.pl?gene=CCAT1
PPARG	Peroxisome Proliferator Activated Receptor Gamma	Protein Coding	P37231	66	GC03P012287	51.1837	https://www.genecards.org/cgi-bin/carddisp.pl?gene=PPARG
TMEM127	Transmembrane Protein 127	Protein Coding	O75204	50	GC02M096248	51.1803	https://www.genecards.org/cgi-bin/carddisp.pl?gene=TMEM127
PMS1	PMS1 Homolog 1, Mismatch Repair System Component	Protein Coding	P54277	52	GC02P189784	51.1412	https://www.genecards.org/cgi-bin/carddisp.pl?gene=PMS1
FANCM	FA Complementation Group M	Protein Coding	Q8IYD8	55	GC14P045135	51.0842	https://www.genecards.org/cgi-bin/carddisp.pl?gene=FANCM
MIR146A	MicroRNA 146a	RNA Gene		30	GC05P160485	50.9827	https://www.genecards.org/cgi-bin/carddisp.pl?gene=MIR146A
MIR10A	MicroRNA 10a	RNA Gene		30	GC17M048579	50.8906	https://www.genecards.org/cgi-bin/carddisp.pl?gene=MIR10A
HNF1A-AS1	HNF1A Antisense RNA 1	RNA Gene		28	GC12M124478	50.7214	https://www.genecards.org/cgi-bin/carddisp.pl?gene=HNF1A-AS1
MIR126	MicroRNA 126	RNA Gene		30	GC09P136670	50.4584	https://www.genecards.org/cgi-bin/carddisp.pl?gene=MIR126
MIR155	MicroRNA 155	RNA Gene		30	GC21P025573	50.3763	https://www.genecards.org/cgi-bin/carddisp.pl?gene=MIR155
GSTM1	Glutathione S-Transferase Mu 1	Protein Coding	P09488	56	GC01P109687	50.217	https://www.genecards.org/cgi-bin/carddisp.pl?gene=GSTM1
MIR30A	MicroRNA 30a	RNA Gene		28	GC06M071403	50.0692	https://www.genecards.org/cgi-bin/carddisp.pl?gene=MIR30A
TGFB1	Transforming Growth Factor Beta 1	Protein Coding	P01137	66	GC19M041301	49.9337	https://www.genecards.org/cgi-bin/carddisp.pl?gene=TGFB1
MIR200C	MicroRNA 200c	RNA Gene		30	GC12P068289	49.8269	https://www.genecards.org/cgi-bin/carddisp.pl?gene=MIR200C
HAGLR	HOXD Antisense Growth-Associated Long Non-Coding RNA	RNA Gene		26	GC02M176172	49.8023	https://www.genecards.org/cgi-bin/carddisp.pl?gene=HAGLR
ERCC4	ERCC Excision Repair 4, Endonuclease Catalytic Subunit	Protein Coding	Q92889	59	GC16P013920	49.5037	https://www.genecards.org/cgi-bin/carddisp.pl?gene=ERCC4
CD274	CD274 Molecule	Protein Coding	Q9NZQ7	58	GC09P005450	49.4935	https://www.genecards.org/cgi-bin/carddisp.pl?gene=CD274
BUB1B	BUB1 Mitotic Checkpoint Serine/Threonine Kinase B	Protein Coding	O60566	63	GC15P040161	49.4819	https://www.genecards.org/cgi-bin/carddisp.pl?gene=BUB1B
FANCD2	FA Complementation Group D2	Protein Coding	Q9BXW9	60	GC03P010026	49.4607	https://www.genecards.org/cgi-bin/carddisp.pl?gene=FANCD2
MIR20A	MicroRNA 20a	RNA Gene		29	GC13P091735	49.3826	https://www.genecards.org/cgi-bin/carddisp.pl?gene=MIR20A
DHFR	Dihydrofolate Reductase	Protein Coding	P00374	61	GC05M080626	49.2587	https://www.genecards.org/cgi-bin/carddisp.pl?gene=DHFR
MIR214	MicroRNA 214	RNA Gene		31	GC01M172234	49.2325	https://www.genecards.org/cgi-bin/carddisp.pl?gene=MIR214
MIR31HG	MIR31 Host Gene	RNA Gene		26	GC09M022281	49.1738	https://www.genecards.org/cgi-bin/carddisp.pl?gene=MIR31HG
WT1	WT1 Transcription Factor	Protein Coding	P19544	61	GC11M032365	49.0996	https://www.genecards.org/cgi-bin/carddisp.pl?gene=WT1
DRAIC	Downregulated RNA In Cancer, Inhibitor Of Cell Invasion And Migration	RNA Gene		23	GC15P184625	49.0987	https://www.genecards.org/cgi-bin/carddisp.pl?gene=DRAIC
GATA3	GATA Binding Protein 3	Protein Coding	P23771	63	GC10P008045	49.0729	https://www.genecards.org/cgi-bin/carddisp.pl?gene=GATA3
AURKA	Aurora Kinase A	Protein Coding	O14965	65	GC20M056370	49.0003	https://www.genecards.org/cgi-bin/carddisp.pl?gene=AURKA
BLACAT1	BLACAT1 Overlapping LEMD1 Locus	Protein Coding		23	GC01M205389	48.896	https://www.genecards.org/cgi-bin/carddisp.pl?gene=BLACAT1
XRCC3	X-Ray Repair Cross Complementing 3	Protein Coding	O43542	56	GC14M103697	48.8274	https://www.genecards.org/cgi-bin/carddisp.pl?gene=XRCC3
GNAS	GNAS Complex Locus	Protein Coding	P84996	63	GC20P058839	48.8196	https://www.genecards.org/cgi-bin/carddisp.pl?gene=GNAS
PCAT29	Prostate Cancer Associated Transcript 29	RNA Gene		24	GC15P190367	48.4842	https://www.genecards.org/cgi-bin/carddisp.pl?gene=PCAT29
MIR200B	MicroRNA 200b	RNA Gene		29	GC01P001167	48.3599	https://www.genecards.org/cgi-bin/carddisp.pl?gene=MIR200B
CDKN2B	Cyclin Dependent Kinase Inhibitor 2B	Protein Coding	P42772	59	GC09M022002	48.0437	https://www.genecards.org/cgi-bin/carddisp.pl?gene=CDKN2B
EZH2	Enhancer Of Zeste 2 Polycomb Repressive Complex 2 Subunit	Protein Coding	Q15910	66	GC07M148807	48.0248	https://www.genecards.org/cgi-bin/carddisp.pl?gene=EZH2
SDHAF2	Succinate Dehydrogenase Complex Assembly Factor 2	Protein Coding	Q9NX18	54	GC11P061430	47.9667	https://www.genecards.org/cgi-bin/carddisp.pl?gene=SDHAF2
XPC	XPC Complex Subunit, DNA Damage Recognition And Repair Factor	Protein Coding	Q01831	59	GC03M028072	47.9523	https://www.genecards.org/cgi-bin/carddisp.pl?gene=XPC
FANCA	FA Complementation Group A	Protein Coding	O15360	62	GC16M090272	47.907	https://www.genecards.org/cgi-bin/carddisp.pl?gene=FANCA
MIR210	MicroRNA 210	RNA Gene		29	GC11M013959	47.8041	https://www.genecards.org/cgi-bin/carddisp.pl?gene=MIR210
MIR27A	MicroRNA 27a	RNA Gene		32	GC19M104476	47.6887	https://www.genecards.org/cgi-bin/carddisp.pl?gene=MIR27A
SCHLAP1	SWI/SNF Complex Antagonist Associated With Prostate Cancer 1	RNA Gene		24	GC02P180511	47.6802	https://www.genecards.org/cgi-bin/carddisp.pl?gene=SCHLAP1
MIR146B	MicroRNA 146b	RNA Gene		29	GC10P102436	47.4378	https://www.genecards.org/cgi-bin/carddisp.pl?gene=MIR146B
PANDAR	Promoter Of CDKN1A Antisense DNA Damage Activated RNA	RNA Gene		19	GC06M036673	47.3617	https://www.genecards.org/cgi-bin/carddisp.pl?gene=PANDAR
RNY3	RNA, Ro60-Associated Y3	RNA Gene		24	GC07P163576	47.2178	https://www.genecards.org/cgi-bin/carddisp.pl?gene=RNY3
FAS	Fas Cell Surface Death Receptor	Protein Coding	P25445	64	GC10P120086	47.0237	https://www.genecards.org/cgi-bin/carddisp.pl?gene=FAS
MIR29A	MicroRNA 29a	RNA Gene		30	GC07M130876	46.7088	https://www.genecards.org/cgi-bin/carddisp.pl?gene=MIR29A
RAF1	Raf-1 Proto-Oncogene, Serine/Threonine Kinase	Protein Coding	P04049	67	GC03M012583	46.2851	https://www.genecards.org/cgi-bin/carddisp.pl?gene=RAF1
NEAT1	Nuclear Paraspeckle Assembly Transcript 1	RNA Gene		33	GC11P103328	46.2162	https://www.genecards.org/cgi-bin/carddisp.pl?gene=NEAT1
IL6	Interleukin 6	Protein Coding	P05231	64	GC07P022725	46.0335	https://www.genecards.org/cgi-bin/carddisp.pl?gene=IL6
JUN	Jun Proto-Oncogene, AP-1 Transcription Factor Subunit	Protein Coding	P05412	63	GC01M058780	45.9285	https://www.genecards.org/cgi-bin/carddisp.pl?gene=JUN
IL1B	Interleukin 1 Beta	Protein Coding	P01584	60	GC02M112829	45.9071	https://www.genecards.org/cgi-bin/carddisp.pl?gene=IL1B
MUC1	Mucin 1, Cell Surface Associated	Protein Coding	P15941	61	GC01M155185	45.8891	https://www.genecards.org/cgi-bin/carddisp.pl?gene=MUC1
TNF	Tumor Necrosis Factor	Protein Coding	P01375	65	GC06P173080	45.7259	https://www.genecards.org/cgi-bin/carddisp.pl?gene=TNF
NTRK1	Neurotrophic Receptor Tyrosine Kinase 1	Protein Coding	P04629	63	GC01P156815	45.3111	https://www.genecards.org/cgi-bin/carddisp.pl?gene=NTRK1
MIR183	MicroRNA 183	RNA Gene		27	GC07M129897	45.2575	https://www.genecards.org/cgi-bin/carddisp.pl?gene=MIR183
RASSF1	Ras Association Domain Family Member 1	Protein Coding	Q9NS23	56	GC03M050329	45.1511	https://www.genecards.org/cgi-bin/carddisp.pl?gene=RASSF1
MIR200A	MicroRNA 200a	RNA Gene		29	GC01P067742	45.0497	https://www.genecards.org/cgi-bin/carddisp.pl?gene=MIR200A
TINCR	TINCR Ubiquitin Domain Containing	Protein Coding	A0A2R8Y7D0	32	GC19M005558	44.8848	https://www.genecards.org/cgi-bin/carddisp.pl?gene=TINCR
RNY1	RNA, Ro60-Associated Y1	RNA Gene		24	GC07M148987	44.8563	https://www.genecards.org/cgi-bin/carddisp.pl?gene=RNY1
MIR106B	MicroRNA 106b	RNA Gene		30	GC07M106401	44.8242	https://www.genecards.org/cgi-bin/carddisp.pl?gene=MIR106B
MIRLET7C	MicroRNA Let-7c	RNA Gene		30	GC21P020733	44.7249	https://www.genecards.org/cgi-bin/carddisp.pl?gene=MIRLET7C
IGF2	Insulin Like Growth Factor 2	Protein Coding	P01344	61	GC11M014033	44.6819	https://www.genecards.org/cgi-bin/carddisp.pl?gene=IGF2
CASC2	Cancer Susceptibility 2	RNA Gene	Q8IU53	34	GC10P118046	44.6752	https://www.genecards.org/cgi-bin/carddisp.pl?gene=CASC2
GHET1	Gastric Carcinoma Proliferation Enhancing Transcript 1	RNA Gene		19	GC07P163577	44.6641	https://www.genecards.org/cgi-bin/carddisp.pl?gene=GHET1
RHOA	Ras Homolog Family Member A	Protein Coding	P61586	63	GC03M049359	44.6111	https://www.genecards.org/cgi-bin/carddisp.pl?gene=RHOA
TH2LCRR	T Helper Type 2 Locus Control Region Associated RNA	RNA Gene		22	GC05M132631	44.5215	https://www.genecards.org/cgi-bin/carddisp.pl?gene=TH2LCRR
MIR106A	MicroRNA 106a	RNA Gene		26	GC0XM135351	44.4964	https://www.genecards.org/cgi-bin/carddisp.pl?gene=MIR106A
NORAD	Non-Coding RNA Activated By DNA Damage	RNA Gene		26	GC20M036722	44.4894	https://www.genecards.org/cgi-bin/carddisp.pl?gene=NORAD
PHOX2B	Paired Like Homeobox 2B	Protein Coding	Q99453	57	GC04M041746	44.2839	https://www.genecards.org/cgi-bin/carddisp.pl?gene=PHOX2B
MIR103A1	MicroRNA 103a-1	RNA Gene		26	GC05M168560	44.1436	https://www.genecards.org/cgi-bin/carddisp.pl?gene=MIR103A1
MIR148A	MicroRNA 148a	RNA Gene		29	GC07M025950	44.0454	https://www.genecards.org/cgi-bin/carddisp.pl?gene=MIR148A
IL2	Interleukin 2	Protein Coding	P60568	59	GC04M122451	44.0122	https://www.genecards.org/cgi-bin/carddisp.pl?gene=IL2
AIP	Aryl Hydrocarbon Receptor Interacting Protein	Protein Coding	O00170	56	GC11P067468	43.9492	https://www.genecards.org/cgi-bin/carddisp.pl?gene=AIP
RNF43	Ring Finger Protein 43	Protein Coding	Q68DV7	50	GC17M058352	43.874	https://www.genecards.org/cgi-bin/carddisp.pl?gene=RNF43
MAX	MYC Associated Factor X	Protein Coding	P61244	59	GC14M065398	43.6646	https://www.genecards.org/cgi-bin/carddisp.pl?gene=MAX
GSTP1	Glutathione S-Transferase Pi 1	Protein Coding	P09211	63	GC11P067583	43.5861	https://www.genecards.org/cgi-bin/carddisp.pl?gene=GSTP1
KDR	Kinase Insert Domain Receptor	Protein Coding	P35968	67	GC04M055078	43.529	https://www.genecards.org/cgi-bin/carddisp.pl?gene=KDR
SNHG5	Small Nucleolar RNA Host Gene 5	RNA Gene		28	GC06M104027	43.3947	https://www.genecards.org/cgi-bin/carddisp.pl?gene=SNHG5
MIR335	MicroRNA 335	RNA Gene		28	GC07P130496	43.372	https://www.genecards.org/cgi-bin/carddisp.pl?gene=MIR335
LOC110806263	TERT 5' Regulatory Region	Functional Element		10	GC05P001294	43.3447	https://www.genecards.org/cgi-bin/carddisp.pl?gene=LOC110806263
HIF1A-AS2	HIF1A Antisense RNA 2	RNA Gene		23	GC14M061747	42.9807	https://www.genecards.org/cgi-bin/carddisp.pl?gene=HIF1A-AS2
PIK3CG	Phosphatidylinositol-4,5-Bisphosphate 3-Kinase Catalytic Subunit Gamma	Protein Coding	P48736	63	GC07P106865	42.9585	https://www.genecards.org/cgi-bin/carddisp.pl?gene=PIK3CG
MIR224	MicroRNA 224	RNA Gene		25	GC0XM151958	42.946	https://www.genecards.org/cgi-bin/carddisp.pl?gene=MIR224
MMP9	Matrix Metallopeptidase 9	Protein Coding	P14780	66	GC20P046008	42.7496	https://www.genecards.org/cgi-bin/carddisp.pl?gene=MMP9
PTGS2	Prostaglandin-Endoperoxide Synthase 2	Protein Coding	P35354	63	GC01M186671	42.7437	https://www.genecards.org/cgi-bin/carddisp.pl?gene=PTGS2
CDK12	Cyclin Dependent Kinase 12	Protein Coding	Q9NYV4	59	GC17P039461	42.6481	https://www.genecards.org/cgi-bin/carddisp.pl?gene=CDK12
MIRLET7B	MicroRNA Let-7b	RNA Gene		29	GC22P087150	42.6255	https://www.genecards.org/cgi-bin/carddisp.pl?gene=MIRLET7B
MIR22	MicroRNA 22	RNA Gene		30	GC17M001713	42.5981	https://www.genecards.org/cgi-bin/carddisp.pl?gene=MIR22
RAD51B	RAD51 Paralog B	Protein Coding	O15315	52	GC14P067819	42.5757	https://www.genecards.org/cgi-bin/carddisp.pl?gene=RAD51B
RXRA	Retinoid X Receptor Alpha	Protein Coding	P19793	61	GC09P134317	42.564	https://www.genecards.org/cgi-bin/carddisp.pl?gene=RXRA
RAD54L	RAD54 Like	Protein Coding	Q92698	59	GC01P070151	42.5589	https://www.genecards.org/cgi-bin/carddisp.pl?gene=RAD54L
MMP2	Matrix Metallopeptidase 2	Protein Coding	P08253	66	GC16P113682	42.5455	https://www.genecards.org/cgi-bin/carddisp.pl?gene=MMP2
MIR18A	MicroRNA 18a	RNA Gene		28	GC13P091736	42.5146	https://www.genecards.org/cgi-bin/carddisp.pl?gene=MIR18A
MIR199A1	MicroRNA 199a-1	RNA Gene		29	GC19M010817	42.4644	https://www.genecards.org/cgi-bin/carddisp.pl?gene=MIR199A1
EGF	Epidermal Growth Factor	Protein Coding	P01133	64	GC04P109912	42.4623	https://www.genecards.org/cgi-bin/carddisp.pl?gene=EGF
MIR150	MicroRNA 150	RNA Gene		30	GC19M049500	42.4062	https://www.genecards.org/cgi-bin/carddisp.pl?gene=MIR150
SMO	Smoothened, Frizzled Class Receptor	Protein Coding	Q99835	64	GC07P163165	42.3412	https://www.genecards.org/cgi-bin/carddisp.pl?gene=SMO
MIR140	MicroRNA 140	RNA Gene		32	GC16P114132	42.2422	https://www.genecards.org/cgi-bin/carddisp.pl?gene=MIR140
FASLG	Fas Ligand	Protein Coding	P48023	61	GC01P172659	42.1551	https://www.genecards.org/cgi-bin/carddisp.pl?gene=FASLG
MIR96	MicroRNA 96	RNA Gene		30	GC07M129774	42.1367	https://www.genecards.org/cgi-bin/carddisp.pl?gene=MIR96
DUXAP9	Double Homeobox A Pseudogene 9	Pseudogene		17	GC14P054063	42.1061	https://www.genecards.org/cgi-bin/carddisp.pl?gene=DUXAP9
RNASEL	Ribonuclease L	Protein Coding	Q05823	57	GC01M182573	41.9715	https://www.genecards.org/cgi-bin/carddisp.pl?gene=RNASEL
SPOP	Speckle Type BTB/POZ Protein	Protein Coding	O43791	57	GC17M049598	41.9558	https://www.genecards.org/cgi-bin/carddisp.pl?gene=SPOP
KMT2D	Lysine Methyltransferase 2D	Protein Coding	O14686	57	GC12M049018	41.8889	https://www.genecards.org/cgi-bin/carddisp.pl?gene=KMT2D
ABCB1	ATP Binding Cassette Subfamily B Member 1	Protein Coding	P08183	64	GC07M087504	41.8179	https://www.genecards.org/cgi-bin/carddisp.pl?gene=ABCB1
MIR34C	MicroRNA 34c	RNA Gene		30	GC11P112835	41.7805	https://www.genecards.org/cgi-bin/carddisp.pl?gene=MIR34C
MIR15A	MicroRNA 15a	RNA Gene		25	GC13M050049	41.748	https://www.genecards.org/cgi-bin/carddisp.pl?gene=MIR15A
MIR139	MicroRNA 139	RNA Gene		30	GC11M072615	41.6838	https://www.genecards.org/cgi-bin/carddisp.pl?gene=MIR139
GSTT1	Glutathione S-Transferase Theta 1	Protein Coding	P30711	43	GC22Mi00270	41.6369	https://www.genecards.org/cgi-bin/carddisp.pl?gene=GSTT1
MIR181A1	MicroRNA 181a-1	RNA Gene		27	GC01M198860	41.5113	https://www.genecards.org/cgi-bin/carddisp.pl?gene=MIR181A1
NRG1	Neuregulin 1	Protein Coding	Q02297	61	GC08P031639	41.4703	https://www.genecards.org/cgi-bin/carddisp.pl?gene=NRG1
ABCC1	ATP Binding Cassette Subfamily C Member 1 (ABCC1 Blood Group)	Protein Coding	P33527	61	GC16P015949	41.2772	https://www.genecards.org/cgi-bin/carddisp.pl?gene=ABCC1
CXCL8	C-X-C Motif Chemokine Ligand 8	Protein Coding	P10145	56	GC04P073740	41.18	https://www.genecards.org/cgi-bin/carddisp.pl?gene=CXCL8
NAT2	N-Acetyltransferase 2	Protein Coding	P11245	57	GC08P018391	41.1717	https://www.genecards.org/cgi-bin/carddisp.pl?gene=NAT2
SMARCE1	SWI/SNF Related BAF Chromatin Remodeling Complex Subunit E1	Protein Coding	Q969G3	58	GC17M040624	41.1709	https://www.genecards.org/cgi-bin/carddisp.pl?gene=SMARCE1
ROBO1	Roundabout Guidance Receptor 1	Protein Coding	Q9Y6N7	57	GC03M078597	41.0316	https://www.genecards.org/cgi-bin/carddisp.pl?gene=ROBO1
CRNDE	Colorectal Neoplasia Differentially Expressed	RNA Gene		29	GC16M054988	40.9385	https://www.genecards.org/cgi-bin/carddisp.pl?gene=CRNDE
BIRC5	Baculoviral IAP Repeat Containing 5	Protein Coding	O15392	59	GC17P078214	40.9255	https://www.genecards.org/cgi-bin/carddisp.pl?gene=BIRC5
XRCC1	X-Ray Repair Cross Complementing 1	Protein Coding	P18887	58	GC19M043543	40.8816	https://www.genecards.org/cgi-bin/carddisp.pl?gene=XRCC1
KRT20	Keratin 20	Protein Coding	P35900	53	GC17M040875	40.8797	https://www.genecards.org/cgi-bin/carddisp.pl?gene=KRT20
ZEB2-AS1	ZEB2 Antisense RNA 1	RNA Gene		27	GC02P151757	40.8166	https://www.genecards.org/cgi-bin/carddisp.pl?gene=ZEB2-AS1
MIR93	MicroRNA 93	RNA Gene		30	GC07M106402	40.771	https://www.genecards.org/cgi-bin/carddisp.pl?gene=MIR93
PDCD1	Programmed Cell Death 1	Protein Coding	Q15116	60	GC02M241849	40.6499	https://www.genecards.org/cgi-bin/carddisp.pl?gene=PDCD1
ERCC1	ERCC Excision Repair 1, Endonuclease Non-Catalytic Subunit	Protein Coding	P07992	59	GC19M105114	40.5741	https://www.genecards.org/cgi-bin/carddisp.pl?gene=ERCC1
BICDL3P	BICD Family Like 3, Pseudogene	Pseudogene		24	GC07P093345	40.54	https://www.genecards.org/cgi-bin/carddisp.pl?gene=BICDL3P
KRT19	Keratin 19	Protein Coding	P08727	57	GC17M041523	40.4056	https://www.genecards.org/cgi-bin/carddisp.pl?gene=KRT19
ZEB1-AS1	ZEB1 Antisense RNA 1	RNA Gene		26	GC10M031166	40.3319	https://www.genecards.org/cgi-bin/carddisp.pl?gene=ZEB1-AS1
CDK6	Cyclin Dependent Kinase 6	Protein Coding	Q00534	64	GC07M092604	40.2927	https://www.genecards.org/cgi-bin/carddisp.pl?gene=CDK6
PRKDC	Protein Kinase, DNA-Activated, Catalytic Subunit	Protein Coding	P78527	63	GC08M047773	40.1384	https://www.genecards.org/cgi-bin/carddisp.pl?gene=PRKDC
WRN	WRN RecQ Like Helicase	Protein Coding	Q14191	60	GC08P031033	40.0838	https://www.genecards.org/cgi-bin/carddisp.pl?gene=WRN
MIR497	MicroRNA 497	RNA Gene		27	GC17M092402	40.0055	https://www.genecards.org/cgi-bin/carddisp.pl?gene=MIR497
GLI1	GLI Family Zinc Finger 1	Protein Coding	P08151	60	GC12P069946	39.9488	https://www.genecards.org/cgi-bin/carddisp.pl?gene=GLI1
MKI67	Marker Of Proliferation Ki-67	Protein Coding	P46013	57	GC10M128096	39.8989	https://www.genecards.org/cgi-bin/carddisp.pl?gene=MKI67
TH2-LCR	Th2 Cytokine Locus Control Region	Functional Element		10	GC05P132629	39.8185	https://www.genecards.org/cgi-bin/carddisp.pl?gene=TH2-LCR
SOD2	Superoxide Dismutase 2	Protein Coding	P04179	61	GC06M159669	39.6821	https://www.genecards.org/cgi-bin/carddisp.pl?gene=SOD2
KLK3	Kallikrein Related Peptidase 3	Protein Coding	P07288	60	GC19P050854	39.5513	https://www.genecards.org/cgi-bin/carddisp.pl?gene=KLK3
MIR204	MicroRNA 204	RNA Gene		31	GC09M070809	39.4833	https://www.genecards.org/cgi-bin/carddisp.pl?gene=MIR204
PTPN11	Protein Tyrosine Phosphatase Non-Receptor Type 11	Protein Coding	Q06124	67	GC12P112418	39.474	https://www.genecards.org/cgi-bin/carddisp.pl?gene=PTPN11
MIR149	MicroRNA 149	RNA Gene		31	GC02P240456	39.3747	https://www.genecards.org/cgi-bin/carddisp.pl?gene=MIR149
TYMS	Thymidylate Synthetase	Protein Coding	P04818	63	GC18P000657	39.3118	https://www.genecards.org/cgi-bin/carddisp.pl?gene=TYMS
GALNT12	Polypeptide N-Acetylgalactosaminyltransferase 12	Protein Coding	Q8IXK2	51	GC09P098807	39.2126	https://www.genecards.org/cgi-bin/carddisp.pl?gene=GALNT12
MGMT	O-6-Methylguanine-DNA Methyltransferase	Protein Coding	P16455	62	GC10P129467	39.2069	https://www.genecards.org/cgi-bin/carddisp.pl?gene=MGMT
ITGB1	Integrin Subunit Beta 1	Protein Coding	P05556	63	GC10M036806	39.1631	https://www.genecards.org/cgi-bin/carddisp.pl?gene=ITGB1
MIR142	MicroRNA 142	RNA Gene		30	GC17M058331	39.1219	https://www.genecards.org/cgi-bin/carddisp.pl?gene=MIR142
MIR19A	MicroRNA 19a	RNA Gene		28	GC13P091732	39.1036	https://www.genecards.org/cgi-bin/carddisp.pl?gene=MIR19A
NFKB1	Nuclear Factor Kappa B Subunit 1	Protein Coding	P19838	66	GC04P102501	39.0913	https://www.genecards.org/cgi-bin/carddisp.pl?gene=NFKB1
CD44	CD44 Molecule (IN Blood Group)	Protein Coding	P16070	61	GC11P035139	39.0456	https://www.genecards.org/cgi-bin/carddisp.pl?gene=CD44
DNMT1	DNA Methyltransferase 1	Protein Coding	P26358	66	GC19M010133	39.0309	https://www.genecards.org/cgi-bin/carddisp.pl?gene=DNMT1
MIR25	MicroRNA 25	RNA Gene		29	GC07M100093	39.001	https://www.genecards.org/cgi-bin/carddisp.pl?gene=MIR25
IRF1	Interferon Regulatory Factor 1	Protein Coding	P10914	60	GC05M132440	38.8204	https://www.genecards.org/cgi-bin/carddisp.pl?gene=IRF1
IGF1R	Insulin Like Growth Factor 1 Receptor	Protein Coding	P08069	68	GC15P098648	38.8084	https://www.genecards.org/cgi-bin/carddisp.pl?gene=IGF1R
HNF1B	HNF1 Homeobox B	Protein Coding	P35680	56	GC17M037686	38.5989	https://www.genecards.org/cgi-bin/carddisp.pl?gene=HNF1B
FANCE	FA Complementation Group E	Protein Coding	Q9HB96	54	GC06P173191	38.5113	https://www.genecards.org/cgi-bin/carddisp.pl?gene=FANCE
MIR9-1	MicroRNA 9-1	RNA Gene		29	GC01M156420	38.3604	https://www.genecards.org/cgi-bin/carddisp.pl?gene=MIR9-1
TGFBR1	Transforming Growth Factor Beta Receptor 1	Protein Coding	P36897	67	GC09P105622	38.2145	https://www.genecards.org/cgi-bin/carddisp.pl?gene=TGFBR1
CDK2	Cyclin Dependent Kinase 2	Protein Coding	P24941	64	GC12P055966	38.1805	https://www.genecards.org/cgi-bin/carddisp.pl?gene=CDK2
LINC00958	Long Intergenic Non-Protein Coding RNA 958	RNA Gene		25	GC11M014381	37.9898	https://www.genecards.org/cgi-bin/carddisp.pl?gene=LINC00958
SF3B1	Splicing Factor 3b Subunit 1	Protein Coding	O75533	57	GC02M197481	37.9843	https://www.genecards.org/cgi-bin/carddisp.pl?gene=SF3B1
MIR125B1	MicroRNA 125b-1	RNA Gene		30	GC11M137507	37.9453	https://www.genecards.org/cgi-bin/carddisp.pl?gene=MIR125B1
CXCR4	C-X-C Motif Chemokine Receptor 4	Protein Coding	P61073	66	GC02M136114	37.9452	https://www.genecards.org/cgi-bin/carddisp.pl?gene=CXCR4
CASP3	Caspase 3	Protein Coding	P42574	63	GC04M184627	37.9304	https://www.genecards.org/cgi-bin/carddisp.pl?gene=CASP3
MIR452	MicroRNA 452	RNA Gene		25	GC0XM151959	37.8792	https://www.genecards.org/cgi-bin/carddisp.pl?gene=MIR452
TERC	Telomerase RNA Component	RNA Gene		36	GC03M169765	37.8648	https://www.genecards.org/cgi-bin/carddisp.pl?gene=TERC
MT-CYB	Mitochondrially Encoded Cytochrome B	Protein Coding	P00156	45	GCMTP014749	37.8124	https://www.genecards.org/cgi-bin/carddisp.pl?gene=MT-CYB
WWOX	WW Domain Containing Oxidoreductase	Protein Coding	Q9NZC7	60	GC16P078099	37.7887	https://www.genecards.org/cgi-bin/carddisp.pl?gene=WWOX
MIR320A	MicroRNA 320a	RNA Gene		30	GC08M022409	37.7877	https://www.genecards.org/cgi-bin/carddisp.pl?gene=MIR320A
KCNQ1OT1	KCNQ1 Opposite Strand/Antisense Transcript 1	RNA Gene		36	GC11M014053	37.7248	https://www.genecards.org/cgi-bin/carddisp.pl?gene=KCNQ1OT1
MIR296	MicroRNA 296	RNA Gene		25	GC20M058817	37.7127	https://www.genecards.org/cgi-bin/carddisp.pl?gene=MIR296
CCEPR	Cervical Carcinoma Expressed PCNA Regulatory LncRNA	RNA Gene		18	GC10M059174	37.6514	https://www.genecards.org/cgi-bin/carddisp.pl?gene=CCEPR
CDKN1C	Cyclin Dependent Kinase Inhibitor 1C	Protein Coding	P49918	59	GC11M014056	37.5045	https://www.genecards.org/cgi-bin/carddisp.pl?gene=CDKN1C
PPM1D	Protein Phosphatase, Mg2+/Mn2+ Dependent 1D	Protein Coding	O15297	61	GC17P060600	37.4483	https://www.genecards.org/cgi-bin/carddisp.pl?gene=PPM1D
MIR424	MicroRNA 424	RNA Gene		27	GC0XM135360	37.4322	https://www.genecards.org/cgi-bin/carddisp.pl?gene=MIR424
RARB	Retinoic Acid Receptor Beta	Protein Coding	P10826	63	GC03P025948	37.4201	https://www.genecards.org/cgi-bin/carddisp.pl?gene=RARB
MMP1	Matrix Metallopeptidase 1	Protein Coding	P03956	63	GC11M137190	37.2155	https://www.genecards.org/cgi-bin/carddisp.pl?gene=MMP1
NKX2-1	NK2 Homeobox 1	Protein Coding	P43699	61	GC14M036516	37.1884	https://www.genecards.org/cgi-bin/carddisp.pl?gene=NKX2-1
KRT7	Keratin 7	Protein Coding	P08729	56	GC12P052232	37.1812	https://www.genecards.org/cgi-bin/carddisp.pl?gene=KRT7
ZEB1	Zinc Finger E-Box Binding Homeobox 1	Protein Coding	P37275	62	GC10P031318	37.1629	https://www.genecards.org/cgi-bin/carddisp.pl?gene=ZEB1
MIR191	MicroRNA 191	RNA Gene		30	GC03M054490	37.1187	https://www.genecards.org/cgi-bin/carddisp.pl?gene=MIR191
MIR193A	MicroRNA 193a	RNA Gene		28	GC17P031559	37.0738	https://www.genecards.org/cgi-bin/carddisp.pl?gene=MIR193A
FGFR4	Fibroblast Growth Factor Receptor 4	Protein Coding	P22455	65	GC05P177086	36.9957	https://www.genecards.org/cgi-bin/carddisp.pl?gene=FGFR4
IDH2	Isocitrate Dehydrogenase (NADP(+)) 2	Protein Coding	P48735	66	GC15M090083	36.9781	https://www.genecards.org/cgi-bin/carddisp.pl?gene=IDH2
FANCG	FA Complementation Group G	Protein Coding	O15287	57	GC09M035073	36.933	https://www.genecards.org/cgi-bin/carddisp.pl?gene=FANCG
MDC1-AS1	MDC1 Antisense RNA 1	RNA Gene		22	GC06P173059	36.9285	https://www.genecards.org/cgi-bin/carddisp.pl?gene=MDC1-AS1
FLT1	Fms Related Receptor Tyrosine Kinase 1	Protein Coding	P17948	64	GC13M028300	36.8475	https://www.genecards.org/cgi-bin/carddisp.pl?gene=FLT1
XPA	XPA, DNA Damage Recognition And Repair Factor	Protein Coding	P23025	58	GC09M097654	36.7308	https://www.genecards.org/cgi-bin/carddisp.pl?gene=XPA
MSR1	Macrophage Scavenger Receptor 1	Protein Coding	P21757	58	GC08M016107	36.6546	https://www.genecards.org/cgi-bin/carddisp.pl?gene=MSR1
MIRLET7D	MicroRNA Let-7d	RNA Gene		30	GC09P094178	36.5853	https://www.genecards.org/cgi-bin/carddisp.pl?gene=MIRLET7D
CD82	CD82 Molecule	Protein Coding	P27701	57	GC11P044564	36.5745	https://www.genecards.org/cgi-bin/carddisp.pl?gene=CD82
LINC-ROR	Long Intergenic Non-Protein Coding RNA, Regulator Of Reprogramming	RNA Gene		25	GC18M057054	36.5576	https://www.genecards.org/cgi-bin/carddisp.pl?gene=LINC-ROR
SMAD3	SMAD Family Member 3	Protein Coding	P84022	67	GC15P067063	36.5235	https://www.genecards.org/cgi-bin/carddisp.pl?gene=SMAD3
NFATC1	Nuclear Factor Of Activated T Cells 1	Protein Coding	O95644	61	GC18P079395	36.496	https://www.genecards.org/cgi-bin/carddisp.pl?gene=NFATC1
MIR16-1	MicroRNA 16-1	RNA Gene		29	GC13M050048	36.3743	https://www.genecards.org/cgi-bin/carddisp.pl?gene=MIR16-1
CTNNA3	Catenin Alpha 3	Protein Coding	Q9UI47	54	GC10M065912	36.2406	https://www.genecards.org/cgi-bin/carddisp.pl?gene=CTNNA3
MIR152	MicroRNA 152	RNA Gene		30	GC17M048037	36.1552	https://www.genecards.org/cgi-bin/carddisp.pl?gene=MIR152
MIR101-1	MicroRNA 101-1	RNA Gene		28	GC01M065058	36.1363	https://www.genecards.org/cgi-bin/carddisp.pl?gene=MIR101-1
SNHG1	Small Nucleolar RNA Host Gene 1	RNA Gene		29	GC11M136461	36.115	https://www.genecards.org/cgi-bin/carddisp.pl?gene=SNHG1
PRKN	Parkin RBR E3 Ubiquitin Protein Ligase	Protein Coding	O60260	62	GC06M161348	36.0571	https://www.genecards.org/cgi-bin/carddisp.pl?gene=PRKN
DNMT3A	DNA Methyltransferase 3 Alpha	Protein Coding	Q9Y6K1	65	GC02M025228	36.0434	https://www.genecards.org/cgi-bin/carddisp.pl?gene=DNMT3A
FANCL	FA Complementation Group L	Protein Coding	Q9NW38	59	GC02M058127	36.0222	https://www.genecards.org/cgi-bin/carddisp.pl?gene=FANCL
ELAC2	ElaC Ribonuclease Z 2	Protein Coding	Q9BQ52	54	GC17M012991	35.9821	https://www.genecards.org/cgi-bin/carddisp.pl?gene=ELAC2
PCA3	Prostate Cancer Associated 3	RNA Gene		30	GC09P076691	35.9119	https://www.genecards.org/cgi-bin/carddisp.pl?gene=PCA3
MTHFR	Methylenetetrahydrofolate Reductase	Protein Coding	P42898	61	GC01M011785	35.8729	https://www.genecards.org/cgi-bin/carddisp.pl?gene=MTHFR
PRECSIT	P53 Regulated Carcinoma Associated Stat3 Activating Long Intergenic Non-Protein Coding Transcript	RNA Gene		26	GC13M110867	35.8595	https://www.genecards.org/cgi-bin/carddisp.pl?gene=PRECSIT
U2AF1	U2 Small Nuclear RNA Auxiliary Factor 1	Protein Coding	Q01081	56	GC21M043092	35.787	https://www.genecards.org/cgi-bin/carddisp.pl?gene=U2AF1
FOXO1	Forkhead Box O1	Protein Coding	Q12778	64	GC13M040555	35.6802	https://www.genecards.org/cgi-bin/carddisp.pl?gene=FOXO1
NTRK2	Neurotrophic Receptor Tyrosine Kinase 2	Protein Coding	Q16620	66	GC09P084668	35.5789	https://www.genecards.org/cgi-bin/carddisp.pl?gene=NTRK2
NQO1	NAD(P)H Quinone Dehydrogenase 1	Protein Coding	P15559	61	GC16M069706	35.5382	https://www.genecards.org/cgi-bin/carddisp.pl?gene=NQO1
ROS1	ROS Proto-Oncogene 1, Receptor Tyrosine Kinase	Protein Coding	P08922	60	GC06M117287	35.4888	https://www.genecards.org/cgi-bin/carddisp.pl?gene=ROS1
IGF1	Insulin Like Growth Factor 1	Protein Coding	P05019	61	GC12M102395	35.4521	https://www.genecards.org/cgi-bin/carddisp.pl?gene=IGF1
PARP1	Poly(ADP-Ribose) Polymerase 1	Protein Coding	P09874	64	GC01M226360	35.4471	https://www.genecards.org/cgi-bin/carddisp.pl?gene=PARP1
YAP1	Yes1 Associated Transcriptional Regulator	Protein Coding	P46937	61	GC11P102110	35.4162	https://www.genecards.org/cgi-bin/carddisp.pl?gene=YAP1
IL1RN	Interleukin 1 Receptor Antagonist	Protein Coding	P18510	63	GC02P151137	35.3975	https://www.genecards.org/cgi-bin/carddisp.pl?gene=IL1RN
CYP1A1	Cytochrome P450 Family 1 Subfamily A Member 1	Protein Coding	P04798	60	GC15M074719	35.3968	https://www.genecards.org/cgi-bin/carddisp.pl?gene=CYP1A1
DCC	DCC Netrin 1 Receptor	Protein Coding	P43146	60	GC18P052340	35.3207	https://www.genecards.org/cgi-bin/carddisp.pl?gene=DCC
MIR199B	MicroRNA 199b	RNA Gene		28	GC09M128244	35.2961	https://www.genecards.org/cgi-bin/carddisp.pl?gene=MIR199B
ERCC3	ERCC Excision Repair 3, TFIIH Core Complex Helicase Subunit	Protein Coding	P19447	61	GC02M127257	35.285	https://www.genecards.org/cgi-bin/carddisp.pl?gene=ERCC3
SMAD7	SMAD Family Member 7	Protein Coding	O15105	57	GC18M048919	35.2475	https://www.genecards.org/cgi-bin/carddisp.pl?gene=SMAD7
SMAD2	SMAD Family Member 2	Protein Coding	Q15796	66	GC18M047809	35.1745	https://www.genecards.org/cgi-bin/carddisp.pl?gene=SMAD2
CTLA4	Cytotoxic T-Lymphocyte Associated Protein 4	Protein Coding	P16410	61	GC02P204608	35.1334	https://www.genecards.org/cgi-bin/carddisp.pl?gene=CTLA4
MIRLET7G	MicroRNA Let-7g	RNA Gene		28	GC03M052268	35.0967	https://www.genecards.org/cgi-bin/carddisp.pl?gene=MIRLET7G
CTAG1B	Cancer/Testis Antigen 1B	Protein Coding	P78358	41	GC0XM154617	35.0666	https://www.genecards.org/cgi-bin/carddisp.pl?gene=CTAG1B
IFNG	Interferon Gamma	Protein Coding	P01579	63	GC12M068154	34.9943	https://www.genecards.org/cgi-bin/carddisp.pl?gene=IFNG
CHRNA3	Cholinergic Receptor Nicotinic Alpha 3 Subunit	Protein Coding	P32297	59	GC15M159388	34.9625	https://www.genecards.org/cgi-bin/carddisp.pl?gene=CHRNA3
ABRAXAS1	Abraxas 1, BRCA1 A Complex Subunit	Protein Coding	Q6UWZ7	50	GC04M083464	34.9263	https://www.genecards.org/cgi-bin/carddisp.pl?gene=ABRAXAS1
MIR27B	MicroRNA 27b	RNA Gene		29	GC09P105428	34.8651	https://www.genecards.org/cgi-bin/carddisp.pl?gene=MIR27B
HOTTIP	HOXA Distal Transcript Antisense RNA	RNA Gene		30	GC07P027198	34.8176	https://www.genecards.org/cgi-bin/carddisp.pl?gene=HOTTIP
FANCF	FA Complementation Group F	Protein Coding	Q9NPI8	53	GC11M022600	34.6673	https://www.genecards.org/cgi-bin/carddisp.pl?gene=FANCF
MIR373	MicroRNA 373	RNA Gene		29	GC19P143520	34.6314	https://www.genecards.org/cgi-bin/carddisp.pl?gene=MIR373
FHIT	Fragile Histidine Triad Diadenosine Triphosphatase	Protein Coding	P49789	56	GC03M059747	34.584	https://www.genecards.org/cgi-bin/carddisp.pl?gene=FHIT
MIR24-1	MicroRNA 24-1	RNA Gene		27	GC09P095086	34.578	https://www.genecards.org/cgi-bin/carddisp.pl?gene=MIR24-1
FLT4	Fms Related Receptor Tyrosine Kinase 4	Protein Coding	P35916	65	GC05M183106	34.5151	https://www.genecards.org/cgi-bin/carddisp.pl?gene=FLT4
MIRLET7E	MicroRNA Let-7e	RNA Gene		28	GC19P143412	34.5148	https://www.genecards.org/cgi-bin/carddisp.pl?gene=MIRLET7E
BCYRN1	Brain Cytoplasmic RNA 1	RNA Gene		28	GC02P047253	34.4254	https://www.genecards.org/cgi-bin/carddisp.pl?gene=BCYRN1
SUMO1P3	SUMO1 Pseudogene 3	Pseudogene		15	GC01P160317	34.4191	https://www.genecards.org/cgi-bin/carddisp.pl?gene=SUMO1P3
MIR26A1	MicroRNA 26a-1	RNA Gene		30	GC03P037969	34.4159	https://www.genecards.org/cgi-bin/carddisp.pl?gene=MIR26A1
LINC00312	Long Intergenic Non-Protein Coding RNA 312	RNA Gene	Q9Y6C7	25	GC03P008571	34.3894	https://www.genecards.org/cgi-bin/carddisp.pl?gene=LINC00312
MIR211	MicroRNA 211	RNA Gene		30	GC15M031065	34.3835	https://www.genecards.org/cgi-bin/carddisp.pl?gene=MIR211
DLC1	DLC1 Rho GTPase Activating Protein	Protein Coding	Q96QB1	57	GC08M013083	34.3374	https://www.genecards.org/cgi-bin/carddisp.pl?gene=DLC1
GATA2	GATA Binding Protein 2	Protein Coding	P23769	62	GC03M128479	34.2982	https://www.genecards.org/cgi-bin/carddisp.pl?gene=GATA2
EPIST	Esophagus Epithelial Intergenic Associated Transcript	RNA Gene		22	GC05M135324	34.1869	https://www.genecards.org/cgi-bin/carddisp.pl?gene=EPIST
SOX2	SRY-Box Transcription Factor 2	Protein Coding	P48431	59	GC03P181711	34.1324	https://www.genecards.org/cgi-bin/carddisp.pl?gene=SOX2
FOXD2-AS1	FOXD2 Adjacent Opposite Strand RNA 1	RNA Gene		24	GC01M047432	34.0914	https://www.genecards.org/cgi-bin/carddisp.pl?gene=FOXD2-AS1
PRNCR1	Prostate Cancer Associated Non-Coding RNA 1	RNA Gene		21	GC08P127079	34.0886	https://www.genecards.org/cgi-bin/carddisp.pl?gene=PRNCR1
MIR451A	MicroRNA 451a	RNA Gene		25	GC17M028861	34.0884	https://www.genecards.org/cgi-bin/carddisp.pl?gene=MIR451A
ABCG2	ATP Binding Cassette Subfamily G Member 2 (JR Blood Group)	Protein Coding	Q9UNQ0	63	GC04M088090	34.0645	https://www.genecards.org/cgi-bin/carddisp.pl?gene=ABCG2
PGM5-AS1	PGM5 Antisense RNA 1	RNA Gene		22	GC09M071727	34.0436	https://www.genecards.org/cgi-bin/carddisp.pl?gene=PGM5-AS1
IL10	Interleukin 10	Protein Coding	P22301	60	GC01M206767	33.952	https://www.genecards.org/cgi-bin/carddisp.pl?gene=IL10
CYP17A1	Cytochrome P450 Family 17 Subfamily A Member 1	Protein Coding	P05093	63	GC10M102830	33.9345	https://www.genecards.org/cgi-bin/carddisp.pl?gene=CYP17A1
LNC-LBCS	LncRNA Bladder And Prostate Cancer Suppressor, HnRNPK Interacting	RNA Gene		19	GC06M019306	33.9314	https://www.genecards.org/cgi-bin/carddisp.pl?gene=LNC-LBCS
ERCC6	ERCC Excision Repair 6, Chromatin Remodeling Factor	Protein Coding	Q03468	60	GC10M049454	33.8984	https://www.genecards.org/cgi-bin/carddisp.pl?gene=ERCC6
TYMP	Thymidine Phosphorylase	Protein Coding	P19971	60	GC22M050525	33.8699	https://www.genecards.org/cgi-bin/carddisp.pl?gene=TYMP
JAK2	Janus Kinase 2	Protein Coding	O60674	66	GC09P004985	33.8563	https://www.genecards.org/cgi-bin/carddisp.pl?gene=JAK2
HNF1A	HNF1 Homeobox A	Protein Coding	P20823	60	GC12P120978	33.8429	https://www.genecards.org/cgi-bin/carddisp.pl?gene=HNF1A
BCL2L1	BCL2 Like 1	Protein Coding	Q07817	62	GC20M031664	33.8195	https://www.genecards.org/cgi-bin/carddisp.pl?gene=BCL2L1
RREB1	Ras Responsive Element Binding Protein 1	Protein Coding	Q92766	53	GC06P007107	33.8144	https://www.genecards.org/cgi-bin/carddisp.pl?gene=RREB1
NTRK3	Neurotrophic Receptor Tyrosine Kinase 3	Protein Coding	Q16288	66	GC15M087859	33.7975	https://www.genecards.org/cgi-bin/carddisp.pl?gene=NTRK3
STAT1	Signal Transducer And Activator Of Transcription 1	Protein Coding	P42224	66	GC02M190908	33.7819	https://www.genecards.org/cgi-bin/carddisp.pl?gene=STAT1
RECQL	RecQ Like Helicase	Protein Coding	P46063	54	GC12M021468	33.6855	https://www.genecards.org/cgi-bin/carddisp.pl?gene=RECQL
LRP1B	LDL Receptor Related Protein 1B	Protein Coding	Q9NZR2	53	GC02M140231	33.685	https://www.genecards.org/cgi-bin/carddisp.pl?gene=LRP1B
BCAR4	Breast Cancer Anti-Estrogen Resistance 4	RNA Gene		26	GC16M047540	33.5912	https://www.genecards.org/cgi-bin/carddisp.pl?gene=BCAR4
MIR192	MicroRNA 192	RNA Gene		30	GC11M064891	33.535	https://www.genecards.org/cgi-bin/carddisp.pl?gene=MIR192
MIR338	MicroRNA 338	RNA Gene		26	GC17M094453	33.5245	https://www.genecards.org/cgi-bin/carddisp.pl?gene=MIR338
E2F1	E2F Transcription Factor 1	Protein Coding	Q01094	57	GC20M033675	33.4616	https://www.genecards.org/cgi-bin/carddisp.pl?gene=E2F1
MAP2K2	Mitogen-Activated Protein Kinase Kinase 2	Protein Coding	P36507	67	GC19M004090	33.3869	https://www.genecards.org/cgi-bin/carddisp.pl?gene=MAP2K2
PCNA	Proliferating Cell Nuclear Antigen	Protein Coding	P12004	63	GC20M005114	33.384	https://www.genecards.org/cgi-bin/carddisp.pl?gene=PCNA
CBS	Cystathionine Beta-Synthase	Protein Coding	P35520	64	GC21M043053	33.3644	https://www.genecards.org/cgi-bin/carddisp.pl?gene=CBS
EPHB2	EPH Receptor B2	Protein Coding	P29323	65	GC01P022710	33.3116	https://www.genecards.org/cgi-bin/carddisp.pl?gene=EPHB2
HMMR	Hyaluronan Mediated Motility Receptor	Protein Coding	O75330	57	GC05P163479	33.2908	https://www.genecards.org/cgi-bin/carddisp.pl?gene=HMMR
FOXA1	Forkhead Box A1	Protein Coding	P55317	57	GC14M037589	33.2687	https://www.genecards.org/cgi-bin/carddisp.pl?gene=FOXA1
MITF	Melanocyte Inducing Transcription Factor	Protein Coding	O75030	61	GC03P069740	33.2536	https://www.genecards.org/cgi-bin/carddisp.pl?gene=MITF
HGF	Hepatocyte Growth Factor	Protein Coding	P14210	65	GC07M081699	33.1694	https://www.genecards.org/cgi-bin/carddisp.pl?gene=HGF
MUC2	Mucin 2, Oligomeric Mucus/Gel-Forming	Protein Coding	Q02817	52	GC11P001074	33.0028	https://www.genecards.org/cgi-bin/carddisp.pl?gene=MUC2
NPM1	Nucleophosmin 1	Protein Coding	P06748	63	GC05P171387	32.8744	https://www.genecards.org/cgi-bin/carddisp.pl?gene=NPM1
RBFOX2	RNA Binding Fox-1 Homolog 2	Protein Coding	O43251	53	GC22M035738	32.842	https://www.genecards.org/cgi-bin/carddisp.pl?gene=RBFOX2
CCND2	Cyclin D2	Protein Coding	P30279	61	GC12P068218	32.7431	https://www.genecards.org/cgi-bin/carddisp.pl?gene=CCND2
AFAP1-AS1	AFAP1 Antisense RNA 1	RNA Gene		25	GC04P009833	32.715	https://www.genecards.org/cgi-bin/carddisp.pl?gene=AFAP1-AS1
PPP2R1A	Protein Phosphatase 2 Scaffold Subunit Aalpha	Protein Coding	P30153	61	GC19P143427	32.7042	https://www.genecards.org/cgi-bin/carddisp.pl?gene=PPP2R1A
TLR2	Toll Like Receptor 2	Protein Coding	O60603	65	GC04P153684	32.6588	https://www.genecards.org/cgi-bin/carddisp.pl?gene=TLR2
PALLD	Palladin, Cytoskeletal Associated Protein	Protein Coding	Q8WX93	54	GC04P168497	32.6563	https://www.genecards.org/cgi-bin/carddisp.pl?gene=PALLD
LUCAT1	Lung Cancer Associated Transcript 1	RNA Gene		25	GC05M091054	32.5773	https://www.genecards.org/cgi-bin/carddisp.pl?gene=LUCAT1
KLF6	KLF Transcription Factor 6	Protein Coding	Q99612	56	GC10M003779	32.5583	https://www.genecards.org/cgi-bin/carddisp.pl?gene=KLF6
TOP2A	DNA Topoisomerase II Alpha	Protein Coding	P11388	63	GC17M040388	32.502	https://www.genecards.org/cgi-bin/carddisp.pl?gene=TOP2A
MAP3K1	Mitogen-Activated Protein Kinase Kinase Kinase 1	Protein Coding	Q13233	63	GC05P056815	32.4181	https://www.genecards.org/cgi-bin/carddisp.pl?gene=MAP3K1
GCASPC	Gall Bladder Cancer Associated Suppressor Of Pyruvate Carboxylase LncRNA	RNA Gene		10	GC06U903671	32.327	https://www.genecards.org/cgi-bin/carddisp.pl?gene=GCASPC
MIR216A	MicroRNA 216a	RNA Gene		28	GC02M055988	32.2798	https://www.genecards.org/cgi-bin/carddisp.pl?gene=MIR216A
DPYD	Dihydropyrimidine Dehydrogenase	Protein Coding	Q12882	64	GC01M097015	32.2378	https://www.genecards.org/cgi-bin/carddisp.pl?gene=DPYD
TP73	Tumor Protein P73	Protein Coding	O15350	58	GC01P003652	32.2293	https://www.genecards.org/cgi-bin/carddisp.pl?gene=TP73
MIR98	MicroRNA 98	RNA Gene		26	GC0XM053943	32.223	https://www.genecards.org/cgi-bin/carddisp.pl?gene=MIR98
TNFSF10	TNF Superfamily Member 10	Protein Coding	P50591	58	GC03M172505	32.2183	https://www.genecards.org/cgi-bin/carddisp.pl?gene=TNFSF10
VEGFC	Vascular Endothelial Growth Factor C	Protein Coding	P49767	60	GC04M176683	32.1335	https://www.genecards.org/cgi-bin/carddisp.pl?gene=VEGFC
LEFTY2	Left-Right Determination Factor 2	Protein Coding	O00292	56	GC01M227366	32.127	https://www.genecards.org/cgi-bin/carddisp.pl?gene=LEFTY2
PDGFRB	Platelet Derived Growth Factor Receptor Beta	Protein Coding	P09619	66	GC05M150113	32.1226	https://www.genecards.org/cgi-bin/carddisp.pl?gene=PDGFRB
MIAT	Myocardial Infarction Associated Transcript	RNA Gene		33	GC22P026646	32.086	https://www.genecards.org/cgi-bin/carddisp.pl?gene=MIAT
LINC00355	Long Intergenic Non-Protein Coding RNA 355	RNA Gene		21	GC13M063838	32.0455	https://www.genecards.org/cgi-bin/carddisp.pl?gene=LINC00355
IGFBP3	Insulin Like Growth Factor Binding Protein 3	Protein Coding	P17936	59	GC07M045912	32.0243	https://www.genecards.org/cgi-bin/carddisp.pl?gene=IGFBP3
AXIN1	Axin 1	Protein Coding	O15169	60	GC16M000287	31.9945	https://www.genecards.org/cgi-bin/carddisp.pl?gene=AXIN1
RHBDF2	Rhomboid 5 Homolog 2	Protein Coding	Q6PJF5	53	GC17M076470	31.9363	https://www.genecards.org/cgi-bin/carddisp.pl?gene=RHBDF2
MIR361	MicroRNA 361	RNA Gene		26	GC0XM085903	31.9336	https://www.genecards.org/cgi-bin/carddisp.pl?gene=MIR361
FANCI	FA Complementation Group I	Protein Coding	Q9NVI1	54	GC15P089243	31.9111	https://www.genecards.org/cgi-bin/carddisp.pl?gene=FANCI
MIR370	MicroRNA 370	RNA Gene		29	GC14P119210	31.9027	https://www.genecards.org/cgi-bin/carddisp.pl?gene=MIR370
PSCA	Prostate Stem Cell Antigen	Protein Coding	O43653	52	GC08P142670	31.8973	https://www.genecards.org/cgi-bin/carddisp.pl?gene=PSCA
VDR	Vitamin D Receptor	Protein Coding	P11473	61	GC12M047841	31.8642	https://www.genecards.org/cgi-bin/carddisp.pl?gene=VDR
MIR29B2	MicroRNA 29b-2	RNA Gene		26	GC01M207839	31.858	https://www.genecards.org/cgi-bin/carddisp.pl?gene=MIR29B2
BLCAP	BLCAP Apoptosis Inducing Factor	Protein Coding	P62952	40	GC20M037492	31.8488	https://www.genecards.org/cgi-bin/carddisp.pl?gene=BLCAP
SHC1	SHC Adaptor Protein 1	Protein Coding	P29353	57	GC01M154962	31.761	https://www.genecards.org/cgi-bin/carddisp.pl?gene=SHC1
MIR122	MicroRNA 122	RNA Gene		29	GC18P058451	31.7503	https://www.genecards.org/cgi-bin/carddisp.pl?gene=MIR122
MIR494	MicroRNA 494	RNA Gene		26	GC14P120247	31.7426	https://www.genecards.org/cgi-bin/carddisp.pl?gene=MIR494
HSP90AA1	Heat Shock Protein 90 Alpha Family Class A Member 1	Protein Coding	P07900	64	GC14M102080	31.6784	https://www.genecards.org/cgi-bin/carddisp.pl?gene=HSP90AA1
CEBPA	CCAAT Enhancer Binding Protein Alpha	Protein Coding	P49715	60	GC19M033299	31.6709	https://www.genecards.org/cgi-bin/carddisp.pl?gene=CEBPA
OGG1	8-Oxoguanine DNA Glycosylase	Protein Coding	O15527	60	GC03P025530	31.6524	https://www.genecards.org/cgi-bin/carddisp.pl?gene=OGG1
MIR34B	MicroRNA 34b	RNA Gene		29	GC11P112834	31.5895	https://www.genecards.org/cgi-bin/carddisp.pl?gene=MIR34B
SOX2-OT	SOX2 Overlapping Transcript	RNA Gene		32	GC03P180989	31.55	https://www.genecards.org/cgi-bin/carddisp.pl?gene=SOX2-OT
MCL1	MCL1 Apoptosis Regulator, BCL2 Family Member	Protein Coding	Q07820	62	GC01M166048	31.4923	https://www.genecards.org/cgi-bin/carddisp.pl?gene=MCL1
BUB1	BUB1 Mitotic Checkpoint Serine/Threonine Kinase	Protein Coding	O43683	61	GC02M110637	31.4668	https://www.genecards.org/cgi-bin/carddisp.pl?gene=BUB1
MIR429	MicroRNA 429	RNA Gene		30	GC01P067746	31.418	https://www.genecards.org/cgi-bin/carddisp.pl?gene=MIR429
CASC11	Cancer Susceptibility 11	RNA Gene		25	GC08M137208	31.3844	https://www.genecards.org/cgi-bin/carddisp.pl?gene=CASC11
MIR215	MicroRNA 215	RNA Gene		27	GC01M220117	31.3669	https://www.genecards.org/cgi-bin/carddisp.pl?gene=MIR215
SETD2	SET Domain Containing 2, Histone Lysine Methyltransferase	Protein Coding	Q9BYW2	60	GC03M047033	31.3246	https://www.genecards.org/cgi-bin/carddisp.pl?gene=SETD2
ATRX	ATRX Chromatin Remodeler	Protein Coding	P46100	59	GC0XM077504	31.2911	https://www.genecards.org/cgi-bin/carddisp.pl?gene=ATRX
DLEC1	DLEC1 Cilia And Flagella Associated Protein	Protein Coding	Q9Y238	49	GC03P038038	31.2631	https://www.genecards.org/cgi-bin/carddisp.pl?gene=DLEC1
PLAU	Plasminogen Activator, Urokinase	Protein Coding	P00749	64	GC10P073909	31.256	https://www.genecards.org/cgi-bin/carddisp.pl?gene=PLAU
GPC3	Glypican 3	Protein Coding	P51654	59	GC0XM133535	31.2035	https://www.genecards.org/cgi-bin/carddisp.pl?gene=GPC3
LINC02866	Long Intergenic Non-Protein Coding RNA 2866	RNA Gene		18	GC08P041424	31.0917	https://www.genecards.org/cgi-bin/carddisp.pl?gene=LINC02866
MIR124-1	MicroRNA 124-1	RNA Gene		28	GC08M009903	31.0744	https://www.genecards.org/cgi-bin/carddisp.pl?gene=MIR124-1
FGF2	Fibroblast Growth Factor 2	Protein Coding	P09038	59	GC04P122826	31.0743	https://www.genecards.org/cgi-bin/carddisp.pl?gene=FGF2
CASZ1	Castor Zinc Finger 1	Protein Coding	Q86V15	51	GC01M020924	31.0545	https://www.genecards.org/cgi-bin/carddisp.pl?gene=CASZ1
PGR	Progesterone Receptor	Protein Coding	P06401	63	GC11M137169	31.0248	https://www.genecards.org/cgi-bin/carddisp.pl?gene=PGR
CDK1	Cyclin Dependent Kinase 1	Protein Coding	P06493	61	GC10P060772	30.9789	https://www.genecards.org/cgi-bin/carddisp.pl?gene=CDK1
CASP9	Caspase 9	Protein Coding	P55211	61	GC01M021095	30.9335	https://www.genecards.org/cgi-bin/carddisp.pl?gene=CASP9
HAND2	Heart And Neural Crest Derivatives Expressed 2	Protein Coding	P61296	55	GC04M173524	30.8958	https://www.genecards.org/cgi-bin/carddisp.pl?gene=HAND2
MIR193B	MicroRNA 193b	RNA Gene		29	GC16P112531	30.8946	https://www.genecards.org/cgi-bin/carddisp.pl?gene=MIR193B
CCDC144NL-AS1	CCDC144NL Antisense RNA 1	RNA Gene		21	GC17P145459	30.8894	https://www.genecards.org/cgi-bin/carddisp.pl?gene=CCDC144NL-AS1
CYP19A1	Cytochrome P450 Family 19 Subfamily A Member 1	Protein Coding	P11511	61	GC15M051208	30.8577	https://www.genecards.org/cgi-bin/carddisp.pl?gene=CYP19A1
CBL	Cbl Proto-Oncogene	Protein Coding	P22681	64	GC11P119206	30.8483	https://www.genecards.org/cgi-bin/carddisp.pl?gene=CBL
TLR4	Toll Like Receptor 4	Protein Coding	O00206	64	GC09P117704	30.8473	https://www.genecards.org/cgi-bin/carddisp.pl?gene=TLR4
NME1	NME/NM23 Nucleoside Diphosphate Kinase 1	Protein Coding	P15531	60	GC17P144771	30.74	https://www.genecards.org/cgi-bin/carddisp.pl?gene=NME1
WNT3	Wnt Family Member 3	Protein Coding	P56703	60	GC17M046762	30.7396	https://www.genecards.org/cgi-bin/carddisp.pl?gene=WNT3
MIR130B	MicroRNA 130b	RNA Gene		28	GC22P091062	30.6898	https://www.genecards.org/cgi-bin/carddisp.pl?gene=MIR130B
PCAT6	Prostate Cancer Associated Transcript 6	RNA Gene		25	GC01P202810	30.6718	https://www.genecards.org/cgi-bin/carddisp.pl?gene=PCAT6
CCL2	C-C Motif Chemokine Ligand 2	Protein Coding	P13500	61	GC17P034255	30.653	https://www.genecards.org/cgi-bin/carddisp.pl?gene=CCL2
CYP2A6	Cytochrome P450 Family 2 Subfamily A Member 6	Protein Coding	P11509	59	GC19M040843	30.5804	https://www.genecards.org/cgi-bin/carddisp.pl?gene=CYP2A6
FOXH1	Forkhead Box H1	Protein Coding	O75593	52	GC08M144473	30.5661	https://www.genecards.org/cgi-bin/carddisp.pl?gene=FOXH1
ROCK1	Rho Associated Coiled-Coil Containing Protein Kinase 1	Protein Coding	Q13464	62	GC18M037168	30.5554	https://www.genecards.org/cgi-bin/carddisp.pl?gene=ROCK1
MIR181B1	MicroRNA 181b-1	RNA Gene		28	GC01M198858	30.5537	https://www.genecards.org/cgi-bin/carddisp.pl?gene=MIR181B1
ADAR	Adenosine Deaminase RNA Specific	Protein Coding	P55265	59	GC01M166236	30.5519	https://www.genecards.org/cgi-bin/carddisp.pl?gene=ADAR
TWIST1	Twist Family BHLH Transcription Factor 1	Protein Coding	Q15672	60	GC07M019020	30.4701	https://www.genecards.org/cgi-bin/carddisp.pl?gene=TWIST1
CCND3	Cyclin D3	Protein Coding	P30281	59	GC06M041934	30.3812	https://www.genecards.org/cgi-bin/carddisp.pl?gene=CCND3
AXL	AXL Receptor Tyrosine Kinase	Protein Coding	P30530	64	GC19P041219	30.3532	https://www.genecards.org/cgi-bin/carddisp.pl?gene=AXL
CEACAM5	CEA Cell Adhesion Molecule 5	Protein Coding	P06731	56	GC19P143025	30.3464	https://www.genecards.org/cgi-bin/carddisp.pl?gene=CEACAM5
MIRLET7A1	MicroRNA Let-7a-1	RNA Gene		30	GC09P094175	30.2997	https://www.genecards.org/cgi-bin/carddisp.pl?gene=MIRLET7A1
TCF7L2	Transcription Factor 7 Like 2	Protein Coding	Q9NQB0	59	GC10P112950	30.2785	https://www.genecards.org/cgi-bin/carddisp.pl?gene=TCF7L2
RECK	Reversion Inducing Cysteine Rich Protein With Kazal Motifs	Protein Coding	O95980	52	GC09P036036	30.2751	https://www.genecards.org/cgi-bin/carddisp.pl?gene=RECK
LOC100507346	Uncharacterized LOC100507346	RNA Gene		16	GC09P095463	30.231	https://www.genecards.org/cgi-bin/carddisp.pl?gene=LOC100507346
KEAP1	Kelch Like ECH Associated Protein 1	Protein Coding	Q14145	61	GC19M010486	30.213	https://www.genecards.org/cgi-bin/carddisp.pl?gene=KEAP1
DANCR	Differentiation Antagonizing Non-Protein Coding RNA	RNA Gene	P0C864	32	GC04P052712	30.1776	https://www.genecards.org/cgi-bin/carddisp.pl?gene=DANCR
WEE1	WEE1 G2 Checkpoint Kinase	Protein Coding	P30291	61	GC11P009573	30.0973	https://www.genecards.org/cgi-bin/carddisp.pl?gene=WEE1
MIR130A	MicroRNA 130a	RNA Gene		30	GC11P057641	30.084	https://www.genecards.org/cgi-bin/carddisp.pl?gene=MIR130A
TNXA	Tenascin XA (Pseudogene)	Pseudogene	Q16473	32	GC06M103358	30.0708	https://www.genecards.org/cgi-bin/carddisp.pl?gene=TNXA
DNMT3B	DNA Methyltransferase 3 Beta	Protein Coding	Q9UBC3	64	GC20P032762	29.9344	https://www.genecards.org/cgi-bin/carddisp.pl?gene=DNMT3B
VIM	Vimentin	Protein Coding	P08670	64	GC10P017227	29.9122	https://www.genecards.org/cgi-bin/carddisp.pl?gene=VIM
FN1	Fibronectin 1	Protein Coding	P02751	63	GC02M215360	29.8941	https://www.genecards.org/cgi-bin/carddisp.pl?gene=FN1
NAT1	N-Acetyltransferase 1	Protein Coding	P18440	57	GC08P018183	29.8834	https://www.genecards.org/cgi-bin/carddisp.pl?gene=NAT1
CSF3	Colony Stimulating Factor 3	Protein Coding	P09919	54	GC17P040015	29.8759	https://www.genecards.org/cgi-bin/carddisp.pl?gene=CSF3
CTAG2	Cancer/Testis Antigen 2	Protein Coding	O75638	43	GC0XM154651	29.8661	https://www.genecards.org/cgi-bin/carddisp.pl?gene=CTAG2
AKT2	AKT Serine/Threonine Kinase 2	Protein Coding	P31751	67	GC19M040230	29.8068	https://www.genecards.org/cgi-bin/carddisp.pl?gene=AKT2
PTENP1	Phosphatase And Tensin Homolog Pseudogene 1	Pseudogene		26	GC09M033673	29.756	https://www.genecards.org/cgi-bin/carddisp.pl?gene=PTENP1
FALEC	Focally Amplified Long Non-Coding RNA In Epithelial Cancer	RNA Gene		24	GC01P173169	29.7318	https://www.genecards.org/cgi-bin/carddisp.pl?gene=FALEC
SP1	Sp1 Transcription Factor	Protein Coding	P08047	60	GC12P053380	29.722	https://www.genecards.org/cgi-bin/carddisp.pl?gene=SP1
CAV1	Caveolin 1	Protein Coding	Q03135	61	GC07P116524	29.7167	https://www.genecards.org/cgi-bin/carddisp.pl?gene=CAV1
TP53COR1	Tumor Protein P53 Pathway Corepressor 1	RNA Gene		15	GC06U903133	29.7021	https://www.genecards.org/cgi-bin/carddisp.pl?gene=TP53COR1
SOX9	SRY-Box Transcription Factor 9	Protein Coding	P48436	58	GC17P072121	29.6776	https://www.genecards.org/cgi-bin/carddisp.pl?gene=SOX9
ESR2	Estrogen Receptor 2	Protein Coding	Q92731	61	GC14M064084	29.6622	https://www.genecards.org/cgi-bin/carddisp.pl?gene=ESR2
KRT19P3	Keratin 19 Pseudogene 3	Pseudogene		12	GC04M109879	29.6394	https://www.genecards.org/cgi-bin/carddisp.pl?gene=KRT19P3
MYLK3	Myosin Light Chain Kinase 3	Protein Coding	Q32MK0	53	GC16M049546	29.6274	https://www.genecards.org/cgi-bin/carddisp.pl?gene=MYLK3
PRKCA	Protein Kinase C Alpha	Protein Coding	P17252	64	GC17P066302	29.582	https://www.genecards.org/cgi-bin/carddisp.pl?gene=PRKCA
CADM3-AS1	CADM3 Antisense RNA 1	RNA Gene		22	GC01M166459	29.5778	https://www.genecards.org/cgi-bin/carddisp.pl?gene=CADM3-AS1
POLK	DNA Polymerase Kappa	Protein Coding	Q9UBT6	56	GC05P081363	29.5763	https://www.genecards.org/cgi-bin/carddisp.pl?gene=POLK
SLX4	SLX4 Structure-Specific Endonuclease Subunit	Protein Coding	Q8IY92	50	GC16M003581	29.5677	https://www.genecards.org/cgi-bin/carddisp.pl?gene=SLX4
MIR32	MicroRNA 32	RNA Gene		32	GC09M109046	29.5373	https://www.genecards.org/cgi-bin/carddisp.pl?gene=MIR32
SPINK1	Serine Peptidase Inhibitor Kazal Type 1	Protein Coding	P00995	54	GC05M147825	29.4687	https://www.genecards.org/cgi-bin/carddisp.pl?gene=SPINK1
LMNA	Lamin A/C	Protein Coding	P02545	63	GC01P156082	29.4395	https://www.genecards.org/cgi-bin/carddisp.pl?gene=LMNA
SRD5A2	Steroid 5 Alpha-Reductase 2	Protein Coding	P31213	55	GC02M031522	29.4164	https://www.genecards.org/cgi-bin/carddisp.pl?gene=SRD5A2
LINC02820	Long Intergenic Non-Protein Coding RNA 2820	RNA Gene		18	GC12P085320	29.405	https://www.genecards.org/cgi-bin/carddisp.pl?gene=LINC02820
CYTOR	Cytoskeleton Regulator RNA	RNA Gene		29	GC02P094050	29.3896	https://www.genecards.org/cgi-bin/carddisp.pl?gene=CYTOR
VIM2P	Vimentin 2, Pseudogene	Pseudogene		12	GC06M126602	29.3702	https://www.genecards.org/cgi-bin/carddisp.pl?gene=VIM2P
ENG	Endoglin	Protein Coding	P17813	60	GC09M131239	29.3616	https://www.genecards.org/cgi-bin/carddisp.pl?gene=ENG
HBEGF	Heparin Binding EGF Like Growth Factor	Protein Coding	Q99075	57	GC05M140332	29.3434	https://www.genecards.org/cgi-bin/carddisp.pl?gene=HBEGF
MIR92A1	MicroRNA 92a-1	RNA Gene		28	GC13P091730	29.2663	https://www.genecards.org/cgi-bin/carddisp.pl?gene=MIR92A1
MIR328	MicroRNA 328	RNA Gene		29	GC16M067744	29.255	https://www.genecards.org/cgi-bin/carddisp.pl?gene=MIR328
APEX1	Apurinic/Apyrimidinic Endodeoxyribonuclease 1	Protein Coding	P27695	58	GC14P020455	29.2472	https://www.genecards.org/cgi-bin/carddisp.pl?gene=APEX1
TGFA	Transforming Growth Factor Alpha	Protein Coding	P01135	59	GC02M070447	29.1526	https://www.genecards.org/cgi-bin/carddisp.pl?gene=TGFA
MYH11	Myosin Heavy Chain 11	Protein Coding	P35749	59	GC16M047678	29.1201	https://www.genecards.org/cgi-bin/carddisp.pl?gene=MYH11
LOC107303340	3p25 Von Hippel-Lindau Tumor Suppressor, E3 Ubiquitin Protein Ligase Alu-Mediated Recombination Region	Functional Element		10	GC03P025574	29.1191	https://www.genecards.org/cgi-bin/carddisp.pl?gene=LOC107303340
CTSD	Cathepsin D	Protein Coding	P07339	66	GC11M001752	29.0888	https://www.genecards.org/cgi-bin/carddisp.pl?gene=CTSD
RHEB	Ras Homolog, MTORC1 Binding	Protein Coding	Q15382	63	GC07M151466	29.0638	https://www.genecards.org/cgi-bin/carddisp.pl?gene=RHEB
MIR107	MicroRNA 107	RNA Gene		29	GC10M089604	29.0271	https://www.genecards.org/cgi-bin/carddisp.pl?gene=MIR107
MIR7-3HG	MIR7-3 Host Gene	RNA Gene	Q8N6C7	35	GC19P141972	29.0101	https://www.genecards.org/cgi-bin/carddisp.pl?gene=MIR7-3HG
MIR15B	MicroRNA 15b	RNA Gene		28	GC03P160404	28.9897	https://www.genecards.org/cgi-bin/carddisp.pl?gene=MIR15B
TNFRSF10B	TNF Receptor Superfamily Member 10b	Protein Coding	O14763	63	GC08M023006	28.9793	https://www.genecards.org/cgi-bin/carddisp.pl?gene=TNFRSF10B
CLPTM1L	CLPTM1 Like	Protein Coding	Q96KA5	50	GC05M001317	28.844	https://www.genecards.org/cgi-bin/carddisp.pl?gene=CLPTM1L
MIR423	MicroRNA 423	RNA Gene		27	GC17P030117	28.8245	https://www.genecards.org/cgi-bin/carddisp.pl?gene=MIR423
IGF2R	Insulin Like Growth Factor 2 Receptor	Protein Coding	P11717	60	GC06P159969	28.7628	https://www.genecards.org/cgi-bin/carddisp.pl?gene=IGF2R
MMP14	Matrix Metallopeptidase 14	Protein Coding	P50281	64	GC14P054634	28.7338	https://www.genecards.org/cgi-bin/carddisp.pl?gene=MMP14
MMP7	Matrix Metallopeptidase 7	Protein Coding	P09237	60	GC11M137186	28.7056	https://www.genecards.org/cgi-bin/carddisp.pl?gene=MMP7
AKT3	AKT Serine/Threonine Kinase 3	Protein Coding	Q9Y243	68	GC01M243488	28.6736	https://www.genecards.org/cgi-bin/carddisp.pl?gene=AKT3
MAP2K4	Mitogen-Activated Protein Kinase Kinase 4	Protein Coding	P45985	62	GC17P012020	28.6314	https://www.genecards.org/cgi-bin/carddisp.pl?gene=MAP2K4
SNAI1	Snail Family Transcriptional Repressor 1	Protein Coding	O95863	57	GC20P049982	28.621	https://www.genecards.org/cgi-bin/carddisp.pl?gene=SNAI1
MIR324	MicroRNA 324	RNA Gene		29	GC17M007223	28.6148	https://www.genecards.org/cgi-bin/carddisp.pl?gene=MIR324
B2M	Beta-2-Microglobulin	Protein Coding	P61769	63	GC15P044711	28.6089	https://www.genecards.org/cgi-bin/carddisp.pl?gene=B2M
COMT	Catechol-O-Methyltransferase	Protein Coding	P21964	64	GC22P019941	28.5644	https://www.genecards.org/cgi-bin/carddisp.pl?gene=COMT
ZEB2	Zinc Finger E-Box Binding Homeobox 2	Protein Coding	O60315	61	GC02M144384	28.5381	https://www.genecards.org/cgi-bin/carddisp.pl?gene=ZEB2
MIR128-2	MicroRNA 128-2	RNA Gene		28	GC03P035754	28.5041	https://www.genecards.org/cgi-bin/carddisp.pl?gene=MIR128-2
XIAP	X-Linked Inhibitor Of Apoptosis	Protein Coding	P98170	64	GC0XP123859	28.4364	https://www.genecards.org/cgi-bin/carddisp.pl?gene=XIAP
HAND1	Heart And Neural Crest Derivatives Expressed 1	Protein Coding	O96004	53	GC05M154475	28.365	https://www.genecards.org/cgi-bin/carddisp.pl?gene=HAND1
MIR485	MicroRNA 485	RNA Gene		26	GC14P120242	28.32	https://www.genecards.org/cgi-bin/carddisp.pl?gene=MIR485
MESP1	Mesoderm Posterior BHLH Transcription Factor 1	Protein Coding	Q9BRJ9	47	GC15M159721	28.3135	https://www.genecards.org/cgi-bin/carddisp.pl?gene=MESP1
GSK3B	Glycogen Synthase Kinase 3 Beta	Protein Coding	P49841	64	GC03M119821	28.2996	https://www.genecards.org/cgi-bin/carddisp.pl?gene=GSK3B
MIR375	MicroRNA 375	RNA Gene		29	GC02M219001	28.2791	https://www.genecards.org/cgi-bin/carddisp.pl?gene=MIR375
CASC15	Cancer Susceptibility 15	RNA Gene		26	GC06P021691	28.2726	https://www.genecards.org/cgi-bin/carddisp.pl?gene=CASC15
MIR186	MicroRNA 186	RNA Gene		28	GC01M071067	28.267	https://www.genecards.org/cgi-bin/carddisp.pl?gene=MIR186
RELA	RELA Proto-Oncogene, NF-KB Subunit	Protein Coding	Q04206	64	GC11M065653	28.2636	https://www.genecards.org/cgi-bin/carddisp.pl?gene=RELA
PLK1	Polo Like Kinase 1	Protein Coding	P53350	64	GC16P112845	28.2426	https://www.genecards.org/cgi-bin/carddisp.pl?gene=PLK1
CSF1R	Colony Stimulating Factor 1 Receptor	Protein Coding	P07333	65	GC05M150053	28.2378	https://www.genecards.org/cgi-bin/carddisp.pl?gene=CSF1R
DDB2	Damage Specific DNA Binding Protein 2	Protein Coding	Q92466	59	GC11P048687	28.2349	https://www.genecards.org/cgi-bin/carddisp.pl?gene=DDB2
LOC130001603	ATAC-STARR-Seq Lymphoblastoid Silent Region 19811	Functional Element		11	GC09P021974	28.227	https://www.genecards.org/cgi-bin/carddisp.pl?gene=LOC130001603
ODC1	Ornithine Decarboxylase 1	Protein Coding	P11926	61	GC02M010432	28.2072	https://www.genecards.org/cgi-bin/carddisp.pl?gene=ODC1
MUC6	Mucin 6, Oligomeric Mucus/Gel-Forming (Gene/Pseudogene)	Protein Coding	Q6W4X9	52	GC11M001012	28.1831	https://www.genecards.org/cgi-bin/carddisp.pl?gene=MUC6
SNHG12	Small Nucleolar RNA Host Gene 12	RNA Gene	Q9BXW3	32	GC01M034267	28.1829	https://www.genecards.org/cgi-bin/carddisp.pl?gene=SNHG12
MED12	Mediator Complex Subunit 12	Protein Coding	Q93074	57	GC0XP071118	28.1795	https://www.genecards.org/cgi-bin/carddisp.pl?gene=MED12
PIK3R2	Phosphoinositide-3-Kinase Regulatory Subunit 2	Protein Coding	O00459	62	GC19P018153	28.1723	https://www.genecards.org/cgi-bin/carddisp.pl?gene=PIK3R2
MAPK14	Mitogen-Activated Protein Kinase 14	Protein Coding	Q16539	64	GC06P173199	28.0248	https://www.genecards.org/cgi-bin/carddisp.pl?gene=MAPK14
CBR3-AS1	CBR3 Antisense RNA 1	RNA Gene		27	GC21M036090	27.9678	https://www.genecards.org/cgi-bin/carddisp.pl?gene=CBR3-AS1
TBX3	T-Box Transcription Factor 3	Protein Coding	O15119	57	GC12M114670	27.9208	https://www.genecards.org/cgi-bin/carddisp.pl?gene=TBX3
BIVM-ERCC5	BIVM-ERCC5 Readthrough	Protein Coding		26	GC13P102863	27.919	https://www.genecards.org/cgi-bin/carddisp.pl?gene=BIVM-ERCC5
FOS	Fos Proto-Oncogene, AP-1 Transcription Factor Subunit	Protein Coding	P01100	64	GC14P075278	27.844	https://www.genecards.org/cgi-bin/carddisp.pl?gene=FOS
ARAF	A-Raf Proto-Oncogene, Serine/Threonine Kinase	Protein Coding	P10398	60	GC0XP060043	27.8246	https://www.genecards.org/cgi-bin/carddisp.pl?gene=ARAF
MIR30B	MicroRNA 30b	RNA Gene		30	GC08M134800	27.8227	https://www.genecards.org/cgi-bin/carddisp.pl?gene=MIR30B
MIRLET7F1	MicroRNA Let-7f-1	RNA Gene		26	GC09P105389	27.8075	https://www.genecards.org/cgi-bin/carddisp.pl?gene=MIRLET7F1
IL4	Interleukin 4	Protein Coding	P05112	59	GC05P132673	27.7696	https://www.genecards.org/cgi-bin/carddisp.pl?gene=IL4
RHOBTB2	Rho Related BTB Domain Containing 2	Protein Coding	Q9BYZ6	52	GC08P025580	27.7526	https://www.genecards.org/cgi-bin/carddisp.pl?gene=RHOBTB2
TMPRSS2	Transmembrane Serine Protease 2	Protein Coding	O15393	60	GC21M041464	27.7499	https://www.genecards.org/cgi-bin/carddisp.pl?gene=TMPRSS2
MIR345	MicroRNA 345	RNA Gene		28	GC14P100307	27.7312	https://www.genecards.org/cgi-bin/carddisp.pl?gene=MIR345
MIR675	MicroRNA 675	RNA Gene		28	GC11M014030	27.6264	https://www.genecards.org/cgi-bin/carddisp.pl?gene=MIR675
MIR331	MicroRNA 331	RNA Gene		28	GC12P095308	27.616	https://www.genecards.org/cgi-bin/carddisp.pl?gene=MIR331
LOC130062899	ATAC-STARR-Seq Lymphoblastoid Active Region 13597	Functional Element		9	GC19P148053	27.5891	https://www.genecards.org/cgi-bin/carddisp.pl?gene=LOC130062899
CYP1B1	Cytochrome P450 Family 1 Subfamily B Member 1	Protein Coding	Q16678	61	GC02M038066	27.5422	https://www.genecards.org/cgi-bin/carddisp.pl?gene=CYP1B1
SRA1	Steroid Receptor RNA Activator 1	Protein Coding	Q9HD15	49	GC05M140537	27.4887	https://www.genecards.org/cgi-bin/carddisp.pl?gene=SRA1
FGF3	Fibroblast Growth Factor 3	Protein Coding	P11487	57	GC11M136736	27.4566	https://www.genecards.org/cgi-bin/carddisp.pl?gene=FGF3
ABL1	ABL Proto-Oncogene 1, Non-Receptor Tyrosine Kinase	Protein Coding	P00519	66	GC09P130713	27.4368	https://www.genecards.org/cgi-bin/carddisp.pl?gene=ABL1
SLC2A1	Solute Carrier Family 2 Member 1	Protein Coding	P11166	66	GC01M042925	27.4252	https://www.genecards.org/cgi-bin/carddisp.pl?gene=SLC2A1
MIRLET7I	MicroRNA Let-7i	RNA Gene		29	GC12P070057	27.3255	https://www.genecards.org/cgi-bin/carddisp.pl?gene=MIRLET7I
CALR	Calreticulin	Protein Coding	P27797	64	GC19P012938	27.313	https://www.genecards.org/cgi-bin/carddisp.pl?gene=CALR
MIR202	MicroRNA 202	RNA Gene		27	GC10M133247	27.3067	https://www.genecards.org/cgi-bin/carddisp.pl?gene=MIR202
CASP10	Caspase 10	Protein Coding	Q92851	60	GC02P201182	27.2566	https://www.genecards.org/cgi-bin/carddisp.pl?gene=CASP10
THBS1	Thrombospondin 1	Protein Coding	P07996	59	GC15P039581	27.2123	https://www.genecards.org/cgi-bin/carddisp.pl?gene=THBS1
GJA1	Gap Junction Protein Alpha 1	Protein Coding	P17302	64	GC06P174138	27.2053	https://www.genecards.org/cgi-bin/carddisp.pl?gene=GJA1
MXI1	MAX Interactor 1, Dimerization Protein	Protein Coding	P50539	53	GC10P120664	27.1649	https://www.genecards.org/cgi-bin/carddisp.pl?gene=MXI1
MIR181C	MicroRNA 181c	RNA Gene		28	GC19P142414	27.1556	https://www.genecards.org/cgi-bin/carddisp.pl?gene=MIR181C
ICAM1	Intercellular Adhesion Molecule 1	Protein Coding	P05362	63	GC19P142230	27.1522	https://www.genecards.org/cgi-bin/carddisp.pl?gene=ICAM1
ABCC4	ATP Binding Cassette Subfamily C Member 4 (PEL Blood Group)	Protein Coding	O15439	59	GC13M095019	27.1507	https://www.genecards.org/cgi-bin/carddisp.pl?gene=ABCC4
HOXA11-AS	HOXA11 Antisense RNA	RNA Gene		29	GC07P027184	27.1424	https://www.genecards.org/cgi-bin/carddisp.pl?gene=HOXA11-AS
CYP2E1	Cytochrome P450 Family 2 Subfamily E Member 1	Protein Coding	P05181	59	GC10P133520	27.0485	https://www.genecards.org/cgi-bin/carddisp.pl?gene=CYP2E1
MIR342	MicroRNA 342	RNA Gene		29	GC14P100109	27.0167	https://www.genecards.org/cgi-bin/carddisp.pl?gene=MIR342
POU5F1B	POU Class 5 Homeobox 1B	Protein Coding	Q06416	44	GC08P127322	26.9746	https://www.genecards.org/cgi-bin/carddisp.pl?gene=POU5F1B
EPHA2	EPH Receptor A2	Protein Coding	P29317	66	GC01M016124	26.9671	https://www.genecards.org/cgi-bin/carddisp.pl?gene=EPHA2
HSPB1	Heat Shock Protein Family B (Small) Member 1	Protein Coding	P04792	65	GC07P076302	26.9578	https://www.genecards.org/cgi-bin/carddisp.pl?gene=HSPB1
DAPK1	Death Associated Protein Kinase 1	Protein Coding	P53355	62	GC09P087497	26.9552	https://www.genecards.org/cgi-bin/carddisp.pl?gene=DAPK1
KMT2A	Lysine Methyltransferase 2A	Protein Coding	Q03164	61	GC11P118436	26.9535	https://www.genecards.org/cgi-bin/carddisp.pl?gene=KMT2A
SNHG7	Small Nucleolar RNA Host Gene 7	RNA Gene		30	GC09M139126	26.936	https://www.genecards.org/cgi-bin/carddisp.pl?gene=SNHG7
ERG	ETS Transcription Factor ERG	Protein Coding	P11308	59	GC21M038367	26.9257	https://www.genecards.org/cgi-bin/carddisp.pl?gene=ERG
MIR24-2	MicroRNA 24-2	RNA Gene		27	GC19M104475	26.9191	https://www.genecards.org/cgi-bin/carddisp.pl?gene=MIR24-2
PLAUR	Plasminogen Activator, Urokinase Receptor	Protein Coding	Q03405	57	GC19M043646	26.8963	https://www.genecards.org/cgi-bin/carddisp.pl?gene=PLAUR
TGFBR3	Transforming Growth Factor Beta Receptor 3	Protein Coding	Q03167	60	GC01M091680	26.8889	https://www.genecards.org/cgi-bin/carddisp.pl?gene=TGFBR3
FOXO3	Forkhead Box O3	Protein Coding	O43524	60	GC06P108559	26.8651	https://www.genecards.org/cgi-bin/carddisp.pl?gene=FOXO3
PHB1	Prohibitin 1	Protein Coding	P35232	59	GC17M093780	26.8639	https://www.genecards.org/cgi-bin/carddisp.pl?gene=PHB1
TIMP1	TIMP Metallopeptidase Inhibitor 1	Protein Coding	P01033	57	GC0XP060044	26.8613	https://www.genecards.org/cgi-bin/carddisp.pl?gene=TIMP1
STAG2	STAG2 Cohesin Complex Component	Protein Coding	Q8N3U4	58	GC0XP123960	26.846	https://www.genecards.org/cgi-bin/carddisp.pl?gene=STAG2
KLLN	Killin, P53 Regulated DNA Replication Inhibitor	Protein Coding	B2CW77	42	GC10M088592	26.8245	https://www.genecards.org/cgi-bin/carddisp.pl?gene=KLLN
MIR181A2	MicroRNA 181a-2	RNA Gene		28	GC09P124692	26.7913	https://www.genecards.org/cgi-bin/carddisp.pl?gene=MIR181A2
HSPD1	Heat Shock Protein Family D (Hsp60) Member 1	Protein Coding	P10809	61	GC02M197486	26.7349	https://www.genecards.org/cgi-bin/carddisp.pl?gene=HSPD1
MIR432	MicroRNA 432	RNA Gene		27	GC14P119211	26.691	https://www.genecards.org/cgi-bin/carddisp.pl?gene=MIR432
PPP2R2A	Protein Phosphatase 2 Regulatory Subunit Balpha	Protein Coding	P63151	59	GC08P026292	26.6886	https://www.genecards.org/cgi-bin/carddisp.pl?gene=PPP2R2A
MCC	MCC Regulator Of WNT Signaling Pathway	Protein Coding	P23508	54	GC05M113022	26.6847	https://www.genecards.org/cgi-bin/carddisp.pl?gene=MCC
IL7R	Interleukin 7 Receptor	Protein Coding	P16871	59	GC05P035852	26.6818	https://www.genecards.org/cgi-bin/carddisp.pl?gene=IL7R
SERPINE1	Serpin Family E Member 1	Protein Coding	P05121	64	GC07P101127	26.6772	https://www.genecards.org/cgi-bin/carddisp.pl?gene=SERPINE1
SHH	Sonic Hedgehog Signaling Molecule	Protein Coding	Q15465	63	GC07M155799	26.6669	https://www.genecards.org/cgi-bin/carddisp.pl?gene=SHH
RUNX3	RUNX Family Transcription Factor 3	Protein Coding	Q13761	56	GC01M024899	26.6208	https://www.genecards.org/cgi-bin/carddisp.pl?gene=RUNX3
TSHR	Thyroid Stimulating Hormone Receptor	Protein Coding	P16473	61	GC14P080954	26.6064	https://www.genecards.org/cgi-bin/carddisp.pl?gene=TSHR
NCOR1	Nuclear Receptor Corepressor 1	Protein Coding	O75376	57	GC17M016029	26.5932	https://www.genecards.org/cgi-bin/carddisp.pl?gene=NCOR1
CFTR	CF Transmembrane Conductance Regulator	Protein Coding	P13569	66	GC07P117287	26.5795	https://www.genecards.org/cgi-bin/carddisp.pl?gene=CFTR
MIR212	MicroRNA 212	RNA Gene		29	GC17M002050	26.5526	https://www.genecards.org/cgi-bin/carddisp.pl?gene=MIR212
FENDRR	FOXF1 Adjacent Non-Coding Developmental Regulatory RNA	RNA Gene		28	GC16M086511	26.5488	https://www.genecards.org/cgi-bin/carddisp.pl?gene=FENDRR
CASC9	Cancer Susceptibility 9	RNA Gene		22	GC08M075132	26.5256	https://www.genecards.org/cgi-bin/carddisp.pl?gene=CASC9
CSF2	Colony Stimulating Factor 2	Protein Coding	P04141	59	GC05P132073	26.5021	https://www.genecards.org/cgi-bin/carddisp.pl?gene=CSF2
MIR486-1	MicroRNA 486-1	RNA Gene		28	GC08M041660	26.488	https://www.genecards.org/cgi-bin/carddisp.pl?gene=MIR486-1
SEPTIN9	Septin 9	Protein Coding	Q9UHD8	53	GC17P145272	26.4801	https://www.genecards.org/cgi-bin/carddisp.pl?gene=SEPTIN9
DCTN5	Dynactin Subunit 5	Protein Coding	Q9BTE1	52	GC16P112837	26.4651	https://www.genecards.org/cgi-bin/carddisp.pl?gene=DCTN5
BCAR1	BCAR1 Scaffold Protein, Cas Family Member	Protein Coding	P56945	56	GC16M075228	26.4634	https://www.genecards.org/cgi-bin/carddisp.pl?gene=BCAR1
IL1A	Interleukin 1 Alpha	Protein Coding	P01583	58	GC02M112773	26.4548	https://www.genecards.org/cgi-bin/carddisp.pl?gene=IL1A
MAPK3	Mitogen-Activated Protein Kinase 3	Protein Coding	P27361	63	GC16M048460	26.376	https://www.genecards.org/cgi-bin/carddisp.pl?gene=MAPK3
FOXM1	Forkhead Box M1	Protein Coding	Q08050	56	GC12M002857	26.3687	https://www.genecards.org/cgi-bin/carddisp.pl?gene=FOXM1
MTR	5-Methyltetrahydrofolate-Homocysteine Methyltransferase	Protein Coding	Q99707	61	GC01P236795	26.3516	https://www.genecards.org/cgi-bin/carddisp.pl?gene=MTR
MIR22HG	MIR22 Host Gene	RNA Gene	Q0VDD5	34	GC17M092159	26.3402	https://www.genecards.org/cgi-bin/carddisp.pl?gene=MIR22HG
EXT2	Exostosin Glycosyltransferase 2	Protein Coding	Q93063	58	GC11P044095	26.3118	https://www.genecards.org/cgi-bin/carddisp.pl?gene=EXT2
CASR	Calcium Sensing Receptor	Protein Coding	P41180	64	GC03P122183	26.3072	https://www.genecards.org/cgi-bin/carddisp.pl?gene=CASR
NOTCH3	Notch Receptor 3	Protein Coding	Q9UM47	64	GC19M015159	26.3032	https://www.genecards.org/cgi-bin/carddisp.pl?gene=NOTCH3
ZNF224	Zinc Finger Protein 224	Protein Coding	Q9NZL3	47	GC19P044094	26.2922	https://www.genecards.org/cgi-bin/carddisp.pl?gene=ZNF224
PCAT7	Prostate Cancer Associated Transcript 7	RNA Gene		22	GC09P105416	26.2746	https://www.genecards.org/cgi-bin/carddisp.pl?gene=PCAT7
NOS2	Nitric Oxide Synthase 2	Protein Coding	P35228	62	GC17M027756	26.1859	https://www.genecards.org/cgi-bin/carddisp.pl?gene=NOS2
CYCS	Cytochrome C, Somatic	Protein Coding	P99999	61	GC07M025118	26.1778	https://www.genecards.org/cgi-bin/carddisp.pl?gene=CYCS
MIR151A	MicroRNA 151a	RNA Gene		28	GC08M141021	26.1068	https://www.genecards.org/cgi-bin/carddisp.pl?gene=MIR151A
PTK2	Protein Tyrosine Kinase 2	Protein Coding	Q05397	61	GC08M140657	26.0938	https://www.genecards.org/cgi-bin/carddisp.pl?gene=PTK2
CYP1A2	Cytochrome P450 Family 1 Subfamily A Member 2	Protein Coding	P05177	59	GC15P074748	26.0929	https://www.genecards.org/cgi-bin/carddisp.pl?gene=CYP1A2
HDAC1	Histone Deacetylase 1	Protein Coding	Q13547	63	GC01P032292	26.064	https://www.genecards.org/cgi-bin/carddisp.pl?gene=HDAC1
LEP	Leptin	Protein Coding	P41159	59	GC07P128241	26.0422	https://www.genecards.org/cgi-bin/carddisp.pl?gene=LEP
KLF4	KLF Transcription Factor 4	Protein Coding	O43474	60	GC09M107484	26.0378	https://www.genecards.org/cgi-bin/carddisp.pl?gene=KLF4
PIK3CD	Phosphatidylinositol-4,5-Bisphosphate 3-Kinase Catalytic Subunit Delta	Protein Coding	O00329	66	GC01P068090	26.0349	https://www.genecards.org/cgi-bin/carddisp.pl?gene=PIK3CD
PBRM1	Polybromo 1	Protein Coding	Q86U86	59	GC03M052545	26.0271	https://www.genecards.org/cgi-bin/carddisp.pl?gene=PBRM1
HFE	Homeostatic Iron Regulator	Protein Coding	Q30201	58	GC06P026087	25.9606	https://www.genecards.org/cgi-bin/carddisp.pl?gene=HFE
WRAP53	WD Repeat Containing Antisense To TP53	Protein Coding	Q9BUR4	53	GC17P143379	25.9596	https://www.genecards.org/cgi-bin/carddisp.pl?gene=WRAP53
MIR144	MicroRNA 144	RNA Gene		26	GC17M092933	25.9375	https://www.genecards.org/cgi-bin/carddisp.pl?gene=MIR144
MIR381	MicroRNA 381	RNA Gene		27	GC14P120235	25.9363	https://www.genecards.org/cgi-bin/carddisp.pl?gene=MIR381
KMT2C	Lysine Methyltransferase 2C	Protein Coding	Q8NEZ4	56	GC07M152134	25.9269	https://www.genecards.org/cgi-bin/carddisp.pl?gene=KMT2C
SNAI2	Snail Family Transcriptional Repressor 2	Protein Coding	O43623	56	GC08M048917	25.9192	https://www.genecards.org/cgi-bin/carddisp.pl?gene=SNAI2
EFEMP1	EGF Containing Fibulin Extracellular Matrix Protein 1	Protein Coding	Q12805	56	GC02M055865	25.9116	https://www.genecards.org/cgi-bin/carddisp.pl?gene=EFEMP1
BTK	Bruton Tyrosine Kinase	Protein Coding	Q06187	67	GC0XM101349	25.9019	https://www.genecards.org/cgi-bin/carddisp.pl?gene=BTK
LOC107303338	3p25 FANCD2 Alu-Mediated Recombination Region	Functional Element		12	GC03P025552	25.8466	https://www.genecards.org/cgi-bin/carddisp.pl?gene=LOC107303338
BIRC3	Baculoviral IAP Repeat Containing 3	Protein Coding	Q13489	60	GC11P102317	25.8423	https://www.genecards.org/cgi-bin/carddisp.pl?gene=BIRC3
CCNA2	Cyclin A2	Protein Coding	P20248	59	GC04M121816	25.8328	https://www.genecards.org/cgi-bin/carddisp.pl?gene=CCNA2
CASC19	Cancer Susceptibility 19	RNA Gene		24	GC08M137200	25.8104	https://www.genecards.org/cgi-bin/carddisp.pl?gene=CASC19
NFKBIA	NFKB Inhibitor Alpha	Protein Coding	P25963	64	GC14M035401	25.7852	https://www.genecards.org/cgi-bin/carddisp.pl?gene=NFKBIA
NOTCH2	Notch Receptor 2	Protein Coding	Q04721	65	GC01M119911	25.784	https://www.genecards.org/cgi-bin/carddisp.pl?gene=NOTCH2
STAT5B	Signal Transducer And Activator Of Transcription 5B	Protein Coding	P51692	63	GC17M042199	25.783	https://www.genecards.org/cgi-bin/carddisp.pl?gene=STAT5B
MIR498	MicroRNA 498	RNA Gene		23	GC19P143504	25.7767	https://www.genecards.org/cgi-bin/carddisp.pl?gene=MIR498
TRIM24	Tripartite Motif Containing 24	Protein Coding	O15164	57	GC07P138460	25.7571	https://www.genecards.org/cgi-bin/carddisp.pl?gene=TRIM24
CXCL12	C-X-C Motif Chemokine Ligand 12	Protein Coding	P48061	59	GC10M044370	25.7331	https://www.genecards.org/cgi-bin/carddisp.pl?gene=CXCL12
TFF1	Trefoil Factor 1	Protein Coding	P04155	55	GC21M042362	25.6834	https://www.genecards.org/cgi-bin/carddisp.pl?gene=TFF1
MIR138-1	MicroRNA 138-1	RNA Gene		29	GC03P044179	25.6791	https://www.genecards.org/cgi-bin/carddisp.pl?gene=MIR138-1
DDR2	Discoidin Domain Receptor Tyrosine Kinase 2	Protein Coding	Q16832	64	GC01P174172	25.6583	https://www.genecards.org/cgi-bin/carddisp.pl?gene=DDR2
PPARA	Peroxisome Proliferator Activated Receptor Alpha	Protein Coding	Q07869	57	GC22P046150	25.6248	https://www.genecards.org/cgi-bin/carddisp.pl?gene=PPARA
SOCS1	Suppressor Of Cytokine Signaling 1	Protein Coding	O15524	59	GC16M047513	25.5893	https://www.genecards.org/cgi-bin/carddisp.pl?gene=SOCS1
UPK2	Uroplakin 2	Protein Coding	O00526	49	GC11P118925	25.5757	https://www.genecards.org/cgi-bin/carddisp.pl?gene=UPK2
MIR503	MicroRNA 503	RNA Gene		28	GC0XM135359	25.5364	https://www.genecards.org/cgi-bin/carddisp.pl?gene=MIR503
SOS1	SOS Ras/Rac Guanine Nucleotide Exchange Factor 1	Protein Coding	Q07889	64	GC02M039417	25.4958	https://www.genecards.org/cgi-bin/carddisp.pl?gene=SOS1
PDGFB	Platelet Derived Growth Factor Subunit B	Protein Coding	P01127	64	GC22M083986	25.4753	https://www.genecards.org/cgi-bin/carddisp.pl?gene=PDGFB
MIR377	MicroRNA 377	RNA Gene		27	GC14P120232	25.4539	https://www.genecards.org/cgi-bin/carddisp.pl?gene=MIR377
MIR206	MicroRNA 206	RNA Gene		29	GC06P052144	25.4175	https://www.genecards.org/cgi-bin/carddisp.pl?gene=MIR206
PCAT2	Prostate Cancer Associated Transcript 2	RNA Gene		25	GC08M127072	25.3603	https://www.genecards.org/cgi-bin/carddisp.pl?gene=PCAT2
ACTB	Actin Beta	Protein Coding	P60709	63	GC07M005790	25.356	https://www.genecards.org/cgi-bin/carddisp.pl?gene=ACTB
MIR374A	MicroRNA 374a	RNA Gene		25	GC0XM074300	25.2974	https://www.genecards.org/cgi-bin/carddisp.pl?gene=MIR374A
CSF1	Colony Stimulating Factor 1	Protein Coding	P09603	57	GC01P111495	25.2357	https://www.genecards.org/cgi-bin/carddisp.pl?gene=CSF1
ACTA2	Actin Alpha 2, Smooth Muscle	Protein Coding	P62736	61	GC10M088935	25.2337	https://www.genecards.org/cgi-bin/carddisp.pl?gene=ACTA2
EPAS1	Endothelial PAS Domain Protein 1	Protein Coding	Q99814	64	GC02P046293	25.2272	https://www.genecards.org/cgi-bin/carddisp.pl?gene=EPAS1
HLA-A	Major Histocompatibility Complex, Class I, A	Protein Coding	P04439	59	GC06P173041	25.1824	https://www.genecards.org/cgi-bin/carddisp.pl?gene=HLA-A
GSN	Gelsolin	Protein Coding	P06396	62	GC09P121201	25.1812	https://www.genecards.org/cgi-bin/carddisp.pl?gene=GSN
CDH2	Cadherin 2	Protein Coding	P19022	64	GC18M037261	25.1347	https://www.genecards.org/cgi-bin/carddisp.pl?gene=CDH2
CDC25C	Cell Division Cycle 25C	Protein Coding	P30307	61	GC05M138285	25.113	https://www.genecards.org/cgi-bin/carddisp.pl?gene=CDC25C
TIMP2	TIMP Metallopeptidase Inhibitor 2	Protein Coding	P16035	54	GC17M078852	25.1033	https://www.genecards.org/cgi-bin/carddisp.pl?gene=TIMP2
CYP2D6	Cytochrome P450 Family 2 Subfamily D Member 6 (Gene/Pseudogene)	Protein Coding	P10635	60	GC22M042126	25.0737	https://www.genecards.org/cgi-bin/carddisp.pl?gene=CYP2D6
MAPK10	Mitogen-Activated Protein Kinase 10	Protein Coding	P53779	60	GC04M085990	25.0729	https://www.genecards.org/cgi-bin/carddisp.pl?gene=MAPK10
KRT18	Keratin 18	Protein Coding	P05783	63	GC12P052948	25.0536	https://www.genecards.org/cgi-bin/carddisp.pl?gene=KRT18
MIR532	MicroRNA 532	RNA Gene		25	GC0XP060165	25.0452	https://www.genecards.org/cgi-bin/carddisp.pl?gene=MIR532
UPK3A	Uroplakin 3A	Protein Coding	O75631	50	GC22P045284	25.0386	https://www.genecards.org/cgi-bin/carddisp.pl?gene=UPK3A
EGR1	Early Growth Response 1	Protein Coding	P18146	57	GC05P138465	25.0213	https://www.genecards.org/cgi-bin/carddisp.pl?gene=EGR1
SOD1	Superoxide Dismutase 1	Protein Coding	P00441	66	GC21P031659	24.997	https://www.genecards.org/cgi-bin/carddisp.pl?gene=SOD1
GACAT3	Gastric Cancer Associated Transcript 3	RNA Gene		23	GC02P016015	24.9869	https://www.genecards.org/cgi-bin/carddisp.pl?gene=GACAT3
EPHB4	EPH Receptor B4	Protein Coding	P54760	66	GC07M106449	24.9574	https://www.genecards.org/cgi-bin/carddisp.pl?gene=EPHB4
MIR132	MicroRNA 132	RNA Gene		30	GC17M002049	24.9574	https://www.genecards.org/cgi-bin/carddisp.pl?gene=MIR132
PIK3CB	Phosphatidylinositol-4,5-Bisphosphate 3-Kinase Catalytic Subunit Beta	Protein Coding	P42338	62	GC03M138652	24.9515	https://www.genecards.org/cgi-bin/carddisp.pl?gene=PIK3CB
PPARD	Peroxisome Proliferator Activated Receptor Delta	Protein Coding	Q03181	59	GC06P173188	24.8953	https://www.genecards.org/cgi-bin/carddisp.pl?gene=PPARD
MIR542	MicroRNA 542	RNA Gene		26	GC0XM135356	24.8548	https://www.genecards.org/cgi-bin/carddisp.pl?gene=MIR542
IFI27	Interferon Alpha Inducible Protein 27	Protein Coding	P40305	50	GC14P094104	24.8524	https://www.genecards.org/cgi-bin/carddisp.pl?gene=IFI27
RAC1	Rac Family Small GTPase 1	Protein Coding	P63000	62	GC07P017475	24.84	https://www.genecards.org/cgi-bin/carddisp.pl?gene=RAC1
CDX2	Caudal Type Homeobox 2	Protein Coding	Q99626	55	GC13M027962	24.8352	https://www.genecards.org/cgi-bin/carddisp.pl?gene=CDX2
NCOA3	Nuclear Receptor Coactivator 3	Protein Coding	Q9Y6Q9	60	GC20P047501	24.8306	https://www.genecards.org/cgi-bin/carddisp.pl?gene=NCOA3
PBOV1	Prostate And Breast Cancer Overexpressed 1	Protein Coding	Q9GZY1	35	GC06M138215	24.8227	https://www.genecards.org/cgi-bin/carddisp.pl?gene=PBOV1
MSMB	Microseminoprotein Beta	Protein Coding	P08118	52	GC10M046033	24.7867	https://www.genecards.org/cgi-bin/carddisp.pl?gene=MSMB
CHD1	Chromodomain Helicase DNA Binding Protein 1	Protein Coding	O14646	57	GC05M098853	24.7601	https://www.genecards.org/cgi-bin/carddisp.pl?gene=CHD1
AREG	Amphiregulin	Protein Coding	P15514	55	GC04P074445	24.752	https://www.genecards.org/cgi-bin/carddisp.pl?gene=AREG
MIRLET7A3	MicroRNA Let-7a-3	RNA Gene		28	GC22P046112	24.7166	https://www.genecards.org/cgi-bin/carddisp.pl?gene=MIRLET7A3
CYP3A4	Cytochrome P450 Family 3 Subfamily A Member 4	Protein Coding	P08684	61	GC07M106386	24.7152	https://www.genecards.org/cgi-bin/carddisp.pl?gene=CYP3A4
PTK2B	Protein Tyrosine Kinase 2 Beta	Protein Coding	Q14289	62	GC08P027311	24.7014	https://www.genecards.org/cgi-bin/carddisp.pl?gene=PTK2B
PAX5	Paired Box 5	Protein Coding	Q02548	60	GC09M037122	24.6838	https://www.genecards.org/cgi-bin/carddisp.pl?gene=PAX5
SPARC	Secreted Protein Acidic And Cysteine Rich	Protein Coding	P09486	62	GC05M151661	24.671	https://www.genecards.org/cgi-bin/carddisp.pl?gene=SPARC
TNFRSF10A	TNF Receptor Superfamily Member 10a	Protein Coding	O00220	57	GC08M023190	24.6667	https://www.genecards.org/cgi-bin/carddisp.pl?gene=TNFRSF10A
MIR483	MicroRNA 483	RNA Gene		29	GC11M014036	24.6262	https://www.genecards.org/cgi-bin/carddisp.pl?gene=MIR483
TP53BP1	Tumor Protein P53 Binding Protein 1	Protein Coding	Q12888	56	GC15M043403	24.5756	https://www.genecards.org/cgi-bin/carddisp.pl?gene=TP53BP1
TIMP3	TIMP Metallopeptidase Inhibitor 3	Protein Coding	P35625	57	GC22P086768	24.5574	https://www.genecards.org/cgi-bin/carddisp.pl?gene=TIMP3
LINC00511	Long Intergenic Non-Protein Coding RNA 511	RNA Gene		26	GC17M095079	24.5516	https://www.genecards.org/cgi-bin/carddisp.pl?gene=LINC00511
TSG101	Tumor Susceptibility 101	Protein Coding	Q99816	57	GC11M018468	24.549	https://www.genecards.org/cgi-bin/carddisp.pl?gene=TSG101
BMP4	Bone Morphogenetic Protein 4	Protein Coding	P12644	62	GC14M053949	24.5411	https://www.genecards.org/cgi-bin/carddisp.pl?gene=BMP4
MDM4	MDM4 Regulator Of P53	Protein Coding	O15151	59	GC01P204516	24.5329	https://www.genecards.org/cgi-bin/carddisp.pl?gene=MDM4
JAK1	Janus Kinase 1	Protein Coding	P23458	66	GC01M064833	24.5113	https://www.genecards.org/cgi-bin/carddisp.pl?gene=JAK1
DROSHA	Drosha Ribonuclease III	Protein Coding	Q9NRR4	57	GC05M031401	24.4601	https://www.genecards.org/cgi-bin/carddisp.pl?gene=DROSHA
SPP1	Secreted Phosphoprotein 1	Protein Coding	P10451	57	GC04P087975	24.4468	https://www.genecards.org/cgi-bin/carddisp.pl?gene=SPP1
CA9	Carbonic Anhydrase 9	Protein Coding	Q16790	59	GC09P035673	24.4383	https://www.genecards.org/cgi-bin/carddisp.pl?gene=CA9
MED1	Mediator Complex Subunit 1	Protein Coding	Q15648	56	GC17M039404	24.3705	https://www.genecards.org/cgi-bin/carddisp.pl?gene=MED1
RARA	Retinoic Acid Receptor Alpha	Protein Coding	P10276	63	GC17P040309	24.349	https://www.genecards.org/cgi-bin/carddisp.pl?gene=RARA
CERNA3	Competing Endogenous LncRNA 3 For MiR-645	RNA Gene		21	GC08P056411	24.3419	https://www.genecards.org/cgi-bin/carddisp.pl?gene=CERNA3
HSPA4	Heat Shock Protein Family A (Hsp70) Member 4	Protein Coding	P34932	56	GC05P133122	24.3343	https://www.genecards.org/cgi-bin/carddisp.pl?gene=HSPA4
MIR92A2	MicroRNA 92a-2	RNA Gene		23	GC0XM135347	24.3167	https://www.genecards.org/cgi-bin/carddisp.pl?gene=MIR92A2
SOX4	SRY-Box Transcription Factor 4	Protein Coding	Q06945	56	GC06P021593	24.2632	https://www.genecards.org/cgi-bin/carddisp.pl?gene=SOX4
PPP2R1B	Protein Phosphatase 2 Scaffold Subunit Abeta	Protein Coding	P30154	60	GC11M137310	24.2601	https://www.genecards.org/cgi-bin/carddisp.pl?gene=PPP2R1B
SF3B2	Splicing Factor 3b Subunit 2	Protein Coding	Q13435	52	GC11P066050	24.2141	https://www.genecards.org/cgi-bin/carddisp.pl?gene=SF3B2
ZFHX3	Zinc Finger Homeobox 3	Protein Coding	Q15911	56	GC16M072782	24.1952	https://www.genecards.org/cgi-bin/carddisp.pl?gene=ZFHX3
MPO	Myeloperoxidase	Protein Coding	P05164	66	GC17M058269	24.1829	https://www.genecards.org/cgi-bin/carddisp.pl?gene=MPO
CRP	C-Reactive Protein	Protein Coding	P02741	59	GC01M166465	24.1784	https://www.genecards.org/cgi-bin/carddisp.pl?gene=CRP
IFNA1	Interferon Alpha 1	Protein Coding	P01562	52	GC09P021912	24.1496	https://www.genecards.org/cgi-bin/carddisp.pl?gene=IFNA1
LINC00472	Long Intergenic Non-Protein Coding RNA 472	RNA Gene	Q9H8W2	36	GC06M104945	24.1174	https://www.genecards.org/cgi-bin/carddisp.pl?gene=LINC00472
GAPDH	Glyceraldehyde-3-Phosphate Dehydrogenase	Protein Coding	P04406	64	GC12P068260	24.0503	https://www.genecards.org/cgi-bin/carddisp.pl?gene=GAPDH
ID1	Inhibitor Of DNA Binding 1	Protein Coding	P41134	54	GC20P047001	24.04	https://www.genecards.org/cgi-bin/carddisp.pl?gene=ID1
MIR196B	MicroRNA 196b	RNA Gene		29	GC07M028175	24.0346	https://www.genecards.org/cgi-bin/carddisp.pl?gene=MIR196B
EXT1	Exostosin Glycosyltransferase 1	Protein Coding	Q16394	60	GC08M117798	24.0317	https://www.genecards.org/cgi-bin/carddisp.pl?gene=EXT1
E2F3	E2F Transcription Factor 3	Protein Coding	O00716	55	GC06P020452	24.0301	https://www.genecards.org/cgi-bin/carddisp.pl?gene=E2F3
NNT-AS1	NNT Antisense RNA 1	RNA Gene		24	GC05M045128	24.0093	https://www.genecards.org/cgi-bin/carddisp.pl?gene=NNT-AS1
MIR339	MicroRNA 339	RNA Gene		29	GC07M001022	24.0047	https://www.genecards.org/cgi-bin/carddisp.pl?gene=MIR339
SULT1A1	Sulfotransferase Family 1A Member 1	Protein Coding	P50225	55	GC16M048228	23.9796	https://www.genecards.org/cgi-bin/carddisp.pl?gene=SULT1A1
CFLAR	CASP8 And FADD Like Apoptosis Regulator	Protein Coding	O15519	57	GC02P204493	23.963	https://www.genecards.org/cgi-bin/carddisp.pl?gene=CFLAR
MAPK8	Mitogen-Activated Protein Kinase 8	Protein Coding	P45983	62	GC10P048306	23.9578	https://www.genecards.org/cgi-bin/carddisp.pl?gene=MAPK8
JUP	Junction Plakoglobin	Protein Coding	P14923	61	GC17M041754	23.9174	https://www.genecards.org/cgi-bin/carddisp.pl?gene=JUP
LAMA5	Laminin Subunit Alpha 5	Protein Coding	O15230	56	GC20M062307	23.8701	https://www.genecards.org/cgi-bin/carddisp.pl?gene=LAMA5
SLC22A18	Solute Carrier Family 22 Member 18	Protein Coding	Q96BI1	54	GC11P002899	23.8406	https://www.genecards.org/cgi-bin/carddisp.pl?gene=SLC22A18
PKM	Pyruvate Kinase M1/2	Protein Coding	P14618	63	GC15M072199	23.8328	https://www.genecards.org/cgi-bin/carddisp.pl?gene=PKM
MIR491	MicroRNA 491	RNA Gene		29	GC09P020716	23.8206	https://www.genecards.org/cgi-bin/carddisp.pl?gene=MIR491
VEGFD	Vascular Endothelial Growth Factor D	Protein Coding	O43915	53	GC0XM015345	23.8196	https://www.genecards.org/cgi-bin/carddisp.pl?gene=VEGFD
MIR129-1	MicroRNA 129-1	RNA Gene		25	GC07P128207	23.8032	https://www.genecards.org/cgi-bin/carddisp.pl?gene=MIR129-1
VEGFB	Vascular Endothelial Growth Factor B	Protein Coding	P49765	56	GC11P064234	23.7929	https://www.genecards.org/cgi-bin/carddisp.pl?gene=VEGFB
RPS20	Ribosomal Protein S20	Protein Coding	P60866	56	GC08M056067	23.7846	https://www.genecards.org/cgi-bin/carddisp.pl?gene=RPS20
POU5F1	POU Class 5 Homeobox 1	Protein Coding	Q01860	60	GC06M103297	23.7837	https://www.genecards.org/cgi-bin/carddisp.pl?gene=POU5F1
CTSB	Cathepsin B	Protein Coding	P07858	64	GC08M011842	23.7792	https://www.genecards.org/cgi-bin/carddisp.pl?gene=CTSB
IGFBP2	Insulin Like Growth Factor Binding Protein 2	Protein Coding	P18065	56	GC02P216632	23.7775	https://www.genecards.org/cgi-bin/carddisp.pl?gene=IGFBP2
RINT1	RAD50 Interactor 1	Protein Coding	Q6NUQ1	50	GC07P105532	23.7772	https://www.genecards.org/cgi-bin/carddisp.pl?gene=RINT1
TOE1	Target Of EGR1, Exonuclease	Protein Coding	Q96GM8	50	GC01P070114	23.7552	https://www.genecards.org/cgi-bin/carddisp.pl?gene=TOE1
CDKN3	Cyclin Dependent Kinase Inhibitor 3	Protein Coding	Q16667	54	GC14P055603	23.7491	https://www.genecards.org/cgi-bin/carddisp.pl?gene=CDKN3
TOP1	DNA Topoisomerase I	Protein Coding	P11387	62	GC20P041028	23.7456	https://www.genecards.org/cgi-bin/carddisp.pl?gene=TOP1
KDM3A	Lysine Demethylase 3A	Protein Coding	Q9Y4C1	54	GC02P087184	23.7428	https://www.genecards.org/cgi-bin/carddisp.pl?gene=KDM3A
NSD1	Nuclear Receptor Binding SET Domain Protein 1	Protein Coding	Q96L73	57	GC05P189455	23.7304	https://www.genecards.org/cgi-bin/carddisp.pl?gene=NSD1
CTCF	CCCTC-Binding Factor	Protein Coding	P49711	60	GC16P114003	23.7215	https://www.genecards.org/cgi-bin/carddisp.pl?gene=CTCF
MIR197	MicroRNA 197	RNA Gene		28	GC01P109598	23.7108	https://www.genecards.org/cgi-bin/carddisp.pl?gene=MIR197
PRF1	Perforin 1	Protein Coding	P14222	60	GC10M070597	23.7084	https://www.genecards.org/cgi-bin/carddisp.pl?gene=PRF1
XPO1	Exportin 1	Protein Coding	O14980	61	GC02M061445	23.6982	https://www.genecards.org/cgi-bin/carddisp.pl?gene=XPO1
FASN	Fatty Acid Synthase	Protein Coding	P49327	61	GC17M082078	23.6461	https://www.genecards.org/cgi-bin/carddisp.pl?gene=FASN
JAK3	Janus Kinase 3	Protein Coding	P52333	65	GC19M017824	23.6367	https://www.genecards.org/cgi-bin/carddisp.pl?gene=JAK3
KRT8	Keratin 8	Protein Coding	P05787	60	GC12M052897	23.6307	https://www.genecards.org/cgi-bin/carddisp.pl?gene=KRT8
TRRAP	Transformation/Transcription Domain Associated Protein	Protein Coding	Q9Y4A5	57	GC07P098877	23.5927	https://www.genecards.org/cgi-bin/carddisp.pl?gene=TRRAP
BSG	Basigin (Ok Blood Group)	Protein Coding	P35613	57	GC19P000571	23.5692	https://www.genecards.org/cgi-bin/carddisp.pl?gene=BSG
MMP3	Matrix Metallopeptidase 3	Protein Coding	P08254	63	GC11M102835	23.5623	https://www.genecards.org/cgi-bin/carddisp.pl?gene=MMP3
LZTS1	Leucine Zipper Tumor Suppressor 1	Protein Coding	Q9Y250	50	GC08M020246	23.5605	https://www.genecards.org/cgi-bin/carddisp.pl?gene=LZTS1
MYLK	Myosin Light Chain Kinase	Protein Coding	Q15746	65	GC03M123610	23.5587	https://www.genecards.org/cgi-bin/carddisp.pl?gene=MYLK
GNA11	G Protein Subunit Alpha 11	Protein Coding	P29992	60	GC19P003094	23.5532	https://www.genecards.org/cgi-bin/carddisp.pl?gene=GNA11
SKP2	S-Phase Kinase Associated Protein 2	Protein Coding	Q13309	59	GC05P036151	23.5525	https://www.genecards.org/cgi-bin/carddisp.pl?gene=SKP2
PRSS1	Serine Protease 1	Protein Coding	P07477	57	GC07P163493	23.5484	https://www.genecards.org/cgi-bin/carddisp.pl?gene=PRSS1
ISL1	ISL LIM Homeobox 1	Protein Coding	P61371	57	GC05P051383	23.5476	https://www.genecards.org/cgi-bin/carddisp.pl?gene=ISL1
FGF4	Fibroblast Growth Factor 4	Protein Coding	P08620	57	GC11M136735	23.5463	https://www.genecards.org/cgi-bin/carddisp.pl?gene=FGF4
CCL5	C-C Motif Chemokine Ligand 5	Protein Coding	P13501	56	GC17M035871	23.5427	https://www.genecards.org/cgi-bin/carddisp.pl?gene=CCL5
ABCC2	ATP Binding Cassette Subfamily C Member 2	Protein Coding	Q92887	61	GC10P099782	23.5323	https://www.genecards.org/cgi-bin/carddisp.pl?gene=ABCC2
S100A4	S100 Calcium Binding Protein A4	Protein Coding	P26447	57	GC01M153543	23.4998	https://www.genecards.org/cgi-bin/carddisp.pl?gene=S100A4
RB1CC1	RB1 Inducible Coiled-Coil 1	Protein Coding	Q8TDY2	57	GC08M052622	23.4505	https://www.genecards.org/cgi-bin/carddisp.pl?gene=RB1CC1
GRB2	Growth Factor Receptor Bound Protein 2	Protein Coding	P62993	60	GC17M075318	23.4331	https://www.genecards.org/cgi-bin/carddisp.pl?gene=GRB2
NPTN-IT1	NPTN Intronic Transcript 1	RNA Gene		19	GC15M073566	23.4175	https://www.genecards.org/cgi-bin/carddisp.pl?gene=NPTN-IT1
KLF5	KLF Transcription Factor 5	Protein Coding	Q13887	58	GC13P073054	23.3893	https://www.genecards.org/cgi-bin/carddisp.pl?gene=KLF5
MIR30C1	MicroRNA 30c-1	RNA Gene		29	GC01P040757	23.3078	https://www.genecards.org/cgi-bin/carddisp.pl?gene=MIR30C1
FGF10	Fibroblast Growth Factor 10	Protein Coding	O15520	60	GC05M045146	23.2526	https://www.genecards.org/cgi-bin/carddisp.pl?gene=FGF10
CNOT9	CCR4-NOT Transcription Complex Subunit 9	Protein Coding	Q92600	47	GC02P218580	23.2423	https://www.genecards.org/cgi-bin/carddisp.pl?gene=CNOT9
CKS1B	CDC28 Protein Kinase Regulatory Subunit 1B	Protein Coding	P61024	54	GC01P154974	23.221	https://www.genecards.org/cgi-bin/carddisp.pl?gene=CKS1B
FLT3	Fms Related Receptor Tyrosine Kinase 3	Protein Coding	P36888	66	GC13M028003	23.2167	https://www.genecards.org/cgi-bin/carddisp.pl?gene=FLT3
PTPN3	Protein Tyrosine Phosphatase Non-Receptor Type 3	Protein Coding	P26045	55	GC09M109375	23.1861	https://www.genecards.org/cgi-bin/carddisp.pl?gene=PTPN3
BMP6	Bone Morphogenetic Protein 6	Protein Coding	P22004	57	GC06P007726	23.1611	https://www.genecards.org/cgi-bin/carddisp.pl?gene=BMP6
LNCRNA-ATB	LncRNA Activated By TGF-Beta	RNA Gene		12	GC14P055719	23.1411	https://www.genecards.org/cgi-bin/carddisp.pl?gene=LNCRNA-ATB
ING1	Inhibitor Of Growth Family Member 1	Protein Coding	Q9UK53	56	GC13P110712	23.1396	https://www.genecards.org/cgi-bin/carddisp.pl?gene=ING1
ETV6	ETS Variant Transcription Factor 6	Protein Coding	P41212	59	GC12P011649	23.1279	https://www.genecards.org/cgi-bin/carddisp.pl?gene=ETV6
BAK1	BCL2 Antagonist/Killer 1	Protein Coding	Q16611	57	GC06M033572	23.1246	https://www.genecards.org/cgi-bin/carddisp.pl?gene=BAK1
TFRC	Transferrin Receptor	Protein Coding	P02786	64	GC03M196646	23.1181	https://www.genecards.org/cgi-bin/carddisp.pl?gene=TFRC
GEN1	GEN1 Holliday Junction 5' Flap Endonuclease	Protein Coding	Q17RS7	50	GC02P017754	23.1132	https://www.genecards.org/cgi-bin/carddisp.pl?gene=GEN1
MIR302C	MicroRNA 302c	RNA Gene		28	GC04M113164	23.1124	https://www.genecards.org/cgi-bin/carddisp.pl?gene=MIR302C
MIR425	MicroRNA 425	RNA Gene		29	GC03M054489	23.0785	https://www.genecards.org/cgi-bin/carddisp.pl?gene=MIR425
HMGA2	High Mobility Group AT-Hook 2	Protein Coding	P52926	58	GC12P065824	23.0785	https://www.genecards.org/cgi-bin/carddisp.pl?gene=HMGA2
MYCN	MYCN Proto-Oncogene, BHLH Transcription Factor	Protein Coding	P04198	59	GC02P015974	23.0779	https://www.genecards.org/cgi-bin/carddisp.pl?gene=MYCN
ENO2	Enolase 2	Protein Coding	P09104	60	GC12P006913	23.0566	https://www.genecards.org/cgi-bin/carddisp.pl?gene=ENO2
BCL6	BCL6 Transcription Repressor	Protein Coding	P41182	59	GC03M187721	23.0255	https://www.genecards.org/cgi-bin/carddisp.pl?gene=BCL6
MIR184	MicroRNA 184	RNA Gene		31	GC15P079209	23.0253	https://www.genecards.org/cgi-bin/carddisp.pl?gene=MIR184
MT-TT	Mitochondrially Encoded TRNA-Thr (ACN)	RNA Gene		23	GCMTP015890	23.014	https://www.genecards.org/cgi-bin/carddisp.pl?gene=MT-TT
CDH3	Cadherin 3	Protein Coding	P22223	59	GC16P114055	22.9722	https://www.genecards.org/cgi-bin/carddisp.pl?gene=CDH3
UHRF1	Ubiquitin Like With PHD And Ring Finger Domains 1	Protein Coding	Q96T88	53	GC19P141979	22.9472	https://www.genecards.org/cgi-bin/carddisp.pl?gene=UHRF1
BMI1	BMI1 Proto-Oncogene, Polycomb Ring Finger	Protein Coding	P35226	56	GC10P022373	22.9472	https://www.genecards.org/cgi-bin/carddisp.pl?gene=BMI1
PLCG1	Phospholipase C Gamma 1	Protein Coding	P19174	63	GC20P041136	22.9214	https://www.genecards.org/cgi-bin/carddisp.pl?gene=PLCG1
INS	Insulin	Protein Coding	P01308	61	GC11M002159	22.8957	https://www.genecards.org/cgi-bin/carddisp.pl?gene=INS
ALB	Albumin	Protein Coding	P02768	61	GC04P073397	22.887	https://www.genecards.org/cgi-bin/carddisp.pl?gene=ALB
CLU	Clusterin	Protein Coding	P10909	60	GC08M027596	22.8546	https://www.genecards.org/cgi-bin/carddisp.pl?gene=CLU
PAX8	Paired Box 8	Protein Coding	Q06710	58	GC02M113215	22.8515	https://www.genecards.org/cgi-bin/carddisp.pl?gene=PAX8
MIR124-3	MicroRNA 124-3	RNA Gene		25	GC20P068654	22.8498	https://www.genecards.org/cgi-bin/carddisp.pl?gene=MIR124-3
MIR128-1	MicroRNA 128-1	RNA Gene		27	GC02P135665	22.8035	https://www.genecards.org/cgi-bin/carddisp.pl?gene=MIR128-1
HOXA-AS2	HOXA Cluster Antisense RNA 2	RNA Gene		27	GC07P027107	22.7837	https://www.genecards.org/cgi-bin/carddisp.pl?gene=HOXA-AS2
AHR	Aryl Hydrocarbon Receptor	Protein Coding	P35869	61	GC07P016916	22.7608	https://www.genecards.org/cgi-bin/carddisp.pl?gene=AHR
CYLD	CYLD Lysine 63 Deubiquitinase	Protein Coding	Q9NQC7	60	GC16P050742	22.7598	https://www.genecards.org/cgi-bin/carddisp.pl?gene=CYLD
IL18	Interleukin 18	Protein Coding	Q14116	57	GC11M112143	22.7502	https://www.genecards.org/cgi-bin/carddisp.pl?gene=IL18
MAD1L1	Mitotic Arrest Deficient 1 Like 1	Protein Coding	Q9Y6D9	59	GC07M001815	22.7305	https://www.genecards.org/cgi-bin/carddisp.pl?gene=MAD1L1
PTGS1	Prostaglandin-Endoperoxide Synthase 1	Protein Coding	P23219	60	GC09P122370	22.7254	https://www.genecards.org/cgi-bin/carddisp.pl?gene=PTGS1
NKX3-1	NK3 Homeobox 1	Protein Coding	Q99801	53	GC08M023678	22.7167	https://www.genecards.org/cgi-bin/carddisp.pl?gene=NKX3-1
PAK4	P21 (RAC1) Activated Kinase 4	Protein Coding	O96013	61	GC19P039125	22.6982	https://www.genecards.org/cgi-bin/carddisp.pl?gene=PAK4
PRC1	Protein Regulator Of Cytokinesis 1	Protein Coding	O43663	50	GC15M090966	22.695	https://www.genecards.org/cgi-bin/carddisp.pl?gene=PRC1
PCSEAT	Prostate Cancer Expressed EZH2 Associated Transcript	RNA Gene		18	GC21P041577	22.6875	https://www.genecards.org/cgi-bin/carddisp.pl?gene=PCSEAT
NGF	Nerve Growth Factor	Protein Coding	P01138	64	GC01M115285	22.6634	https://www.genecards.org/cgi-bin/carddisp.pl?gene=NGF
MIR499A	MicroRNA 499a	RNA Gene		30	GC20P034990	22.6417	https://www.genecards.org/cgi-bin/carddisp.pl?gene=MIR499A
ANXA5	Annexin A5	Protein Coding	P08758	60	GC04M121667	22.6068	https://www.genecards.org/cgi-bin/carddisp.pl?gene=ANXA5
ETV4	ETS Variant Transcription Factor 4	Protein Coding	P43268	55	GC17M043527	22.5973	https://www.genecards.org/cgi-bin/carddisp.pl?gene=ETV4
PDCD1LG2	Programmed Cell Death 1 Ligand 2	Protein Coding	Q9BQ51	56	GC09P005510	22.5935	https://www.genecards.org/cgi-bin/carddisp.pl?gene=PDCD1LG2
DLEU1	Deleted In Lymphocytic Leukemia 1	RNA Gene	O43261	36	GC13P051533	22.5556	https://www.genecards.org/cgi-bin/carddisp.pl?gene=DLEU1
BCL2L11	BCL2 Like 11	Protein Coding	O43521	58	GC02P111119	22.5339	https://www.genecards.org/cgi-bin/carddisp.pl?gene=BCL2L11
HMOX1	Heme Oxygenase 1	Protein Coding	P09601	65	GC22P035380	22.5321	https://www.genecards.org/cgi-bin/carddisp.pl?gene=HMOX1
LDLR	Low Density Lipoprotein Receptor	Protein Coding	P01130	64	GC19P142248	22.5181	https://www.genecards.org/cgi-bin/carddisp.pl?gene=LDLR
MIR663A	MicroRNA 663a	RNA Gene		23	GC20M026208	22.516	https://www.genecards.org/cgi-bin/carddisp.pl?gene=MIR663A
MIR148B	MicroRNA 148b	RNA Gene		29	GC12P054337	22.5121	https://www.genecards.org/cgi-bin/carddisp.pl?gene=MIR148B
ETS1	ETS Proto-Oncogene 1, Transcription Factor	Protein Coding	P14921	61	GC11M128458	22.51	https://www.genecards.org/cgi-bin/carddisp.pl?gene=ETS1
KISS1	KiSS-1 Metastasis Suppressor	Protein Coding	Q15726	53	GC01M204190	22.4981	https://www.genecards.org/cgi-bin/carddisp.pl?gene=KISS1
CD4	CD4 Molecule	Protein Coding	P01730	63	GC12P006786	22.4862	https://www.genecards.org/cgi-bin/carddisp.pl?gene=CD4
FOLH1	Folate Hydrolase 1	Protein Coding	Q04609	60	GC11M136261	22.4788	https://www.genecards.org/cgi-bin/carddisp.pl?gene=FOLH1
TEK	TEK Receptor Tyrosine Kinase	Protein Coding	Q02763	64	GC09P027109	22.4631	https://www.genecards.org/cgi-bin/carddisp.pl?gene=TEK
PCAT14	Prostate Cancer Associated Transcript 14	RNA Gene		22	GC22P086472	22.4234	https://www.genecards.org/cgi-bin/carddisp.pl?gene=PCAT14
PML	PML Nuclear Body Scaffold	Protein Coding	P29590	59	GC15P073994	22.3898	https://www.genecards.org/cgi-bin/carddisp.pl?gene=PML
EPHX1	Epoxide Hydrolase 1	Protein Coding	P07099	57	GC01P225810	22.3645	https://www.genecards.org/cgi-bin/carddisp.pl?gene=EPHX1
AURKB	Aurora Kinase B	Protein Coding	Q96GD4	65	GC17M092470	22.3294	https://www.genecards.org/cgi-bin/carddisp.pl?gene=AURKB
DSP	Desmoplakin	Protein Coding	P15924	63	GC06P007541	22.3201	https://www.genecards.org/cgi-bin/carddisp.pl?gene=DSP
MIR125B2	MicroRNA 125b-2	RNA Gene		29	GC21P016590	22.3162	https://www.genecards.org/cgi-bin/carddisp.pl?gene=MIR125B2
MIR495	MicroRNA 495	RNA Gene		25	GC14P120248	22.2655	https://www.genecards.org/cgi-bin/carddisp.pl?gene=MIR495
PLA2G2A	Phospholipase A2 Group IIA	Protein Coding	P14555	60	GC01M019975	22.2617	https://www.genecards.org/cgi-bin/carddisp.pl?gene=PLA2G2A
TTK	TTK Protein Kinase	Protein Coding	P33981	59	GC06P080003	22.245	https://www.genecards.org/cgi-bin/carddisp.pl?gene=TTK
MME	Membrane Metalloendopeptidase	Protein Coding	P08473	63	GC03P155024	22.2213	https://www.genecards.org/cgi-bin/carddisp.pl?gene=MME
IFNA2	Interferon Alpha 2	Protein Coding	P01563	56	GC09M021384	22.215	https://www.genecards.org/cgi-bin/carddisp.pl?gene=IFNA2
SNHG20	Small Nucleolar RNA Host Gene 20	RNA Gene		29	GC17P145268	22.1949	https://www.genecards.org/cgi-bin/carddisp.pl?gene=SNHG20
MIR301A	MicroRNA 301a	RNA Gene		28	GC17M059151	22.1915	https://www.genecards.org/cgi-bin/carddisp.pl?gene=MIR301A
PCAT18	Prostate Cancer Associated Transcript 18	RNA Gene		28	GC18M037246	22.1843	https://www.genecards.org/cgi-bin/carddisp.pl?gene=PCAT18
CXCL1	C-X-C Motif Chemokine Ligand 1	Protein Coding	P09341	56	GC04P073869	22.1741	https://www.genecards.org/cgi-bin/carddisp.pl?gene=CXCL1
LGALS3	Galectin 3	Protein Coding	P17931	57	GC14P055124	22.1461	https://www.genecards.org/cgi-bin/carddisp.pl?gene=LGALS3
BDNF-AS	BDNF Antisense RNA	RNA Gene		31	GC11P027466	22.139	https://www.genecards.org/cgi-bin/carddisp.pl?gene=BDNF-AS
MAGEA3	MAGE Family Member A3	Protein Coding	P43357	49	GC0XP152698	22.1335	https://www.genecards.org/cgi-bin/carddisp.pl?gene=MAGEA3
IL2RA	Interleukin 2 Receptor Subunit Alpha	Protein Coding	P01589	63	GC10M006010	22.0896	https://www.genecards.org/cgi-bin/carddisp.pl?gene=IL2RA
LIG4	DNA Ligase 4	Protein Coding	P49917	60	GC13M108207	22.0869	https://www.genecards.org/cgi-bin/carddisp.pl?gene=LIG4
MIR330	MicroRNA 330	RNA Gene		30	GC19M105128	22.0774	https://www.genecards.org/cgi-bin/carddisp.pl?gene=MIR330
DGCR5	DiGeorge Syndrome Critical Region Gene 5	RNA Gene		28	GC22P086271	22.0707	https://www.genecards.org/cgi-bin/carddisp.pl?gene=DGCR5
SERPINB5	Serpin Family B Member 5	Protein Coding	P36952	56	GC18P063476	22.0528	https://www.genecards.org/cgi-bin/carddisp.pl?gene=SERPINB5
MIR196A1	MicroRNA 196a-1	RNA Gene		30	GC17M048632	22.0292	https://www.genecards.org/cgi-bin/carddisp.pl?gene=MIR196A1
SQSTM1	Sequestosome 1	Protein Coding	Q13501	62	GC05P179806	22.028	https://www.genecards.org/cgi-bin/carddisp.pl?gene=SQSTM1
ATP7B	ATPase Copper Transporting Beta	Protein Coding	P35670	61	GC13M051930	22.0247	https://www.genecards.org/cgi-bin/carddisp.pl?gene=ATP7B
PCAT5	Prostate Cancer Associated Transcript 5	RNA Gene		22	GC10P035729	22.0027	https://www.genecards.org/cgi-bin/carddisp.pl?gene=PCAT5
MXRA5	Matrix Remodeling Associated 5	Protein Coding	Q9NR99	45	GC0XM003308	21.9914	https://www.genecards.org/cgi-bin/carddisp.pl?gene=MXRA5
MIR502	MicroRNA 502	RNA Gene		23	GC0XP050014	21.9778	https://www.genecards.org/cgi-bin/carddisp.pl?gene=MIR502
RAD54B	RAD54 Homolog B	Protein Coding	Q9Y620	53	GC08M094371	21.9696	https://www.genecards.org/cgi-bin/carddisp.pl?gene=RAD54B
LCN2	Lipocalin 2	Protein Coding	P80188	58	GC09P128149	21.9597	https://www.genecards.org/cgi-bin/carddisp.pl?gene=LCN2
FADD	Fas Associated Via Death Domain	Protein Coding	Q13158	60	GC11P070203	21.9542	https://www.genecards.org/cgi-bin/carddisp.pl?gene=FADD
COL1A1	Collagen Type I Alpha 1 Chain	Protein Coding	P02452	63	GC17M093791	21.924	https://www.genecards.org/cgi-bin/carddisp.pl?gene=COL1A1
LRIG2	Leucine Rich Repeats And Immunoglobulin Like Domains 2	Protein Coding	O94898	50	GC01P113073	21.9177	https://www.genecards.org/cgi-bin/carddisp.pl?gene=LRIG2
MYCL	MYCL Proto-Oncogene, BHLH Transcription Factor	Protein Coding	P12524	52	GC01M039895	21.91	https://www.genecards.org/cgi-bin/carddisp.pl?gene=MYCL
ABCC3	ATP Binding Cassette Subfamily C Member 3	Protein Coding	O15438	58	GC17P050634	21.8916	https://www.genecards.org/cgi-bin/carddisp.pl?gene=ABCC3
MIR29B1	MicroRNA 29b-1	RNA Gene		28	GC07M130877	21.8866	https://www.genecards.org/cgi-bin/carddisp.pl?gene=MIR29B1
COL3A1	Collagen Type III Alpha 1 Chain	Protein Coding	P02461	61	GC02P188974	21.8727	https://www.genecards.org/cgi-bin/carddisp.pl?gene=COL3A1
MIR196A2	MicroRNA 196a-2	RNA Gene		29	GC12P069775	21.8594	https://www.genecards.org/cgi-bin/carddisp.pl?gene=MIR196A2
HOXA13	Homeobox A13	Protein Coding	P31271	53	GC07M028178	21.8561	https://www.genecards.org/cgi-bin/carddisp.pl?gene=HOXA13
MIR136	MicroRNA 136	RNA Gene		29	GC14P119212	21.8485	https://www.genecards.org/cgi-bin/carddisp.pl?gene=MIR136
MIR135B	MicroRNA 135b	RNA Gene		29	GC01M205448	21.8443	https://www.genecards.org/cgi-bin/carddisp.pl?gene=MIR135B
CD40	CD40 Molecule	Protein Coding	P25942	63	GC20P046118	21.8355	https://www.genecards.org/cgi-bin/carddisp.pl?gene=CD40
ABCA1	ATP Binding Cassette Subfamily A Member 1	Protein Coding	O95477	61	GC09M104781	21.8046	https://www.genecards.org/cgi-bin/carddisp.pl?gene=ABCA1
ITGA6	Integrin Subunit Alpha 6	Protein Coding	P23229	62	GC02P172243	21.8021	https://www.genecards.org/cgi-bin/carddisp.pl?gene=ITGA6
MIR33A	MicroRNA 33a	RNA Gene		28	GC22P041900	21.7991	https://www.genecards.org/cgi-bin/carddisp.pl?gene=MIR33A
S100A8	S100 Calcium Binding Protein A8	Protein Coding	P05109	54	GC01M166177	21.7948	https://www.genecards.org/cgi-bin/carddisp.pl?gene=S100A8
GSTM3	Glutathione S-Transferase Mu 3	Protein Coding	P21266	59	GC01M109733	21.7784	https://www.genecards.org/cgi-bin/carddisp.pl?gene=GSTM3
SKIL	SKI Like Proto-Oncogene	Protein Coding	P12757	55	GC03P170357	21.7644	https://www.genecards.org/cgi-bin/carddisp.pl?gene=SKIL
KIF1B	Kinesin Family Member 1B	Protein Coding	O60333	56	GC01P010210	21.7336	https://www.genecards.org/cgi-bin/carddisp.pl?gene=KIF1B
RRM1	Ribonucleotide Reductase Catalytic Subunit M1	Protein Coding	P23921	63	GC11P015892	21.7298	https://www.genecards.org/cgi-bin/carddisp.pl?gene=RRM1
ITGA3	Integrin Subunit Alpha 3	Protein Coding	P26006	61	GC17P050055	21.7255	https://www.genecards.org/cgi-bin/carddisp.pl?gene=ITGA3
KDM4B	Lysine Demethylase 4B	Protein Coding	O94953	58	GC19P004969	21.7094	https://www.genecards.org/cgi-bin/carddisp.pl?gene=KDM4B
FSCN1	Fascin Actin-Bundling Protein 1	Protein Coding	Q16658	57	GC07P005592	21.6932	https://www.genecards.org/cgi-bin/carddisp.pl?gene=FSCN1
RIOX2	Ribosomal Oxygenase 2	Protein Coding	Q8IUF8	49	GC03M097942	21.6838	https://www.genecards.org/cgi-bin/carddisp.pl?gene=RIOX2
FUS	FUS RNA Binding Protein	Protein Coding	P35637	57	GC16P031180	21.6506	https://www.genecards.org/cgi-bin/carddisp.pl?gene=FUS
BDNF	Brain Derived Neurotrophic Factor	Protein Coding	P23560	63	GC11M027654	21.6492	https://www.genecards.org/cgi-bin/carddisp.pl?gene=BDNF
HPRT1	Hypoxanthine Phosphoribosyltransferase 1	Protein Coding	P00492	61	GC0XP134460	21.6308	https://www.genecards.org/cgi-bin/carddisp.pl?gene=HPRT1
WNT5A	Wnt Family Member 5A	Protein Coding	P41221	64	GC03M055465	21.5965	https://www.genecards.org/cgi-bin/carddisp.pl?gene=WNT5A
USP28	Ubiquitin Specific Peptidase 28	Protein Coding	Q96RU2	52	GC11M113797	21.5752	https://www.genecards.org/cgi-bin/carddisp.pl?gene=USP28
MIR99B	MicroRNA 99b	RNA Gene		28	GC19P051692	21.5313	https://www.genecards.org/cgi-bin/carddisp.pl?gene=MIR99B
BLTP2	Bridge-Like Lipid Transfer Protein Family Member 2	Protein Coding	Q14667	45	GC17M094575	21.529	https://www.genecards.org/cgi-bin/carddisp.pl?gene=BLTP2
MIR133A1	MicroRNA 133a-1	RNA Gene		25	GC18M037192	21.5179	https://www.genecards.org/cgi-bin/carddisp.pl?gene=MIR133A1
BCL10	BCL10 Immune Signaling Adaptor	Protein Coding	O95999	58	GC01M085265	21.504	https://www.genecards.org/cgi-bin/carddisp.pl?gene=BCL10
CD9	CD9 Molecule	Protein Coding	P21926	57	GC12P068233	21.5021	https://www.genecards.org/cgi-bin/carddisp.pl?gene=CD9
HSPA5	Heat Shock Protein Family A (Hsp70) Member 5	Protein Coding	P11021	61	GC09M125234	21.4948	https://www.genecards.org/cgi-bin/carddisp.pl?gene=HSPA5
GNAQ	G Protein Subunit Alpha Q	Protein Coding	P50148	61	GC09M077716	21.4911	https://www.genecards.org/cgi-bin/carddisp.pl?gene=GNAQ
CTNND1	Catenin Delta 1	Protein Coding	O60716	59	GC11P059294	21.4799	https://www.genecards.org/cgi-bin/carddisp.pl?gene=CTNND1
SCARNA5	Small Cajal Body-Specific RNA 5	RNA Gene		28	GC02P233275	21.4751	https://www.genecards.org/cgi-bin/carddisp.pl?gene=SCARNA5
MIR134	MicroRNA 134	RNA Gene		28	GC14P120217	21.4709	https://www.genecards.org/cgi-bin/carddisp.pl?gene=MIR134
TNFRSF8	TNF Receptor Superfamily Member 8	Protein Coding	P28908	56	GC01P012063	21.4698	https://www.genecards.org/cgi-bin/carddisp.pl?gene=TNFRSF8
MIR95	MicroRNA 95	RNA Gene		26	GC04M008026	21.469	https://www.genecards.org/cgi-bin/carddisp.pl?gene=MIR95
PRKACA	Protein Kinase CAMP-Activated Catalytic Subunit Alpha	Protein Coding	P17612	66	GC19M104483	21.456	https://www.genecards.org/cgi-bin/carddisp.pl?gene=PRKACA
MUC5AC	Mucin 5AC, Oligomeric Mucus/Gel-Forming	Protein Coding	P98088	52	GC11P015759	21.4547	https://www.genecards.org/cgi-bin/carddisp.pl?gene=MUC5AC
WNT11	Wnt Family Member 11	Protein Coding	O96014	56	GC11M076186	21.4526	https://www.genecards.org/cgi-bin/carddisp.pl?gene=WNT11
TGFB2	Transforming Growth Factor Beta 2	Protein Coding	P61812	64	GC01P218345	21.4456	https://www.genecards.org/cgi-bin/carddisp.pl?gene=TGFB2
SNHG6	Small Nucleolar RNA Host Gene 6	RNA Gene		26	GC08M066895	21.4407	https://www.genecards.org/cgi-bin/carddisp.pl?gene=SNHG6
EGOT	Eosinophil Granule Ontogeny Transcript	RNA Gene		28	GC03M004740	21.4372	https://www.genecards.org/cgi-bin/carddisp.pl?gene=EGOT
XBP1	X-Box Binding Protein 1	Protein Coding	P17861	59	GC22M028794	21.436	https://www.genecards.org/cgi-bin/carddisp.pl?gene=XBP1
RBBP8	RB Binding Protein 8, Endonuclease	Protein Coding	Q99708	56	GC18P022798	21.4054	https://www.genecards.org/cgi-bin/carddisp.pl?gene=RBBP8
SLC19A1	Solute Carrier Family 19 Member 1	Protein Coding	P41440	60	GC21M045493	21.4034	https://www.genecards.org/cgi-bin/carddisp.pl?gene=SLC19A1
CERNA2	Competing Endogenous LncRNA 2 For MicroRNA Let-7b	RNA Gene		19	GC10M084153	21.3744	https://www.genecards.org/cgi-bin/carddisp.pl?gene=CERNA2
PREX2	Phosphatidylinositol-3,4,5-Trisphosphate Dependent Rac Exchange Factor 2	Protein Coding	Q70Z35	53	GC08P067952	21.3666	https://www.genecards.org/cgi-bin/carddisp.pl?gene=PREX2
FGF1	Fibroblast Growth Factor 1	Protein Coding	P05230	60	GC05M142555	21.359	https://www.genecards.org/cgi-bin/carddisp.pl?gene=FGF1
APAF1	Apoptotic Peptidase Activating Factor 1	Protein Coding	O14727	60	GC12P098645	21.3569	https://www.genecards.org/cgi-bin/carddisp.pl?gene=APAF1
EREG	Epiregulin	Protein Coding	O14944	53	GC04P074366	21.3545	https://www.genecards.org/cgi-bin/carddisp.pl?gene=EREG
CCNB1	Cyclin B1	Protein Coding	P14635	60	GC05P069167	21.3078	https://www.genecards.org/cgi-bin/carddisp.pl?gene=CCNB1
EXOC2	Exocyst Complex Component 2	Protein Coding	Q96KP1	53	GC06M000485	21.3026	https://www.genecards.org/cgi-bin/carddisp.pl?gene=EXOC2
AGO2	Argonaute RISC Catalytic Component 2	Protein Coding	Q9UKV8	56	GC08M141005	21.2968	https://www.genecards.org/cgi-bin/carddisp.pl?gene=AGO2
PROM1	Prominin 1	Protein Coding	O43490	60	GC04M015965	21.2962	https://www.genecards.org/cgi-bin/carddisp.pl?gene=PROM1
BRD4	Bromodomain Containing 4	Protein Coding	O60885	60	GC19M104518	21.288	https://www.genecards.org/cgi-bin/carddisp.pl?gene=BRD4
IDO1	Indoleamine 2,3-Dioxygenase 1	Protein Coding	P14902	59	GC08P041407	21.2743	https://www.genecards.org/cgi-bin/carddisp.pl?gene=IDO1
INSR	Insulin Receptor	Protein Coding	P06213	67	GC19M007112	21.2612	https://www.genecards.org/cgi-bin/carddisp.pl?gene=INSR
TNFRSF1A	TNF Receptor Superfamily Member 1A	Protein Coding	P19438	63	GC12M006328	21.2597	https://www.genecards.org/cgi-bin/carddisp.pl?gene=TNFRSF1A
PTCH2	Patched 2	Protein Coding	Q9Y6C5	57	GC01M044819	21.241	https://www.genecards.org/cgi-bin/carddisp.pl?gene=PTCH2
EXO1	Exonuclease 1	Protein Coding	Q9UQ84	56	GC01P241847	21.2301	https://www.genecards.org/cgi-bin/carddisp.pl?gene=EXO1
FLNA	Filamin A	Protein Coding	P21333	62	GC0XM154348	21.2294	https://www.genecards.org/cgi-bin/carddisp.pl?gene=FLNA
IL17A	Interleukin 17A	Protein Coding	Q16552	56	GC06P052186	21.1989	https://www.genecards.org/cgi-bin/carddisp.pl?gene=IL17A
ANXA1	Annexin A1	Protein Coding	P04083	60	GC09P073151	21.1643	https://www.genecards.org/cgi-bin/carddisp.pl?gene=ANXA1
SCUBE3	Signal Peptide, CUB Domain And EGF Like Domain Containing 3	Protein Coding	Q8IX30	53	GC06P173187	21.1622	https://www.genecards.org/cgi-bin/carddisp.pl?gene=SCUBE3
ZNF276	Zinc Finger Protein 276	Protein Coding	Q8N554	47	GC16P089720	21.1618	https://www.genecards.org/cgi-bin/carddisp.pl?gene=ZNF276
CREB1	CAMP Responsive Element Binding Protein 1	Protein Coding	P16220	63	GC02P207529	21.1525	https://www.genecards.org/cgi-bin/carddisp.pl?gene=CREB1
RYR1	Ryanodine Receptor 1	Protein Coding	P21817	62	GC19P142895	21.1499	https://www.genecards.org/cgi-bin/carddisp.pl?gene=RYR1
MIR378A	MicroRNA 378a	RNA Gene		30	GC05P149732	21.1436	https://www.genecards.org/cgi-bin/carddisp.pl?gene=MIR378A
MIR511	MicroRNA 511	RNA Gene		25	GC10P017845	21.1421	https://www.genecards.org/cgi-bin/carddisp.pl?gene=MIR511
ANGPT2	Angiopoietin 2	Protein Coding	O15123	61	GC08M006499	21.078	https://www.genecards.org/cgi-bin/carddisp.pl?gene=ANGPT2
FOXP3	Forkhead Box P3	Protein Coding	Q9BZS1	60	GC0XM049250	21.0758	https://www.genecards.org/cgi-bin/carddisp.pl?gene=FOXP3
IL33	Interleukin 33	Protein Coding	O95760	53	GC09P010219	21.0669	https://www.genecards.org/cgi-bin/carddisp.pl?gene=IL33
SNCG	Synuclein Gamma	Protein Coding	O76070	55	GC10P120014	21.0503	https://www.genecards.org/cgi-bin/carddisp.pl?gene=SNCG
AMACR	Alpha-Methylacyl-CoA Racemase	Protein Coding	Q9UHK6	58	GC05M033986	21.0422	https://www.genecards.org/cgi-bin/carddisp.pl?gene=AMACR
IGF2-AS	IGF2 Antisense RNA	RNA Gene	Q6U949	35	GC11P002140	21.0112	https://www.genecards.org/cgi-bin/carddisp.pl?gene=IGF2-AS
ATP7A	ATPase Copper Transporting Alpha	Protein Coding	Q04656	59	GC0XP078240	21.0035	https://www.genecards.org/cgi-bin/carddisp.pl?gene=ATP7A
MNX1-AS1	MNX1 Antisense RNA 1 (Head To Head)	RNA Gene		25	GC07P163814	20.9937	https://www.genecards.org/cgi-bin/carddisp.pl?gene=MNX1-AS1
CASP7	Caspase 7	Protein Coding	P55210	63	GC10P113679	20.9846	https://www.genecards.org/cgi-bin/carddisp.pl?gene=CASP7
MIR376A1	MicroRNA 376a-1	RNA Gene		24	GC14P120228	20.97	https://www.genecards.org/cgi-bin/carddisp.pl?gene=MIR376A1
CAGE1	Cancer Antigen 1	Protein Coding	Q8TC20	45	GC06M007326	20.9677	https://www.genecards.org/cgi-bin/carddisp.pl?gene=CAGE1
MST1R	Macrophage Stimulating 1 Receptor	Protein Coding	Q04912	62	GC03M054540	20.9341	https://www.genecards.org/cgi-bin/carddisp.pl?gene=MST1R
KITLG	KIT Ligand	Protein Coding	P21583	60	GC12M088492	20.9058	https://www.genecards.org/cgi-bin/carddisp.pl?gene=KITLG
LOC126806659	BRD4-Independent Group 4 Enhancer GRCh37_chr3:41274918-41276117	Functional Element		11	GC03P041233	20.8917	https://www.genecards.org/cgi-bin/carddisp.pl?gene=LOC126806659
SDC1	Syndecan 1	Protein Coding	P18827	56	GC02M020200	20.8864	https://www.genecards.org/cgi-bin/carddisp.pl?gene=SDC1
HMGB1	High Mobility Group Box 1	Protein Coding	P09429	62	GC13M030456	20.8744	https://www.genecards.org/cgi-bin/carddisp.pl?gene=HMGB1
STAT5A	Signal Transducer And Activator Of Transcription 5A	Protein Coding	P42229	63	GC17P042287	20.8727	https://www.genecards.org/cgi-bin/carddisp.pl?gene=STAT5A
GDF15	Growth Differentiation Factor 15	Protein Coding	Q99988	56	GC19P142540	20.8724	https://www.genecards.org/cgi-bin/carddisp.pl?gene=GDF15
FANCB	FA Complementation Group B	Protein Coding	Q8NB91	53	GC0XM016024	20.8041	https://www.genecards.org/cgi-bin/carddisp.pl?gene=FANCB
PXN	Paxillin	Protein Coding	P49023	59	GC12M120210	20.7835	https://www.genecards.org/cgi-bin/carddisp.pl?gene=PXN
CDC25A	Cell Division Cycle 25A	Protein Coding	P30304	61	GC03M048370	20.7517	https://www.genecards.org/cgi-bin/carddisp.pl?gene=CDC25A
HDAC9	Histone Deacetylase 9	Protein Coding	Q9UKV0	63	GC07P018086	20.7422	https://www.genecards.org/cgi-bin/carddisp.pl?gene=HDAC9
SNHG15	Small Nucleolar RNA Host Gene 15	RNA Gene		29	GC07M045626	20.7389	https://www.genecards.org/cgi-bin/carddisp.pl?gene=SNHG15
CSF3R	Colony Stimulating Factor 3 Receptor	Protein Coding	Q99062	60	GC01M036466	20.7351	https://www.genecards.org/cgi-bin/carddisp.pl?gene=CSF3R
RRAS2	RAS Related 2	Protein Coding	P62070	60	GC11M014301	20.7259	https://www.genecards.org/cgi-bin/carddisp.pl?gene=RRAS2
CADM1	Cell Adhesion Molecule 1	Protein Coding	Q9BY67	57	GC11M115169	20.6861	https://www.genecards.org/cgi-bin/carddisp.pl?gene=CADM1
NNMT	Nicotinamide N-Methyltransferase	Protein Coding	P40261	57	GC11P114257	20.6476	https://www.genecards.org/cgi-bin/carddisp.pl?gene=NNMT
HLA-DRB1	Major Histocompatibility Complex, Class II, DR Beta 1	Protein Coding	P01911	59	GC06M103386	20.6402	https://www.genecards.org/cgi-bin/carddisp.pl?gene=HLA-DRB1
HPSE2	Heparanase 2 (Inactive)	Protein Coding	Q8WWQ2	52	GC10M098457	20.6349	https://www.genecards.org/cgi-bin/carddisp.pl?gene=HPSE2
MIR605	MicroRNA 605	RNA Gene		25	GC10P051299	20.6292	https://www.genecards.org/cgi-bin/carddisp.pl?gene=MIR605
EIF4E	Eukaryotic Translation Initiation Factor 4E	Protein Coding	P06730	62	GC04M098879	20.6222	https://www.genecards.org/cgi-bin/carddisp.pl?gene=EIF4E
LEF1	Lymphoid Enhancer Binding Factor 1	Protein Coding	Q9UJU2	61	GC04M108047	20.6145	https://www.genecards.org/cgi-bin/carddisp.pl?gene=LEF1
E2F4	E2F Transcription Factor 4	Protein Coding	Q16254	57	GC16P067192	20.6037	https://www.genecards.org/cgi-bin/carddisp.pl?gene=E2F4
HAVCR2	Hepatitis A Virus Cellular Receptor 2	Protein Coding	Q8TDQ0	59	GC05M157063	20.601	https://www.genecards.org/cgi-bin/carddisp.pl?gene=HAVCR2
TKT	Transketolase	Protein Coding	P29401	59	GC03M053224	20.5998	https://www.genecards.org/cgi-bin/carddisp.pl?gene=TKT
PTPRD	Protein Tyrosine Phosphatase Receptor Type D	Protein Coding	P23468	59	GC09M008307	20.5798	https://www.genecards.org/cgi-bin/carddisp.pl?gene=PTPRD
HPSE	Heparanase	Protein Coding	Q9Y251	57	GC04M083292	20.5752	https://www.genecards.org/cgi-bin/carddisp.pl?gene=HPSE
BCR	BCR Activator Of RhoGEF And GTPase	Protein Coding	P11274	65	GC22P023179	20.5636	https://www.genecards.org/cgi-bin/carddisp.pl?gene=BCR
HPGD	15-Hydroxyprostaglandin Dehydrogenase	Protein Coding	P15428	59	GC04M174490	20.5305	https://www.genecards.org/cgi-bin/carddisp.pl?gene=HPGD
IRS1	Insulin Receptor Substrate 1	Protein Coding	P35568	61	GC02M226731	20.5249	https://www.genecards.org/cgi-bin/carddisp.pl?gene=IRS1
MIR137	MicroRNA 137	RNA Gene		27	GC01M098046	20.5202	https://www.genecards.org/cgi-bin/carddisp.pl?gene=MIR137
SERPINB4	Serpin Family B Member 4	Protein Coding	P48594	48	GC18M063637	20.4831	https://www.genecards.org/cgi-bin/carddisp.pl?gene=SERPINB4
G6PD	Glucose-6-Phosphate Dehydrogenase	Protein Coding	P11413	63	GC0XM154618	20.4658	https://www.genecards.org/cgi-bin/carddisp.pl?gene=G6PD
TCF3	Transcription Factor 3	Protein Coding	P15923	59	GC19M001609	20.4516	https://www.genecards.org/cgi-bin/carddisp.pl?gene=TCF3
CCK	Cholecystokinin	Protein Coding	P06307	56	GC03M042274	20.4432	https://www.genecards.org/cgi-bin/carddisp.pl?gene=CCK
CXCL10	C-X-C Motif Chemokine Ligand 10	Protein Coding	P02778	57	GC04M076021	20.4087	https://www.genecards.org/cgi-bin/carddisp.pl?gene=CXCL10
MIR508	MicroRNA 508	RNA Gene		24	GC0XM147236	20.3846	https://www.genecards.org/cgi-bin/carddisp.pl?gene=MIR508
ALDH2	Aldehyde Dehydrogenase 2 Family Member	Protein Coding	P05091	64	GC12P111766	20.3681	https://www.genecards.org/cgi-bin/carddisp.pl?gene=ALDH2
CDH13	Cadherin 13	Protein Coding	P55290	57	GC16P082626	20.3524	https://www.genecards.org/cgi-bin/carddisp.pl?gene=CDH13
TCF7	Transcription Factor 7	Protein Coding	P36402	54	GC05P134427	20.3392	https://www.genecards.org/cgi-bin/carddisp.pl?gene=TCF7
BECN1	Beclin 1	Protein Coding	Q14457	59	GC17M042810	20.3353	https://www.genecards.org/cgi-bin/carddisp.pl?gene=BECN1
HSPA8	Heat Shock Protein Family A (Hsp70) Member 8	Protein Coding	P11142	62	GC11M123057	20.331	https://www.genecards.org/cgi-bin/carddisp.pl?gene=HSPA8
DIABLO	Diablo IAP-Binding Mitochondrial Protein	Protein Coding	Q9NR28	60	GC12M124516	20.3078	https://www.genecards.org/cgi-bin/carddisp.pl?gene=DIABLO
NUMA1	Nuclear Mitotic Apparatus Protein 1	Protein Coding	Q14980	58	GC11M072002	20.2973	https://www.genecards.org/cgi-bin/carddisp.pl?gene=NUMA1
ACVR1B	Activin A Receptor Type 1B	Protein Coding	P36896	59	GC12P051951	20.2864	https://www.genecards.org/cgi-bin/carddisp.pl?gene=ACVR1B
MIR28	MicroRNA 28	RNA Gene		27	GC03P188688	20.2834	https://www.genecards.org/cgi-bin/carddisp.pl?gene=MIR28
SFRP1	Secreted Frizzled Related Protein 1	Protein Coding	Q8N474	56	GC08M041262	20.2817	https://www.genecards.org/cgi-bin/carddisp.pl?gene=SFRP1
IL3	Interleukin 3	Protein Coding	P08700	57	GC05P132060	20.2382	https://www.genecards.org/cgi-bin/carddisp.pl?gene=IL3
PTPRJ	Protein Tyrosine Phosphatase Receptor Type J	Protein Coding	Q12913	60	GC11P048725	20.2348	https://www.genecards.org/cgi-bin/carddisp.pl?gene=PTPRJ
PARD3	Par-3 Family Cell Polarity Regulator	Protein Coding	Q8TEW0	54	GC10M036887	20.2338	https://www.genecards.org/cgi-bin/carddisp.pl?gene=PARD3
FGF7	Fibroblast Growth Factor 7	Protein Coding	P21781	56	GC15P049423	20.2332	https://www.genecards.org/cgi-bin/carddisp.pl?gene=FGF7
XDH	Xanthine Dehydrogenase	Protein Coding	P47989	60	GC02M031334	20.223	https://www.genecards.org/cgi-bin/carddisp.pl?gene=XDH
PKHD1	PKHD1 Ciliary IPT Domain Containing Fibrocystin/Polyductin	Protein Coding	P08F94	50	GC06M103646	20.2162	https://www.genecards.org/cgi-bin/carddisp.pl?gene=PKHD1
CTTN	Cortactin	Protein Coding	Q14247	57	GC11P070398	20.2109	https://www.genecards.org/cgi-bin/carddisp.pl?gene=CTTN
SYP	Synaptophysin	Protein Coding	P08247	59	GC0XM049187	20.2107	https://www.genecards.org/cgi-bin/carddisp.pl?gene=SYP
BIRC7	Baculoviral IAP Repeat Containing 7	Protein Coding	Q96CA5	52	GC20P063235	20.1884	https://www.genecards.org/cgi-bin/carddisp.pl?gene=BIRC7
ING4	Inhibitor Of Growth Family Member 4	Protein Coding	Q9UNL4	52	GC12M006650	20.1881	https://www.genecards.org/cgi-bin/carddisp.pl?gene=ING4
MYD88	MYD88 Innate Immune Signal Transduction Adaptor	Protein Coding	Q99836	62	GC03P038437	20.172	https://www.genecards.org/cgi-bin/carddisp.pl?gene=MYD88
HLA-B	Major Histocompatibility Complex, Class I, B	Protein Coding	P01889	59	GC06M103303	20.163	https://www.genecards.org/cgi-bin/carddisp.pl?gene=HLA-B
LINC01133	Long Intergenic Non-Protein Coding RNA 1133	RNA Gene		22	GC01P173730	20.1542	https://www.genecards.org/cgi-bin/carddisp.pl?gene=LINC01133
WNT6	Wnt Family Member 6	Protein Coding	Q9Y6F9	54	GC02P218859	20.1466	https://www.genecards.org/cgi-bin/carddisp.pl?gene=WNT6
MMP13	Matrix Metallopeptidase 13	Protein Coding	P45452	63	GC11M102942	20.1005	https://www.genecards.org/cgi-bin/carddisp.pl?gene=MMP13
SST	Somatostatin	Protein Coding	P61278	54	GC03M187668	20.1003	https://www.genecards.org/cgi-bin/carddisp.pl?gene=SST
MIR372	MicroRNA 372	RNA Gene		25	GC19P143519	20.0821	https://www.genecards.org/cgi-bin/carddisp.pl?gene=MIR372
EHBP1	EH Domain Binding Protein 1	Protein Coding	Q8NDI1	52	GC02P062673	20.0796	https://www.genecards.org/cgi-bin/carddisp.pl?gene=EHBP1
MIR20B	MicroRNA 20b	RNA Gene		23	GC0XM135349	20.0777	https://www.genecards.org/cgi-bin/carddisp.pl?gene=MIR20B
LTA	Lymphotoxin Alpha	Protein Coding	P01374	55	GC06P173078	20.0542	https://www.genecards.org/cgi-bin/carddisp.pl?gene=LTA
THADA	THADA Armadillo Repeat Containing	Protein Coding	Q6YHU6	49	GC02M043260	20.0512	https://www.genecards.org/cgi-bin/carddisp.pl?gene=THADA
SHMT1	Serine Hydroxymethyltransferase 1	Protein Coding	P34896	57	GC17M092729	20.0463	https://www.genecards.org/cgi-bin/carddisp.pl?gene=SHMT1
MIR590	MicroRNA 590	RNA Gene		28	GC07P074191	20.0311	https://www.genecards.org/cgi-bin/carddisp.pl?gene=MIR590
DIS3L2	DIS3 Like 3'-5' Exoribonuclease 2	Protein Coding	Q8IYB7	54	GC02P231961	20.0237	https://www.genecards.org/cgi-bin/carddisp.pl?gene=DIS3L2
PYHIN1	Pyrin And HIN Domain Family Member 1	Protein Coding	Q6K0P9	49	GC01P173703	20.023	https://www.genecards.org/cgi-bin/carddisp.pl?gene=PYHIN1
TXN	Thioredoxin	Protein Coding	P10599	59	GC09M110243	20.0182	https://www.genecards.org/cgi-bin/carddisp.pl?gene=TXN
HNRNPK	Heterogeneous Nuclear Ribonucleoprotein K	Protein Coding	P61978	59	GC09M119624	20.0006	https://www.genecards.org/cgi-bin/carddisp.pl?gene=HNRNPK
ITGB4	Integrin Subunit Beta 4	Protein Coding	P16144	61	GC17P075721	19.9808	https://www.genecards.org/cgi-bin/carddisp.pl?gene=ITGB4
MIR135A1	MicroRNA 135a-1	RNA Gene		29	GC03M054647	19.9728	https://www.genecards.org/cgi-bin/carddisp.pl?gene=MIR135A1
DEK	DEK Proto-Oncogene	Protein Coding	P35659	54	GC06M018224	19.9048	https://www.genecards.org/cgi-bin/carddisp.pl?gene=DEK
PCGEM1	PCGEM1 Prostate-Specific Transcript	RNA Gene		26	GC02P192749	19.8709	https://www.genecards.org/cgi-bin/carddisp.pl?gene=PCGEM1
FGF9	Fibroblast Growth Factor 9	Protein Coding	P31371	57	GC13P021671	19.8338	https://www.genecards.org/cgi-bin/carddisp.pl?gene=FGF9
ZKSCAN1	Zinc Finger With KRAB And SCAN Domains 1	Protein Coding	P17029	50	GC07P100015	19.8295	https://www.genecards.org/cgi-bin/carddisp.pl?gene=ZKSCAN1
PTPN12	Protein Tyrosine Phosphatase Non-Receptor Type 12	Protein Coding	Q05209	60	GC07P077537	19.8283	https://www.genecards.org/cgi-bin/carddisp.pl?gene=PTPN12
NQO2	N-Ribosyldihydronicotinamide:Quinone Dehydrogenase 2	Protein Coding	P16083	58	GC06P008752	19.8233	https://www.genecards.org/cgi-bin/carddisp.pl?gene=NQO2
MIR198	MicroRNA 198	RNA Gene		22	GC03M120395	19.8175	https://www.genecards.org/cgi-bin/carddisp.pl?gene=MIR198
ALOX5	Arachidonate 5-Lipoxygenase	Protein Coding	P09917	62	GC10P045374	19.8101	https://www.genecards.org/cgi-bin/carddisp.pl?gene=ALOX5
ALDH1A1	Aldehyde Dehydrogenase 1 Family Member A1	Protein Coding	P00352	60	GC09M072900	19.7909	https://www.genecards.org/cgi-bin/carddisp.pl?gene=ALDH1A1
CDKN2C	Cyclin Dependent Kinase Inhibitor 2C	Protein Coding	P42773	57	GC01P050960	19.7881	https://www.genecards.org/cgi-bin/carddisp.pl?gene=CDKN2C
ANGPT1	Angiopoietin 1	Protein Coding	Q15389	59	GC08M107246	19.7804	https://www.genecards.org/cgi-bin/carddisp.pl?gene=ANGPT1
CTSE	Cathepsin E	Protein Coding	P14091	56	GC01M206009	19.7589	https://www.genecards.org/cgi-bin/carddisp.pl?gene=CTSE
MIR4435-2HG	MIR4435-2 Host Gene	RNA Gene		25	GC02M113813	19.757	https://www.genecards.org/cgi-bin/carddisp.pl?gene=MIR4435-2HG
SGK1	Serum/Glucocorticoid Regulated Kinase 1	Protein Coding	O00141	63	GC06M134169	19.7481	https://www.genecards.org/cgi-bin/carddisp.pl?gene=SGK1
RPS6KB1	Ribosomal Protein S6 Kinase B1	Protein Coding	P23443	63	GC17P059893	19.7295	https://www.genecards.org/cgi-bin/carddisp.pl?gene=RPS6KB1
YTHDC2	YTH N6-Methyladenosine RNA Binding Protein C2	Protein Coding	Q9H6S0	50	GC05P113513	19.7238	https://www.genecards.org/cgi-bin/carddisp.pl?gene=YTHDC2
REST	RE1 Silencing Transcription Factor	Protein Coding	Q13127	56	GC04P056907	19.7189	https://www.genecards.org/cgi-bin/carddisp.pl?gene=REST
PLG	Plasminogen	Protein Coding	P00747	63	GC06P160702	19.7157	https://www.genecards.org/cgi-bin/carddisp.pl?gene=PLG
KAT7	Lysine Acetyltransferase 7	Protein Coding	O95251	57	GC17P049788	19.7068	https://www.genecards.org/cgi-bin/carddisp.pl?gene=KAT7
LDHA	Lactate Dehydrogenase A	Protein Coding	P00338	64	GC11P018394	19.7052	https://www.genecards.org/cgi-bin/carddisp.pl?gene=LDHA
PTHLH	Parathyroid Hormone Like Hormone	Protein Coding	P12272	59	GC12M034778	19.669	https://www.genecards.org/cgi-bin/carddisp.pl?gene=PTHLH
DLL1	Delta Like Canonical Notch Ligand 1	Protein Coding	O00548	57	GC06M170282	19.6687	https://www.genecards.org/cgi-bin/carddisp.pl?gene=DLL1
ACTN4	Actinin Alpha 4	Protein Coding	O43707	60	GC19P038647	19.6491	https://www.genecards.org/cgi-bin/carddisp.pl?gene=ACTN4
MC1R	Melanocortin 1 Receptor	Protein Coding	Q01726	60	GC16P089912	19.6455	https://www.genecards.org/cgi-bin/carddisp.pl?gene=MC1R
CD36	CD36 Molecule (CD36 Blood Group)	Protein Coding	P16671	63	GC07P080369	19.6117	https://www.genecards.org/cgi-bin/carddisp.pl?gene=CD36
MACF1	Microtubule Actin Crosslinking Factor 1	Protein Coding	O94854	54	GC01P069675	19.5964	https://www.genecards.org/cgi-bin/carddisp.pl?gene=MACF1
AFP	Alpha Fetoprotein	Protein Coding	P02771	60	GC04P073431	19.5849	https://www.genecards.org/cgi-bin/carddisp.pl?gene=AFP
S100A9	S100 Calcium Binding Protein A9	Protein Coding	P06702	56	GC01P153357	19.5812	https://www.genecards.org/cgi-bin/carddisp.pl?gene=S100A9
DKK1	Dickkopf WNT Signaling Pathway Inhibitor 1	Protein Coding	O94907	57	GC10P052314	19.5446	https://www.genecards.org/cgi-bin/carddisp.pl?gene=DKK1
CALCA	Calcitonin Related Polypeptide Alpha	Protein Coding	P06881	57	GC11M014966	19.5413	https://www.genecards.org/cgi-bin/carddisp.pl?gene=CALCA
TPX2	TPX2 Microtubule Nucleation Factor	Protein Coding	Q9ULW0	54	GC20P031739	19.541	https://www.genecards.org/cgi-bin/carddisp.pl?gene=TPX2
HMMR-AS1	HMMR Antisense RNA 1	RNA Gene		25	GC05M163482	19.5308	https://www.genecards.org/cgi-bin/carddisp.pl?gene=HMMR-AS1
EZR	Ezrin	Protein Coding	P15311	59	GC06M158765	19.5297	https://www.genecards.org/cgi-bin/carddisp.pl?gene=EZR
MIR190A	MicroRNA 190a	RNA Gene		28	GC15P190347	19.512	https://www.genecards.org/cgi-bin/carddisp.pl?gene=MIR190A
CYP2C19	Cytochrome P450 Family 2 Subfamily C Member 19	Protein Coding	P33261	58	GC10P094762	19.4956	https://www.genecards.org/cgi-bin/carddisp.pl?gene=CYP2C19
NOS3	Nitric Oxide Synthase 3	Protein Coding	P29474	63	GC07P163654	19.4865	https://www.genecards.org/cgi-bin/carddisp.pl?gene=NOS3
TFDP1	Transcription Factor Dp-1	Protein Coding	Q14186	56	GC13P113584	19.4794	https://www.genecards.org/cgi-bin/carddisp.pl?gene=TFDP1
ATF3	Activating Transcription Factor 3	Protein Coding	P18847	57	GC01P212565	19.469	https://www.genecards.org/cgi-bin/carddisp.pl?gene=ATF3
WIF1	WNT Inhibitory Factor 1	Protein Coding	Q9Y5W5	55	GC12M065050	19.4663	https://www.genecards.org/cgi-bin/carddisp.pl?gene=WIF1
PAK1	P21 (RAC1) Activated Kinase 1	Protein Coding	Q13153	64	GC11M136938	19.4506	https://www.genecards.org/cgi-bin/carddisp.pl?gene=PAK1
MIR582	MicroRNA 582	RNA Gene		28	GC05M059703	19.4416	https://www.genecards.org/cgi-bin/carddisp.pl?gene=MIR582
TNFRSF11B	TNF Receptor Superfamily Member 11b	Protein Coding	O00300	60	GC08M118923	19.4148	https://www.genecards.org/cgi-bin/carddisp.pl?gene=TNFRSF11B
USP48	Ubiquitin Specific Peptidase 48	Protein Coding	Q86UV5	52	GC01M021678	19.4125	https://www.genecards.org/cgi-bin/carddisp.pl?gene=USP48
SFN	Stratifin	Protein Coding	P31947	57	GC01P069098	19.4062	https://www.genecards.org/cgi-bin/carddisp.pl?gene=SFN
TET2	Tet Methylcytosine Dioxygenase 2	Protein Coding	Q6N021	59	GC04P105145	19.3816	https://www.genecards.org/cgi-bin/carddisp.pl?gene=TET2
FZD5	Frizzled Class Receptor 5	Protein Coding	Q13467	58	GC02M207762	19.3732	https://www.genecards.org/cgi-bin/carddisp.pl?gene=FZD5
MIR449A	MicroRNA 449a	RNA Gene		29	GC05M055171	19.3651	https://www.genecards.org/cgi-bin/carddisp.pl?gene=MIR449A
ENO1	Enolase 1	Protein Coding	P06733	61	GC01M008861	19.3466	https://www.genecards.org/cgi-bin/carddisp.pl?gene=ENO1
TSHZ3	Teashirt Zinc Finger Homeobox 3	Protein Coding	Q63HK5	50	GC19M104833	19.3441	https://www.genecards.org/cgi-bin/carddisp.pl?gene=TSHZ3
NEK2	NIMA Related Kinase 2	Protein Coding	P51955	63	GC01M211658	19.3376	https://www.genecards.org/cgi-bin/carddisp.pl?gene=NEK2
CHGA	Chromogranin A	Protein Coding	P10645	56	GC14P094540	19.3343	https://www.genecards.org/cgi-bin/carddisp.pl?gene=CHGA
MAGI2	Membrane Associated Guanylate Kinase, WW And PDZ Domain Containing 2	Protein Coding	Q86UL8	54	GC07M078017	19.3332	https://www.genecards.org/cgi-bin/carddisp.pl?gene=MAGI2
MIR19B1	MicroRNA 19b-1	RNA Gene		26	GC13P091733	19.3329	https://www.genecards.org/cgi-bin/carddisp.pl?gene=MIR19B1
HLA-DQB1	Major Histocompatibility Complex, Class II, DQ Beta 1	Protein Coding	P01920	57	GC06M103395	19.3265	https://www.genecards.org/cgi-bin/carddisp.pl?gene=HLA-DQB1
MUC17	Mucin 17, Cell Surface Associated	Protein Coding	Q685J3	49	GC07P101020	19.3247	https://www.genecards.org/cgi-bin/carddisp.pl?gene=MUC17
TACC3	Transforming Acidic Coiled-Coil Containing Protein 3	Protein Coding	Q9Y6A5	55	GC04P009304	19.3114	https://www.genecards.org/cgi-bin/carddisp.pl?gene=TACC3
THBS3	Thrombospondin 3	Protein Coding	P49746	52	GC01M155195	19.311	https://www.genecards.org/cgi-bin/carddisp.pl?gene=THBS3
STAT6	Signal Transducer And Activator Of Transcription 6	Protein Coding	P42226	64	GC12M057095	19.3088	https://www.genecards.org/cgi-bin/carddisp.pl?gene=STAT6
LOX	Lysyl Oxidase	Protein Coding	P28300	60	GC05M122063	19.3058	https://www.genecards.org/cgi-bin/carddisp.pl?gene=LOX
EPHA3	EPH Receptor A3	Protein Coding	P29320	60	GC03P089077	19.2881	https://www.genecards.org/cgi-bin/carddisp.pl?gene=EPHA3
NBAT1	Neuroblastoma Associated Transcript 1	RNA Gene		25	GC06M022481	19.2868	https://www.genecards.org/cgi-bin/carddisp.pl?gene=NBAT1
NEK9	NIMA Related Kinase 9	Protein Coding	Q8TD19	58	GC14M075079	19.2327	https://www.genecards.org/cgi-bin/carddisp.pl?gene=NEK9
POLB	DNA Polymerase Beta	Protein Coding	P06746	59	GC08P042338	19.1961	https://www.genecards.org/cgi-bin/carddisp.pl?gene=POLB
CD8A	CD8 Subunit Alpha	Protein Coding	P01732	61	GC02M086784	19.1938	https://www.genecards.org/cgi-bin/carddisp.pl?gene=CD8A
GRM8	Glutamate Metabotropic Receptor 8	Protein Coding	O00222	59	GC07M126438	19.1924	https://www.genecards.org/cgi-bin/carddisp.pl?gene=GRM8
LINC01234	Long Intergenic Non-Protein Coding RNA 1234	RNA Gene		25	GC12M113584	19.1889	https://www.genecards.org/cgi-bin/carddisp.pl?gene=LINC01234
RHOC	Ras Homolog Family Member C	Protein Coding	P08134	54	GC01M112701	19.1692	https://www.genecards.org/cgi-bin/carddisp.pl?gene=RHOC
SEZ6L	Seizure Related 6 Homolog Like	Protein Coding	Q9BYH1	50	GC22P026169	19.1666	https://www.genecards.org/cgi-bin/carddisp.pl?gene=SEZ6L
THBS4	Thrombospondin 4	Protein Coding	P35443	55	GC05P079991	19.1412	https://www.genecards.org/cgi-bin/carddisp.pl?gene=THBS4
SIRT1	Sirtuin 1	Protein Coding	Q96EB6	62	GC10P067884	19.1237	https://www.genecards.org/cgi-bin/carddisp.pl?gene=SIRT1
IRS2	Insulin Receptor Substrate 2	Protein Coding	Q9Y4H2	59	GC13M109752	19.1116	https://www.genecards.org/cgi-bin/carddisp.pl?gene=IRS2
MIR337	MicroRNA 337	RNA Gene		28	GC14P120226	19.1089	https://www.genecards.org/cgi-bin/carddisp.pl?gene=MIR337
PIM1	Pim-1 Proto-Oncogene, Serine/Threonine Kinase	Protein Coding	P11309	62	GC06P173215	19.1087	https://www.genecards.org/cgi-bin/carddisp.pl?gene=PIM1
KRT5	Keratin 5	Protein Coding	P13647	59	GC12M052514	19.0663	https://www.genecards.org/cgi-bin/carddisp.pl?gene=KRT5
ADA	Adenosine Deaminase	Protein Coding	P00813	64	GC20M044620	19.0634	https://www.genecards.org/cgi-bin/carddisp.pl?gene=ADA
ELAVL1	ELAV Like RNA Binding Protein 1	Protein Coding	Q15717	54	GC19M007958	19.0543	https://www.genecards.org/cgi-bin/carddisp.pl?gene=ELAVL1
GJB2	Gap Junction Protein Beta 2	Protein Coding	P29033	59	GC13M020187	19.0486	https://www.genecards.org/cgi-bin/carddisp.pl?gene=GJB2
MT-CO1	Mitochondrially Encoded Cytochrome C Oxidase I	Protein Coding	P00395	46	GCMTP005906	19.0398	https://www.genecards.org/cgi-bin/carddisp.pl?gene=MT-CO1
PDGFRL	Platelet Derived Growth Factor Receptor Like	Protein Coding	Q15198	53	GC08P017576	19.0323	https://www.genecards.org/cgi-bin/carddisp.pl?gene=PDGFRL
OXA1L	OXA1L Mitochondrial Inner Membrane Protein	Protein Coding	Q15070	51	GC14P022766	19.0178	https://www.genecards.org/cgi-bin/carddisp.pl?gene=OXA1L
CUL1	Cullin 1	Protein Coding	Q13616	59	GC07P148697	19.015	https://www.genecards.org/cgi-bin/carddisp.pl?gene=CUL1
FGF6	Fibroblast Growth Factor 6	Protein Coding	P10767	53	GC12M034340	19.0061	https://www.genecards.org/cgi-bin/carddisp.pl?gene=FGF6
ADRM1	ADRM1 26S Proteasome Ubiquitin Receptor	Protein Coding	Q16186	54	GC20P062302	19.0002	https://www.genecards.org/cgi-bin/carddisp.pl?gene=ADRM1
XRCC5	X-Ray Repair Cross Complementing 5	Protein Coding	P13010	57	GC02P216107	18.9954	https://www.genecards.org/cgi-bin/carddisp.pl?gene=XRCC5
MIR490	MicroRNA 490	RNA Gene		26	GC07P136903	18.9837	https://www.genecards.org/cgi-bin/carddisp.pl?gene=MIR490
DELEC1	Deleted In Esophageal Cancer 1	RNA Gene	Q9P2X7	33	GC09P149278	18.9797	https://www.genecards.org/cgi-bin/carddisp.pl?gene=DELEC1
CCR7	C-C Motif Chemokine Receptor 7	Protein Coding	P32248	57	GC17M093375	18.9725	https://www.genecards.org/cgi-bin/carddisp.pl?gene=CCR7
LGALS1	Galectin 1	Protein Coding	P09382	56	GC22P037675	18.9688	https://www.genecards.org/cgi-bin/carddisp.pl?gene=LGALS1
SOCS3	Suppressor Of Cytokine Signaling 3	Protein Coding	O14543	57	GC17M078356	18.9226	https://www.genecards.org/cgi-bin/carddisp.pl?gene=SOCS3
NCOR2	Nuclear Receptor Corepressor 2	Protein Coding	Q9Y618	56	GC12M124324	18.9226	https://www.genecards.org/cgi-bin/carddisp.pl?gene=NCOR2
KCNN3	Potassium Calcium-Activated Channel Subfamily N Member 3	Protein Coding	Q9UGI6	56	GC01M154697	18.9171	https://www.genecards.org/cgi-bin/carddisp.pl?gene=KCNN3
FBN1	Fibrillin 1	Protein Coding	P35555	60	GC15M048408	18.9132	https://www.genecards.org/cgi-bin/carddisp.pl?gene=FBN1
YBX1	Y-Box Binding Protein 1	Protein Coding	P67809	53	GC01P042682	18.9053	https://www.genecards.org/cgi-bin/carddisp.pl?gene=YBX1
KIR3DL1	Killer Cell Immunoglobulin Like Receptor, Three Ig Domains And Long Cytoplasmic Tail 1	Protein Coding	P43629	51	GC19P143552	18.8858	https://www.genecards.org/cgi-bin/carddisp.pl?gene=KIR3DL1
CHRM3	Cholinergic Receptor Muscarinic 3	Protein Coding	P20309	61	GC01P239386	18.8851	https://www.genecards.org/cgi-bin/carddisp.pl?gene=CHRM3
MTAP	Methylthioadenosine Phosphorylase	Protein Coding	Q13126	62	GC09P021925	18.8787	https://www.genecards.org/cgi-bin/carddisp.pl?gene=MTAP
ETS2	ETS Proto-Oncogene 2, Transcription Factor	Protein Coding	P15036	53	GC21P038805	18.8503	https://www.genecards.org/cgi-bin/carddisp.pl?gene=ETS2
LINC02605	Long Intergenic Non-Protein Coding RNA 2605	RNA Gene		21	GC08P078838	18.8353	https://www.genecards.org/cgi-bin/carddisp.pl?gene=LINC02605
TMEFF2	Transmembrane Protein With EGF Like And Two Follistatin Like Domains 2	Protein Coding	Q9UIK5	52	GC02M191950	18.799	https://www.genecards.org/cgi-bin/carddisp.pl?gene=TMEFF2
MYB	MYB Proto-Oncogene, Transcription Factor	Protein Coding	P10242	62	GC06P135181	18.7971	https://www.genecards.org/cgi-bin/carddisp.pl?gene=MYB
RMRP	RNA Component Of Mitochondrial RNA Processing Endoribonuclease	RNA Gene		32	GC09M035717	18.7889	https://www.genecards.org/cgi-bin/carddisp.pl?gene=RMRP
PPP2R5C	Protein Phosphatase 2 Regulatory Subunit B'Gamma	Protein Coding	Q13362	54	GC14P120313	18.7883	https://www.genecards.org/cgi-bin/carddisp.pl?gene=PPP2R5C
UPK1A	Uroplakin 1A	Protein Coding	O00322	50	GC19P142829	18.7829	https://www.genecards.org/cgi-bin/carddisp.pl?gene=UPK1A
BMP2	Bone Morphogenetic Protein 2	Protein Coding	P12643	59	GC20P006767	18.7756	https://www.genecards.org/cgi-bin/carddisp.pl?gene=BMP2
TOP2B	DNA Topoisomerase II Beta	Protein Coding	Q02880	58	GC03M028261	18.7571	https://www.genecards.org/cgi-bin/carddisp.pl?gene=TOP2B
DKC1	Dyskerin Pseudouridine Synthase 1	Protein Coding	O60832	60	GC0XP154762	18.7452	https://www.genecards.org/cgi-bin/carddisp.pl?gene=DKC1
LOC107982234	WT1/WT1-AS Bi-Directional Promoter Region	Functional Element		11	GC11P032430	18.7029	https://www.genecards.org/cgi-bin/carddisp.pl?gene=LOC107982234
MAML1	Mastermind Like Transcriptional Coactivator 1	Protein Coding	Q92585	53	GC05P179732	18.697	https://www.genecards.org/cgi-bin/carddisp.pl?gene=MAML1
RLIM	Ring Finger Protein, LIM Domain Interacting	Protein Coding	Q9NVW2	50	GC0XM074830	18.6933	https://www.genecards.org/cgi-bin/carddisp.pl?gene=RLIM
RIPK1	Receptor Interacting Serine/Threonine Kinase 1	Protein Coding	Q13546	64	GC06P008764	18.6835	https://www.genecards.org/cgi-bin/carddisp.pl?gene=RIPK1
MIR515-1	MicroRNA 515-1	RNA Gene		25	GC19P053679	18.6724	https://www.genecards.org/cgi-bin/carddisp.pl?gene=MIR515-1
CD34	CD34 Molecule	Protein Coding	P28906	58	GC01M207880	18.6688	https://www.genecards.org/cgi-bin/carddisp.pl?gene=CD34
CYP24A1	Cytochrome P450 Family 24 Subfamily A Member 1	Protein Coding	Q07973	60	GC20M054153	18.6669	https://www.genecards.org/cgi-bin/carddisp.pl?gene=CYP24A1
MCM7	Minichromosome Maintenance Complex Component 7	Protein Coding	P33993	59	GC07M100092	18.6584	https://www.genecards.org/cgi-bin/carddisp.pl?gene=MCM7
ILK	Integrin Linked Kinase	Protein Coding	Q13418	59	GC11P016030	18.6454	https://www.genecards.org/cgi-bin/carddisp.pl?gene=ILK
MBD4	Methyl-CpG Binding Domain 4, DNA Glycosylase	Protein Coding	O95243	56	GC03M129430	18.6297	https://www.genecards.org/cgi-bin/carddisp.pl?gene=MBD4
SYNE1	Spectrin Repeat Containing Nuclear Envelope Protein 1	Protein Coding	Q8NF91	53	GC06M152121	18.6233	https://www.genecards.org/cgi-bin/carddisp.pl?gene=SYNE1
APOB	Apolipoprotein B	Protein Coding	P04114	59	GC02M020956	18.6184	https://www.genecards.org/cgi-bin/carddisp.pl?gene=APOB
L1CAM	L1 Cell Adhesion Molecule	Protein Coding	P32004	60	GC0XM153864	18.6155	https://www.genecards.org/cgi-bin/carddisp.pl?gene=L1CAM
S100A2	S100 Calcium Binding Protein A2	Protein Coding	P29034	54	GC01M153561	18.5839	https://www.genecards.org/cgi-bin/carddisp.pl?gene=S100A2
ENPP7	Ectonucleotide Pyrophosphatase/Phosphodiesterase 7	Protein Coding	Q6UWV6	51	GC17P079730	18.5676	https://www.genecards.org/cgi-bin/carddisp.pl?gene=ENPP7
STUB1	STIP1 Homology And U-Box Containing Protein 1	Protein Coding	Q9UNE7	57	GC16P112233	18.5604	https://www.genecards.org/cgi-bin/carddisp.pl?gene=STUB1
RASAL2	RAS Protein Activator Like 2	Protein Coding	Q9UJF2	50	GC01P178093	18.5174	https://www.genecards.org/cgi-bin/carddisp.pl?gene=RASAL2
HABP2	Hyaluronan Binding Protein 2	Protein Coding	Q14520	59	GC10P113550	18.4855	https://www.genecards.org/cgi-bin/carddisp.pl?gene=HABP2
GRP	Gastrin Releasing Peptide	Protein Coding	P07492	53	GC18P059220	18.4745	https://www.genecards.org/cgi-bin/carddisp.pl?gene=GRP
NDRG1	N-Myc Downstream Regulated 1	Protein Coding	Q92597	57	GC08M133237	18.4648	https://www.genecards.org/cgi-bin/carddisp.pl?gene=NDRG1
NGFR	Nerve Growth Factor Receptor	Protein Coding	P08138	60	GC17P049495	18.4647	https://www.genecards.org/cgi-bin/carddisp.pl?gene=NGFR
GSTA1	Glutathione S-Transferase Alpha 1	Protein Coding	P08263	54	GC06M052791	18.4375	https://www.genecards.org/cgi-bin/carddisp.pl?gene=GSTA1
HIC1	HIC ZBTB Transcriptional Repressor 1	Protein Coding	Q14526	53	GC17P002054	18.4232	https://www.genecards.org/cgi-bin/carddisp.pl?gene=HIC1
ITCH	Itchy E3 Ubiquitin Protein Ligase	Protein Coding	Q96J02	60	GC20P034363	18.4193	https://www.genecards.org/cgi-bin/carddisp.pl?gene=ITCH
POSTN	Periostin	Protein Coding	Q15063	56	GC13M037562	18.4175	https://www.genecards.org/cgi-bin/carddisp.pl?gene=POSTN
SUZ12	SUZ12 Polycomb Repressive Complex 2 Subunit	Protein Coding	Q15022	55	GC17P031937	18.4018	https://www.genecards.org/cgi-bin/carddisp.pl?gene=SUZ12
POLR1HASP	POLR1H Antisense, Pseudogene	Pseudogene		27	GC06M106019	18.3885	https://www.genecards.org/cgi-bin/carddisp.pl?gene=POLR1HASP
ATP2B4	ATPase Plasma Membrane Ca2+ Transporting 4	Protein Coding	P23634	58	GC01P203626	18.3821	https://www.genecards.org/cgi-bin/carddisp.pl?gene=ATP2B4
METTL3	Methyltransferase 3, N6-Adenosine-Methyltransferase Complex Catalytic Subunit	Protein Coding	Q86U44	54	GC14M021498	18.3819	https://www.genecards.org/cgi-bin/carddisp.pl?gene=METTL3
LINC00261	Long Intergenic Non-Protein Coding RNA 261	RNA Gene		26	GC20M022529	18.3768	https://www.genecards.org/cgi-bin/carddisp.pl?gene=LINC00261
MIR422A	MicroRNA 422a	RNA Gene		25	GC15M063870	18.3615	https://www.genecards.org/cgi-bin/carddisp.pl?gene=MIR422A
MIR340	MicroRNA 340	RNA Gene		28	GC05M180015	18.3514	https://www.genecards.org/cgi-bin/carddisp.pl?gene=MIR340
SFRP2	Secreted Frizzled Related Protein 2	Protein Coding	Q96HF1	53	GC04M153780	18.3405	https://www.genecards.org/cgi-bin/carddisp.pl?gene=SFRP2
EWSR1	EWS RNA Binding Protein 1	Protein Coding	Q01844	57	GC22P086642	18.3276	https://www.genecards.org/cgi-bin/carddisp.pl?gene=EWSR1
MECOM	MDS1 And EVI1 Complex Locus	Protein Coding	Q03112	60	GC03M169083	18.3229	https://www.genecards.org/cgi-bin/carddisp.pl?gene=MECOM
DMD	Dystrophin	Protein Coding	P11532	58	GC0XM031097	18.3051	https://www.genecards.org/cgi-bin/carddisp.pl?gene=DMD
XRCC6	X-Ray Repair Cross Complementing 6	Protein Coding	P12956	58	GC22P087042	18.2981	https://www.genecards.org/cgi-bin/carddisp.pl?gene=XRCC6
ITIH5	Inter-Alpha-Trypsin Inhibitor Heavy Chain 5	Protein Coding	Q86UX2	51	GC10M007559	18.2953	https://www.genecards.org/cgi-bin/carddisp.pl?gene=ITIH5
HOXA11	Homeobox A11	Protein Coding	P31270	54	GC07M028174	18.2819	https://www.genecards.org/cgi-bin/carddisp.pl?gene=HOXA11
KIF16B	Kinesin Family Member 16B	Protein Coding	Q96L93	48	GC20M016272	18.2799	https://www.genecards.org/cgi-bin/carddisp.pl?gene=KIF16B
FAP	Fibroblast Activation Protein Alpha	Protein Coding	Q12884	59	GC02M162170	18.2671	https://www.genecards.org/cgi-bin/carddisp.pl?gene=FAP
LCP1	Lymphocyte Cytosolic Protein 1	Protein Coding	P13796	54	GC13M046132	18.2593	https://www.genecards.org/cgi-bin/carddisp.pl?gene=LCP1
FEZF1-AS1	FEZF1 Antisense RNA 1	RNA Gene		25	GC07P122303	18.2534	https://www.genecards.org/cgi-bin/carddisp.pl?gene=FEZF1-AS1
CXADR	CXADR Ig-Like Cell Adhesion Molecule	Protein Coding	P78310	57	GC21P017513	18.2482	https://www.genecards.org/cgi-bin/carddisp.pl?gene=CXADR
CD24	CD24 Molecule	Protein Coding	P25063	46	GC06M106969	18.2421	https://www.genecards.org/cgi-bin/carddisp.pl?gene=CD24
LOC109504725	Androgen Receptor Repeat Instability Region	Functional Element		11	GC0XP067546	18.2264	https://www.genecards.org/cgi-bin/carddisp.pl?gene=LOC109504725
ITGA5	Integrin Subunit Alpha 5	Protein Coding	P08648	60	GC12M060054	18.2241	https://www.genecards.org/cgi-bin/carddisp.pl?gene=ITGA5
RAG1	Recombination Activating 1	Protein Coding	P15918	56	GC11P036554	18.212	https://www.genecards.org/cgi-bin/carddisp.pl?gene=RAG1
JAG1	Jagged Canonical Notch Ligand 1	Protein Coding	P78504	63	GC20M010637	18.1927	https://www.genecards.org/cgi-bin/carddisp.pl?gene=JAG1
ASXL1	ASXL Transcriptional Regulator 1	Protein Coding	Q8IXJ9	55	GC20P047046	18.1908	https://www.genecards.org/cgi-bin/carddisp.pl?gene=ASXL1
HDAC4	Histone Deacetylase 4	Protein Coding	P56524	65	GC02M239048	18.1866	https://www.genecards.org/cgi-bin/carddisp.pl?gene=HDAC4
IGFBP7	Insulin Like Growth Factor Binding Protein 7	Protein Coding	Q16270	59	GC04M057030	18.1635	https://www.genecards.org/cgi-bin/carddisp.pl?gene=IGFBP7
BIRC2	Baculoviral IAP Repeat Containing 2	Protein Coding	Q13490	61	GC11P102347	18.1574	https://www.genecards.org/cgi-bin/carddisp.pl?gene=BIRC2
CCN2	Cellular Communication Network Factor 2	Protein Coding	P29279	59	GC06M131948	18.1553	https://www.genecards.org/cgi-bin/carddisp.pl?gene=CCN2
SOD2-OT1	SOD2 Overlapping Transcript 1	RNA Gene		20	GC06M159772	18.153	https://www.genecards.org/cgi-bin/carddisp.pl?gene=SOD2-OT1
CUBN	Cubilin	Protein Coding	O60494	59	GC10M016824	18.1512	https://www.genecards.org/cgi-bin/carddisp.pl?gene=CUBN
FPR1	Formyl Peptide Receptor 1	Protein Coding	P21462	59	GC19M051745	18.143	https://www.genecards.org/cgi-bin/carddisp.pl?gene=FPR1
BAD	BCL2 Associated Agonist Of Cell Death	Protein Coding	Q92934	57	GC11M136512	18.135	https://www.genecards.org/cgi-bin/carddisp.pl?gene=BAD
CXCR2	C-X-C Motif Chemokine Receptor 2	Protein Coding	P25025	63	GC02P218125	18.1148	https://www.genecards.org/cgi-bin/carddisp.pl?gene=CXCR2
EBAG9	Estrogen Receptor Binding Site Associated Antigen 9	Protein Coding	O00559	48	GC08P109558	18.1117	https://www.genecards.org/cgi-bin/carddisp.pl?gene=EBAG9
CEACAM1	CEA Cell Adhesion Molecule 1	Protein Coding	P13688	57	GC19M042507	18.0919	https://www.genecards.org/cgi-bin/carddisp.pl?gene=CEACAM1
DACOR1	DNMT1-Associated Colon Cancer Repressed LncRNA 1	RNA Gene		10	GC15U902209	18.0764	https://www.genecards.org/cgi-bin/carddisp.pl?gene=DACOR1
NFKB2	Nuclear Factor Kappa B Subunit 2	Protein Coding	Q00653	66	GC10P102394	18.0603	https://www.genecards.org/cgi-bin/carddisp.pl?gene=NFKB2
YY1	YY1 Transcription Factor	Protein Coding	P25490	61	GC14P100238	18.0563	https://www.genecards.org/cgi-bin/carddisp.pl?gene=YY1
MIR7-1	MicroRNA 7-1	RNA Gene		25	GC09M119625	18.0443	https://www.genecards.org/cgi-bin/carddisp.pl?gene=MIR7-1
MAP3K6	Mitogen-Activated Protein Kinase Kinase Kinase 6	Protein Coding	O95382	52	GC01M034202	18.0373	https://www.genecards.org/cgi-bin/carddisp.pl?gene=MAP3K6
GRWD1	Glutamate Rich WD Repeat Containing 1	Protein Coding	Q9BQ67	47	GC19P048445	18.0318	https://www.genecards.org/cgi-bin/carddisp.pl?gene=GRWD1
MAP3K8	Mitogen-Activated Protein Kinase Kinase Kinase 8	Protein Coding	P41279	59	GC10P031129	18.0137	https://www.genecards.org/cgi-bin/carddisp.pl?gene=MAP3K8
FANCD2OS	FANCD2 Opposite Strand	Protein Coding	Q96PS1	38	GC03M011018	18.012	https://www.genecards.org/cgi-bin/carddisp.pl?gene=FANCD2OS
MUC4	Mucin 4, Cell Surface Associated	Protein Coding	Q99102	52	GC03M195746	18.004	https://www.genecards.org/cgi-bin/carddisp.pl?gene=MUC4
CD80	CD80 Molecule	Protein Coding	P33681	56	GC03M119524	18.0024	https://www.genecards.org/cgi-bin/carddisp.pl?gene=CD80
PDK1	Pyruvate Dehydrogenase Kinase 1	Protein Coding	Q15118	60	GC02P172555	17.9516	https://www.genecards.org/cgi-bin/carddisp.pl?gene=PDK1
CD40LG	CD40 Ligand	Protein Coding	P29965	63	GC0XP136649	17.9289	https://www.genecards.org/cgi-bin/carddisp.pl?gene=CD40LG
TUSC7	Tumor Suppressor Candidate 7	RNA Gene		23	GC03P116647	17.9145	https://www.genecards.org/cgi-bin/carddisp.pl?gene=TUSC7
TG	Thyroglobulin	Protein Coding	P01266	57	GC08P132866	17.8985	https://www.genecards.org/cgi-bin/carddisp.pl?gene=TG
CBFB	Core-Binding Factor Subunit Beta	Protein Coding	Q13951	60	GC16P113955	17.8923	https://www.genecards.org/cgi-bin/carddisp.pl?gene=CBFB
NCAM1	Neural Cell Adhesion Molecule 1	Protein Coding	P13591	61	GC11P112961	17.8688	https://www.genecards.org/cgi-bin/carddisp.pl?gene=NCAM1
SPEN	Spen Family Transcriptional Repressor	Protein Coding	Q96T58	53	GC01P068446	17.8542	https://www.genecards.org/cgi-bin/carddisp.pl?gene=SPEN
KIF20B	Kinesin Family Member 20B	Protein Coding	Q96Q89	47	GC10P089701	17.8472	https://www.genecards.org/cgi-bin/carddisp.pl?gene=KIF20B
RAD21	RAD21 Cohesin Complex Component	Protein Coding	O60216	57	GC08M116846	17.8427	https://www.genecards.org/cgi-bin/carddisp.pl?gene=RAD21
SNORD15A	Small Nucleolar RNA, C/D Box 15A	RNA Gene		25	GC11P075400	17.8417	https://www.genecards.org/cgi-bin/carddisp.pl?gene=SNORD15A
HYAL1	Hyaluronidase 1	Protein Coding	Q12794	60	GC03M050299	17.8311	https://www.genecards.org/cgi-bin/carddisp.pl?gene=HYAL1
IL6R	Interleukin 6 Receptor	Protein Coding	P08887	63	GC01P154405	17.8282	https://www.genecards.org/cgi-bin/carddisp.pl?gene=IL6R
ATG13	Autophagy Related 13	Protein Coding	O75143	53	GC11P048664	17.8195	https://www.genecards.org/cgi-bin/carddisp.pl?gene=ATG13
SORBS1	Sorbin And SH3 Domain Containing 1	Protein Coding	Q9BX66	53	GC10M095311	17.7941	https://www.genecards.org/cgi-bin/carddisp.pl?gene=SORBS1
KDM1A	Lysine Demethylase 1A	Protein Coding	O60341	61	GC01P023019	17.7895	https://www.genecards.org/cgi-bin/carddisp.pl?gene=KDM1A
UGT1A1	UDP Glucuronosyltransferase Family 1 Member A1	Protein Coding	P22309	64	GC02P233760	17.7883	https://www.genecards.org/cgi-bin/carddisp.pl?gene=UGT1A1
MMP12	Matrix Metallopeptidase 12	Protein Coding	P39900	59	GC11M102862	17.7865	https://www.genecards.org/cgi-bin/carddisp.pl?gene=MMP12
HMBS	Hydroxymethylbilane Synthase	Protein Coding	P08397	57	GC11P119084	17.7813	https://www.genecards.org/cgi-bin/carddisp.pl?gene=HMBS
AMER1	APC Membrane Recruitment Protein 1	Protein Coding	Q5JTC6	49	GC0XM064185	17.7807	https://www.genecards.org/cgi-bin/carddisp.pl?gene=AMER1
HOTAIRM1	HOXA Transcript Antisense RNA, Myeloid-Specific 1	RNA Gene		28	GC07P027095	17.7771	https://www.genecards.org/cgi-bin/carddisp.pl?gene=HOTAIRM1
NRP1	Neuropilin 1	Protein Coding	O14786	60	GC10M033177	17.773	https://www.genecards.org/cgi-bin/carddisp.pl?gene=NRP1
CDC42	Cell Division Cycle 42	Protein Coding	P60953	63	GC01P022052	17.7546	https://www.genecards.org/cgi-bin/carddisp.pl?gene=CDC42
CCNE2	Cyclin E2	Protein Coding	O96020	54	GC08M094879	17.75	https://www.genecards.org/cgi-bin/carddisp.pl?gene=CCNE2
MYCBP2	MYC Binding Protein 2	Protein Coding	O75592	51	GC13M077044	17.7329	https://www.genecards.org/cgi-bin/carddisp.pl?gene=MYCBP2
EDN1	Endothelin 1	Protein Coding	P05305	61	GC06P012696	17.7297	https://www.genecards.org/cgi-bin/carddisp.pl?gene=EDN1
FER1L4	Fer-1 Like Family Member 4 (Pseudogene)	Pseudogene		30	GC20M035558	17.721	https://www.genecards.org/cgi-bin/carddisp.pl?gene=FER1L4
KDM5B	Lysine Demethylase 5B	Protein Coding	Q9UGL1	57	GC01M202696	17.7167	https://www.genecards.org/cgi-bin/carddisp.pl?gene=KDM5B
SRGAP1	SLIT-ROBO Rho GTPase Activating Protein 1	Protein Coding	Q7Z6B7	55	GC12P070103	17.7135	https://www.genecards.org/cgi-bin/carddisp.pl?gene=SRGAP1
CKAP5	Cytoskeleton Associated Protein 5	Protein Coding	Q14008	54	GC11M136223	17.6896	https://www.genecards.org/cgi-bin/carddisp.pl?gene=CKAP5
MIR574	MicroRNA 574	RNA Gene		29	GC04P039444	17.6782	https://www.genecards.org/cgi-bin/carddisp.pl?gene=MIR574
AIFM1	Apoptosis Inducing Factor Mitochondria Associated 1	Protein Coding	O95831	63	GC0XM130129	17.6766	https://www.genecards.org/cgi-bin/carddisp.pl?gene=AIFM1
ITGAV	Integrin Subunit Alpha V	Protein Coding	P06756	61	GC02P186589	17.6706	https://www.genecards.org/cgi-bin/carddisp.pl?gene=ITGAV
DLEU2	Deleted In Lymphocytic Leukemia 2	RNA Gene		30	GC13M049913	17.6641	https://www.genecards.org/cgi-bin/carddisp.pl?gene=DLEU2
TUBB3	Tubulin Beta 3 Class III	Protein Coding	Q13509	63	GC16P115082	17.6492	https://www.genecards.org/cgi-bin/carddisp.pl?gene=TUBB3
LOC130004273	ATAC-STARR-Seq Lymphoblastoid Silent Region 2585	Functional Element		8	GC10P122635	17.6417	https://www.genecards.org/cgi-bin/carddisp.pl?gene=LOC130004273
EIF4G3	Eukaryotic Translation Initiation Factor 4 Gamma 3	Protein Coding	O43432	55	GC01M020806	17.6288	https://www.genecards.org/cgi-bin/carddisp.pl?gene=EIF4G3
HIP1	Huntingtin Interacting Protein 1	Protein Coding	O00291	56	GC07M075533	17.622	https://www.genecards.org/cgi-bin/carddisp.pl?gene=HIP1
GFRA3	GDNF Family Receptor Alpha 3	Protein Coding	O60609	55	GC05M138263	17.6216	https://www.genecards.org/cgi-bin/carddisp.pl?gene=GFRA3
HAS2	Hyaluronan Synthase 2	Protein Coding	Q92819	55	GC08M121612	17.6193	https://www.genecards.org/cgi-bin/carddisp.pl?gene=HAS2
LMOD1	Leiomodin 1	Protein Coding	P29536	52	GC01M201896	17.6177	https://www.genecards.org/cgi-bin/carddisp.pl?gene=LMOD1
LINC01772	Long Intergenic Non-Protein Coding RNA 1772	RNA Gene		23	GC01P068524	17.6083	https://www.genecards.org/cgi-bin/carddisp.pl?gene=LINC01772
MYRF	Myelin Regulatory Factor	Protein Coding	Q9Y2G1	50	GC11P103021	17.6075	https://www.genecards.org/cgi-bin/carddisp.pl?gene=MYRF
PRKCD	Protein Kinase C Delta	Protein Coding	Q05655	66	GC03P053156	17.6065	https://www.genecards.org/cgi-bin/carddisp.pl?gene=PRKCD
PTPRC	Protein Tyrosine Phosphatase Receptor Type C	Protein Coding	P08575	65	GC01P198607	17.5752	https://www.genecards.org/cgi-bin/carddisp.pl?gene=PTPRC
MIR30D	MicroRNA 30d	RNA Gene		26	GC08M134804	17.5657	https://www.genecards.org/cgi-bin/carddisp.pl?gene=MIR30D
ARHGEF15	Rho Guanine Nucleotide Exchange Factor 15	Protein Coding	O94989	50	GC17P008310	17.5651	https://www.genecards.org/cgi-bin/carddisp.pl?gene=ARHGEF15
FOXE1	Forkhead Box E1	Protein Coding	O00358	52	GC09P097853	17.5634	https://www.genecards.org/cgi-bin/carddisp.pl?gene=FOXE1
MMP8	Matrix Metallopeptidase 8	Protein Coding	P22894	60	GC11M137187	17.5583	https://www.genecards.org/cgi-bin/carddisp.pl?gene=MMP8
DUXAP10	Double Homeobox A Pseudogene 10	Pseudogene		18	GC14M019294	17.5459	https://www.genecards.org/cgi-bin/carddisp.pl?gene=DUXAP10
LIG1	DNA Ligase 1	Protein Coding	P18858	60	GC19M048115	17.5414	https://www.genecards.org/cgi-bin/carddisp.pl?gene=LIG1
TRPV1	Transient Receptor Potential Cation Channel Subfamily V Member 1	Protein Coding	Q8NER1	61	GC17M003565	17.5411	https://www.genecards.org/cgi-bin/carddisp.pl?gene=TRPV1
UPK1B	Uroplakin 1B	Protein Coding	O75841	47	GC03P119173	17.5147	https://www.genecards.org/cgi-bin/carddisp.pl?gene=UPK1B
HDAC2	Histone Deacetylase 2	Protein Coding	Q92769	66	GC06M113933	17.505	https://www.genecards.org/cgi-bin/carddisp.pl?gene=HDAC2
S100A7	S100 Calcium Binding Protein A7	Protein Coding	P31151	52	GC01M153457	17.5038	https://www.genecards.org/cgi-bin/carddisp.pl?gene=S100A7
TYR	Tyrosinase	Protein Coding	P14679	61	GC11P089177	17.4875	https://www.genecards.org/cgi-bin/carddisp.pl?gene=TYR
DPPA4	Developmental Pluripotency Associated 4	Protein Coding	Q7L190	50	GC03M109326	17.4858	https://www.genecards.org/cgi-bin/carddisp.pl?gene=DPPA4
FRGCA	FOXM1-Regulated, Gastric Cancer Associated	RNA Gene		20	GC21M043141	17.4766	https://www.genecards.org/cgi-bin/carddisp.pl?gene=FRGCA
GNRH1	Gonadotropin Releasing Hormone 1	Protein Coding	P01148	54	GC08M025419	17.4748	https://www.genecards.org/cgi-bin/carddisp.pl?gene=GNRH1
HNF4A	Hepatocyte Nuclear Factor 4 Alpha	Protein Coding	P41235	63	GC20P044355	17.4739	https://www.genecards.org/cgi-bin/carddisp.pl?gene=HNF4A
ABCE1	ATP Binding Cassette Subfamily E Member 1	Protein Coding	P61221	52	GC04P145097	17.4688	https://www.genecards.org/cgi-bin/carddisp.pl?gene=ABCE1
KLC1	Kinesin Light Chain 1	Protein Coding	Q07866	56	GC14P119269	17.4537	https://www.genecards.org/cgi-bin/carddisp.pl?gene=KLC1
FABP4	Fatty Acid Binding Protein 4	Protein Coding	P15090	56	GC08M081478	17.4448	https://www.genecards.org/cgi-bin/carddisp.pl?gene=FABP4
LAMC2	Laminin Subunit Gamma 2	Protein Coding	Q13753	60	GC01P183186	17.4367	https://www.genecards.org/cgi-bin/carddisp.pl?gene=LAMC2
ADIPOQ	Adiponectin, C1Q And Collagen Domain Containing	Protein Coding	Q15848	59	GC03P186842	17.4175	https://www.genecards.org/cgi-bin/carddisp.pl?gene=ADIPOQ
DIS3L	DIS3 Like Exosome 3'-5' Exoribonuclease	Protein Coding	Q8TF46	50	GC15P066293	17.3954	https://www.genecards.org/cgi-bin/carddisp.pl?gene=DIS3L
PKD1	Polycystin 1, Transient Receptor Potential Channel Interacting	Protein Coding	P98161	58	GC16M046369	17.3931	https://www.genecards.org/cgi-bin/carddisp.pl?gene=PKD1
COL1A2	Collagen Type I Alpha 2 Chain	Protein Coding	P08123	61	GC07P094394	17.3791	https://www.genecards.org/cgi-bin/carddisp.pl?gene=COL1A2
MTDH	Metadherin	Protein Coding	Q86UE4	52	GC08P097644	17.3782	https://www.genecards.org/cgi-bin/carddisp.pl?gene=MTDH
NRP2	Neuropilin 2	Protein Coding	O60462	57	GC02P205681	17.3597	https://www.genecards.org/cgi-bin/carddisp.pl?gene=NRP2
TRIM28	Tripartite Motif Containing 28	Protein Coding	Q13263	57	GC19P058544	17.356	https://www.genecards.org/cgi-bin/carddisp.pl?gene=TRIM28
CDC27	Cell Division Cycle 27	Protein Coding	P30260	54	GC17M047117	17.353	https://www.genecards.org/cgi-bin/carddisp.pl?gene=CDC27
MAGEA1	MAGE Family Member A1	Protein Coding	P43355	49	GC0XP153179	17.345	https://www.genecards.org/cgi-bin/carddisp.pl?gene=MAGEA1
REV3L	REV3 Like, DNA Directed Polymerase Zeta Catalytic Subunit	Protein Coding	O60673	57	GC06M111299	17.2948	https://www.genecards.org/cgi-bin/carddisp.pl?gene=REV3L
GFOD3P	Gfo/Idh/MocA-Like Oxidoreductase Domain Containing 3, Pseudogene	Pseudogene		26	GC01M003735	17.2915	https://www.genecards.org/cgi-bin/carddisp.pl?gene=GFOD3P
CSMD2	CUB And Sushi Multiple Domains 2	Protein Coding	Q7Z408	49	GC01M033513	17.2802	https://www.genecards.org/cgi-bin/carddisp.pl?gene=CSMD2
MIR100HG	Mir-100-Let-7a-2-Mir-125b-1 Cluster Host Gene	RNA Gene		26	GC11M137506	17.2701	https://www.genecards.org/cgi-bin/carddisp.pl?gene=MIR100HG
RHOB	Ras Homolog Family Member B	Protein Coding	P62745	57	GC02P020447	17.2686	https://www.genecards.org/cgi-bin/carddisp.pl?gene=RHOB
TRAF5	TNF Receptor Associated Factor 5	Protein Coding	O00463	54	GC01P211326	17.2631	https://www.genecards.org/cgi-bin/carddisp.pl?gene=TRAF5
BTG2	BTG Anti-Proliferation Factor 2	Protein Coding	P78543	52	GC01P203305	17.2589	https://www.genecards.org/cgi-bin/carddisp.pl?gene=BTG2
IGF2BP3	Insulin Like Growth Factor 2 MRNA Binding Protein 3	Protein Coding	O00425	54	GC07M023788	17.2558	https://www.genecards.org/cgi-bin/carddisp.pl?gene=IGF2BP3
CP	Ceruloplasmin	Protein Coding	P00450	62	GC03M149162	17.2538	https://www.genecards.org/cgi-bin/carddisp.pl?gene=CP
ZNF304	Zinc Finger Protein 304	Protein Coding	Q9HCX3	43	GC19P057351	17.2537	https://www.genecards.org/cgi-bin/carddisp.pl?gene=ZNF304
OPCML	Opioid Binding Protein/Cell Adhesion Molecule Like	Protein Coding	Q14982	53	GC11M132414	17.2487	https://www.genecards.org/cgi-bin/carddisp.pl?gene=OPCML
E2F2	E2F Transcription Factor 2	Protein Coding	Q14209	54	GC01M032607	17.2452	https://www.genecards.org/cgi-bin/carddisp.pl?gene=E2F2
MIRLET7F2	MicroRNA Let-7f-2	RNA Gene		25	GC0XM053942	17.2378	https://www.genecards.org/cgi-bin/carddisp.pl?gene=MIRLET7F2
MIR454	MicroRNA 454	RNA Gene		26	GC17M059137	17.2268	https://www.genecards.org/cgi-bin/carddisp.pl?gene=MIR454
H2AX	H2A.X Variant Histone	Protein Coding	P16104	56	GC11M137454	17.2244	https://www.genecards.org/cgi-bin/carddisp.pl?gene=H2AX
GRN	Granulin Precursor	Protein Coding	P28799	61	GC17P044345	17.2109	https://www.genecards.org/cgi-bin/carddisp.pl?gene=GRN
CD46	CD46 Molecule	Protein Coding	P15529	60	GC01P207752	17.2013	https://www.genecards.org/cgi-bin/carddisp.pl?gene=CD46
SLC7A5	Solute Carrier Family 7 Member 5	Protein Coding	Q01650	57	GC16M087830	17.1899	https://www.genecards.org/cgi-bin/carddisp.pl?gene=SLC7A5
SMUG1	Single-Strand-Selective Monofunctional Uracil-DNA Glycosylase 1	Protein Coding	Q53HV7	53	GC12M054121	17.1762	https://www.genecards.org/cgi-bin/carddisp.pl?gene=SMUG1
MIR627	MicroRNA 627	RNA Gene		23	GC15M042199	17.1729	https://www.genecards.org/cgi-bin/carddisp.pl?gene=MIR627
MT2A	Metallothionein 2A	Protein Coding	P02795	55	GC16P113711	17.1691	https://www.genecards.org/cgi-bin/carddisp.pl?gene=MT2A
ACTC1	Actin Alpha Cardiac Muscle 1	Protein Coding	P68032	58	GC15M034790	17.1684	https://www.genecards.org/cgi-bin/carddisp.pl?gene=ACTC1
AKAP9	A-Kinase Anchoring Protein 9	Protein Coding	Q99996	54	GC07P091940	17.1656	https://www.genecards.org/cgi-bin/carddisp.pl?gene=AKAP9
BID	BH3 Interacting Domain Death Agonist	Protein Coding	P55957	58	GC22M017734	17.1556	https://www.genecards.org/cgi-bin/carddisp.pl?gene=BID
HERC2	HECT And RLD Domain Containing E3 Ubiquitin Protein Ligase 2	Protein Coding	O95714	57	GC15M028111	17.1523	https://www.genecards.org/cgi-bin/carddisp.pl?gene=HERC2
IL13	Interleukin 13	Protein Coding	P35225	57	GC05P132656	17.1369	https://www.genecards.org/cgi-bin/carddisp.pl?gene=IL13
LAG3	Lymphocyte Activating 3	Protein Coding	P18627	53	GC12P068276	17.1353	https://www.genecards.org/cgi-bin/carddisp.pl?gene=LAG3
FAM215A	Family With Sequence Similarity 215 Member A	RNA Gene	Q9Y5M1	32	GC17P043917	17.1275	https://www.genecards.org/cgi-bin/carddisp.pl?gene=FAM215A
PCBP2-OT1	PCBP2 Overlapping Transcript 1	RNA Gene		15	GC12P053464	17.1255	https://www.genecards.org/cgi-bin/carddisp.pl?gene=PCBP2-OT1
ANXA2	Annexin A2	Protein Coding	P07355	60	GC15M060347	17.124	https://www.genecards.org/cgi-bin/carddisp.pl?gene=ANXA2
ARMC12	Armadillo Repeat Containing 12	Protein Coding	Q5T9G4	46	GC06P173196	17.1182	https://www.genecards.org/cgi-bin/carddisp.pl?gene=ARMC12
POLN	DNA Polymerase Nu	Protein Coding	Q7Z5Q5	47	GC04M006028	17.1152	https://www.genecards.org/cgi-bin/carddisp.pl?gene=POLN
HDAC6	Histone Deacetylase 6	Protein Coding	Q9UBN7	66	GC0XP048801	17.0901	https://www.genecards.org/cgi-bin/carddisp.pl?gene=HDAC6
AMFR	Autocrine Motility Factor Receptor	Protein Coding	Q9UKV5	57	GC16M056361	17.0763	https://www.genecards.org/cgi-bin/carddisp.pl?gene=AMFR
CHAC1	ChaC Glutathione Specific Gamma-Glutamylcyclotransferase 1	Protein Coding	Q9BUX1	49	GC15P040952	17.0759	https://www.genecards.org/cgi-bin/carddisp.pl?gene=CHAC1
ACE	Angiotensin I Converting Enzyme	Protein Coding	P12821	64	GC17P063477	17.0723	https://www.genecards.org/cgi-bin/carddisp.pl?gene=ACE
ANO9	Anoctamin 9	Protein Coding	A1A5B4	49	GC11M013951	17.048	https://www.genecards.org/cgi-bin/carddisp.pl?gene=ANO9
DNAH8	Dynein Axonemal Heavy Chain 8	Protein Coding	Q96JB1	50	GC06P173224	17.0333	https://www.genecards.org/cgi-bin/carddisp.pl?gene=DNAH8
EPO	Erythropoietin	Protein Coding	P01588	55	GC07P100720	17.0234	https://www.genecards.org/cgi-bin/carddisp.pl?gene=EPO
RASA2	RAS P21 Protein Activator 2	Protein Coding	Q15283	52	GC03P141487	17.013	https://www.genecards.org/cgi-bin/carddisp.pl?gene=RASA2
NTN4	Netrin 4	Protein Coding	Q9HB63	53	GC12M095657	17.0068	https://www.genecards.org/cgi-bin/carddisp.pl?gene=NTN4
CAT	Catalase	Protein Coding	P04040	64	GC11P034460	16.9788	https://www.genecards.org/cgi-bin/carddisp.pl?gene=CAT
MPL	MPL Proto-Oncogene, Thrombopoietin Receptor	Protein Coding	P40238	60	GC01P043337	16.975	https://www.genecards.org/cgi-bin/carddisp.pl?gene=MPL
XRCC4	X-Ray Repair Cross Complementing 4	Protein Coding	Q13426	57	GC05P083077	16.9677	https://www.genecards.org/cgi-bin/carddisp.pl?gene=XRCC4
COPS6	COP9 Signalosome Subunit 6	Protein Coding	Q7L5N1	49	GC07P100088	16.942	https://www.genecards.org/cgi-bin/carddisp.pl?gene=COPS6
CAND1	Cullin Associated And Neddylation Dissociated 1	Protein Coding	Q86VP6	51	GC12P070581	16.9384	https://www.genecards.org/cgi-bin/carddisp.pl?gene=CAND1
ZNF667-AS1	ZNF667 Antisense RNA 1 (Head To Head)	RNA Gene		23	GC19P056477	16.9285	https://www.genecards.org/cgi-bin/carddisp.pl?gene=ZNF667-AS1
MIR608	MicroRNA 608	RNA Gene		26	GC10P100974	16.922	https://www.genecards.org/cgi-bin/carddisp.pl?gene=MIR608
ANG	Angiogenin	Protein Coding	P03950	58	GC14P054197	16.9204	https://www.genecards.org/cgi-bin/carddisp.pl?gene=ANG
INHBA	Inhibin Subunit Beta A	Protein Coding	P08476	57	GC07M041670	16.9185	https://www.genecards.org/cgi-bin/carddisp.pl?gene=INHBA
ACTG2	Actin Gamma 2, Smooth Muscle	Protein Coding	P63267	56	GC02P073892	16.9178	https://www.genecards.org/cgi-bin/carddisp.pl?gene=ACTG2
CD28	CD28 Molecule	Protein Coding	P10747	60	GC02P203706	16.9149	https://www.genecards.org/cgi-bin/carddisp.pl?gene=CD28
GATA1	GATA Binding Protein 1	Protein Coding	P15976	59	GC0XP048786	16.9147	https://www.genecards.org/cgi-bin/carddisp.pl?gene=GATA1
PDPN	Podoplanin	Protein Coding	Q86YL7	54	GC01P013583	16.8997	https://www.genecards.org/cgi-bin/carddisp.pl?gene=PDPN
LINC00092	Long Intergenic Non-Protein Coding RNA 92	RNA Gene		25	GC09M119939	16.8972	https://www.genecards.org/cgi-bin/carddisp.pl?gene=LINC00092
APOE	Apolipoprotein E	Protein Coding	P02649	63	GC19P143132	16.8917	https://www.genecards.org/cgi-bin/carddisp.pl?gene=APOE
MIR455	MicroRNA 455	RNA Gene		29	GC09P114209	16.8911	https://www.genecards.org/cgi-bin/carddisp.pl?gene=MIR455
WDFY3	WD Repeat And FYVE Domain Containing 3	Protein Coding	Q8IZQ1	52	GC04M084787	16.8845	https://www.genecards.org/cgi-bin/carddisp.pl?gene=WDFY3
GPR55	G Protein-Coupled Receptor 55	Protein Coding	Q9Y2T6	53	GC02M230907	16.8842	https://www.genecards.org/cgi-bin/carddisp.pl?gene=GPR55
ITGB3	Integrin Subunit Beta 3	Protein Coding	P05106	65	GC17P144661	16.8683	https://www.genecards.org/cgi-bin/carddisp.pl?gene=ITGB3
SSBP2	Single Stranded DNA Binding Protein 2	Protein Coding	P81877	49	GC05M081413	16.861	https://www.genecards.org/cgi-bin/carddisp.pl?gene=SSBP2
LRRC37A2	Leucine Rich Repeat Containing 37 Member A2	Protein Coding	A6NM11	41	GC17P152745	16.8539	https://www.genecards.org/cgi-bin/carddisp.pl?gene=LRRC37A2
MTRR	5-Methyltetrahydrofolate-Homocysteine Methyltransferase Reductase	Protein Coding	Q9UBK8	57	GC05P007851	16.8374	https://www.genecards.org/cgi-bin/carddisp.pl?gene=MTRR
F3	Coagulation Factor III, Tissue Factor	Protein Coding	P13726	58	GC01M094997	16.8358	https://www.genecards.org/cgi-bin/carddisp.pl?gene=F3
FBXO11	F-Box Protein 11	Protein Coding	Q86XK2	54	GC02M047789	16.8351	https://www.genecards.org/cgi-bin/carddisp.pl?gene=FBXO11
LRRK2	Leucine Rich Repeat Kinase 2	Protein Coding	Q5S007	62	GC12P040196	16.8265	https://www.genecards.org/cgi-bin/carddisp.pl?gene=LRRK2
TCF4	Transcription Factor 4	Protein Coding	P15884	60	GC18M055222	16.8215	https://www.genecards.org/cgi-bin/carddisp.pl?gene=TCF4
MIRLET7A2	MicroRNA Let-7a-2	RNA Gene		25	GC11M122146	16.8178	https://www.genecards.org/cgi-bin/carddisp.pl?gene=MIRLET7A2
TAC1	Tachykinin Precursor 1	Protein Coding	P20366	54	GC07P097734	16.8017	https://www.genecards.org/cgi-bin/carddisp.pl?gene=TAC1
MIR16-2	MicroRNA 16-2	RNA Gene		28	GC03P160418	16.7945	https://www.genecards.org/cgi-bin/carddisp.pl?gene=MIR16-2
DUSP1	Dual Specificity Phosphatase 1	Protein Coding	P28562	59	GC05M172768	16.7915	https://www.genecards.org/cgi-bin/carddisp.pl?gene=DUSP1
TRIP12	Thyroid Hormone Receptor Interactor 12	Protein Coding	Q14669	54	GC02M229763	16.7911	https://www.genecards.org/cgi-bin/carddisp.pl?gene=TRIP12
PAH	Phenylalanine Hydroxylase	Protein Coding	P00439	60	GC12M102836	16.7891	https://www.genecards.org/cgi-bin/carddisp.pl?gene=PAH
MYH9	Myosin Heavy Chain 9	Protein Coding	P35579	60	GC22M036281	16.7833	https://www.genecards.org/cgi-bin/carddisp.pl?gene=MYH9
WNT1	Wnt Family Member 1	Protein Coding	P04628	60	GC12P069479	16.7822	https://www.genecards.org/cgi-bin/carddisp.pl?gene=WNT1
BSCL2	BSCL2 Lipid Droplet Biogenesis Associated, Seipin	Protein Coding	Q96G97	56	GC11M136455	16.7529	https://www.genecards.org/cgi-bin/carddisp.pl?gene=BSCL2
SF3B3	Splicing Factor 3b Subunit 3	Protein Coding	Q15393	53	GC16P070523	16.749	https://www.genecards.org/cgi-bin/carddisp.pl?gene=SF3B3
CYSLTR1	Cysteinyl Leukotriene Receptor 1	Protein Coding	Q9Y271	56	GC0XM078271	16.7475	https://www.genecards.org/cgi-bin/carddisp.pl?gene=CYSLTR1
MTA1	Metastasis Associated 1	Protein Coding	Q13330	54	GC14P105419	16.7468	https://www.genecards.org/cgi-bin/carddisp.pl?gene=MTA1
H3-3A	H3.3 Histone A	Protein Coding	P84243	56	GC01P226062	16.7276	https://www.genecards.org/cgi-bin/carddisp.pl?gene=H3-3A
IQANK1	IQ Motif And Ankyrin Repeat Containing 1	Protein Coding	A8MXQ7	28	GC08P148262	16.7199	https://www.genecards.org/cgi-bin/carddisp.pl?gene=IQANK1
MIR487B	MicroRNA 487b	RNA Gene		26	GC14P120244	16.7188	https://www.genecards.org/cgi-bin/carddisp.pl?gene=MIR487B
TBP	TATA-Box Binding Protein	Protein Coding	P20226	62	GC06P170554	16.7151	https://www.genecards.org/cgi-bin/carddisp.pl?gene=TBP
LEPR	Leptin Receptor	Protein Coding	P48357	63	GC01P070891	16.7141	https://www.genecards.org/cgi-bin/carddisp.pl?gene=LEPR
CCL21	C-C Motif Chemokine Ligand 21	Protein Coding	O00585	54	GC09M034709	16.7044	https://www.genecards.org/cgi-bin/carddisp.pl?gene=CCL21
ADAMTS3	ADAM Metallopeptidase With Thrombospondin Type 1 Motif 3	Protein Coding	O15072	53	GC04M072280	16.7029	https://www.genecards.org/cgi-bin/carddisp.pl?gene=ADAMTS3
EPOR	Erythropoietin Receptor	Protein Coding	P19235	61	GC19M011377	16.7011	https://www.genecards.org/cgi-bin/carddisp.pl?gene=EPOR
GDF10	Growth Differentiation Factor 10	Protein Coding	P55107	52	GC10P047300	16.6923	https://www.genecards.org/cgi-bin/carddisp.pl?gene=GDF10
CHKA	Choline Kinase Alpha	Protein Coding	P35790	57	GC11M068052	16.68	https://www.genecards.org/cgi-bin/carddisp.pl?gene=CHKA
CHGB	Chromogranin B	Protein Coding	P05060	54	GC20P005911	16.6658	https://www.genecards.org/cgi-bin/carddisp.pl?gene=CHGB
LIG3	DNA Ligase 3	Protein Coding	P49916	58	GC17P034980	16.6645	https://www.genecards.org/cgi-bin/carddisp.pl?gene=LIG3
HTR2C	5-Hydroxytryptamine Receptor 2C	Protein Coding	P28335	57	GC0XP114584	16.6603	https://www.genecards.org/cgi-bin/carddisp.pl?gene=HTR2C
ATP6V0A1	ATPase H+ Transporting V0 Subunit A1	Protein Coding	Q93050	56	GC17P042458	16.6484	https://www.genecards.org/cgi-bin/carddisp.pl?gene=ATP6V0A1
GPER1	G Protein-Coupled Estrogen Receptor 1	Protein Coding	Q99527	53	GC07P017231	16.6364	https://www.genecards.org/cgi-bin/carddisp.pl?gene=GPER1
EIF2AK3	Eukaryotic Translation Initiation Factor 2 Alpha Kinase 3	Protein Coding	Q9NZJ5	63	GC02M088556	16.6233	https://www.genecards.org/cgi-bin/carddisp.pl?gene=EIF2AK3
RRAS	RAS Related	Protein Coding	P10301	54	GC19M049635	16.6204	https://www.genecards.org/cgi-bin/carddisp.pl?gene=RRAS
KRT14	Keratin 14	Protein Coding	P02533	60	GC17M041582	16.6179	https://www.genecards.org/cgi-bin/carddisp.pl?gene=KRT14
GPX1	Glutathione Peroxidase 1	Protein Coding	P07203	57	GC03M054509	16.6174	https://www.genecards.org/cgi-bin/carddisp.pl?gene=GPX1
SETBP1	SET Binding Protein 1	Protein Coding	Q9Y6X0	54	GC18P044680	16.6161	https://www.genecards.org/cgi-bin/carddisp.pl?gene=SETBP1
PPP1R3C	Protein Phosphatase 1 Regulatory Subunit 3C	Protein Coding	Q9UQK1	52	GC10M091628	16.6134	https://www.genecards.org/cgi-bin/carddisp.pl?gene=PPP1R3C
PAX2	Paired Box 2	Protein Coding	Q02962	59	GC10P100735	16.612	https://www.genecards.org/cgi-bin/carddisp.pl?gene=PAX2
KIF12	Kinesin Family Member 12	Protein Coding	Q96FN5	47	GC09M114086	16.6113	https://www.genecards.org/cgi-bin/carddisp.pl?gene=KIF12
DDR1	Discoidin Domain Receptor Tyrosine Kinase 1	Protein Coding	Q08345	59	GC06P173063	16.6038	https://www.genecards.org/cgi-bin/carddisp.pl?gene=DDR1
MIR708	MicroRNA 708	RNA Gene		28	GC11M079402	16.603	https://www.genecards.org/cgi-bin/carddisp.pl?gene=MIR708
CDR1-AS	CDR1 Antisense RNA	RNA Gene		13	GC0XU902169	16.601	https://www.genecards.org/cgi-bin/carddisp.pl?gene=CDR1-AS
ZMAT3	Zinc Finger Matrin-Type 3	Protein Coding	Q9HA38	45	GC03M179017	16.5981	https://www.genecards.org/cgi-bin/carddisp.pl?gene=ZMAT3
ISG15	ISG15 Ubiquitin Like Modifier	Protein Coding	P05161	59	GC01P001001	16.5923	https://www.genecards.org/cgi-bin/carddisp.pl?gene=ISG15
MAP3K7	Mitogen-Activated Protein Kinase Kinase Kinase 7	Protein Coding	O43318	63	GC06M090513	16.5721	https://www.genecards.org/cgi-bin/carddisp.pl?gene=MAP3K7
DDX41	DEAD-Box Helicase 41	Protein Coding	Q9UJV9	56	GC05M177511	16.5697	https://www.genecards.org/cgi-bin/carddisp.pl?gene=DDX41
DLL4	Delta Like Canonical Notch Ligand 4	Protein Coding	Q9NR61	60	GC15P040929	16.5643	https://www.genecards.org/cgi-bin/carddisp.pl?gene=DLL4
RAD23B	RAD23 Homolog B, Nucleotide Excision Repair Protein	Protein Coding	P54727	58	GC09P107283	16.564	https://www.genecards.org/cgi-bin/carddisp.pl?gene=RAD23B
IGFBP5	Insulin Like Growth Factor Binding Protein 5	Protein Coding	P24593	55	GC02M216672	16.5637	https://www.genecards.org/cgi-bin/carddisp.pl?gene=IGFBP5
HSD17B1	Hydroxysteroid 17-Beta Dehydrogenase 1	Protein Coding	P14061	54	GC17P144463	16.5578	https://www.genecards.org/cgi-bin/carddisp.pl?gene=HSD17B1
CBY1	Chibby 1, Beta Catenin Antagonist	Protein Coding	Q9Y3M2	52	GC22P038656	16.5433	https://www.genecards.org/cgi-bin/carddisp.pl?gene=CBY1
AKR1C3	Aldo-Keto Reductase Family 1 Member C3	Protein Coding	P42330	57	GC10P005035	16.5371	https://www.genecards.org/cgi-bin/carddisp.pl?gene=AKR1C3
LINC00963	Long Intergenic Non-Protein Coding RNA 963	RNA Gene		24	GC09P149827	16.5308	https://www.genecards.org/cgi-bin/carddisp.pl?gene=LINC00963
TMEM238L	Transmembrane Protein 238 Like	Protein Coding	A6NJY4	25	GC17M092527	16.5301	https://www.genecards.org/cgi-bin/carddisp.pl?gene=TMEM238L
EIF4EBP1	Eukaryotic Translation Initiation Factor 4E Binding Protein 1	Protein Coding	Q13541	59	GC08P041341	16.5233	https://www.genecards.org/cgi-bin/carddisp.pl?gene=EIF4EBP1
PPP6R2	Protein Phosphatase 6 Regulatory Subunit 2	Protein Coding	O75170	50	GC22P050330	16.5172	https://www.genecards.org/cgi-bin/carddisp.pl?gene=PPP6R2
DNAH9	Dynein Axonemal Heavy Chain 9	Protein Coding	Q9NYC9	50	GC17P011598	16.4856	https://www.genecards.org/cgi-bin/carddisp.pl?gene=DNAH9
TRPM3	Transient Receptor Potential Cation Channel Subfamily M Member 3	Protein Coding	Q9HCF6	54	GC09M070529	16.4721	https://www.genecards.org/cgi-bin/carddisp.pl?gene=TRPM3
PBX1	PBX Homeobox 1	Protein Coding	P40424	60	GC01P174206	16.4718	https://www.genecards.org/cgi-bin/carddisp.pl?gene=PBX1
CD27	CD27 Molecule	Protein Coding	P26842	60	GC12P068246	16.4499	https://www.genecards.org/cgi-bin/carddisp.pl?gene=CD27
PEG10	Paternally Expressed 10	Protein Coding	Q86TG7	52	GC07P094656	16.4444	https://www.genecards.org/cgi-bin/carddisp.pl?gene=PEG10
BACE1-AS	BACE1 Antisense RNA	RNA Gene		22	GC11P117520	16.4444	https://www.genecards.org/cgi-bin/carddisp.pl?gene=BACE1-AS
HMGA1	High Mobility Group AT-Hook 1	Protein Coding	P17096	59	GC06P173175	16.4355	https://www.genecards.org/cgi-bin/carddisp.pl?gene=HMGA1
COL18A1	Collagen Type XVIII Alpha 1 Chain	Protein Coding	P39060	59	GC21P045405	16.4291	https://www.genecards.org/cgi-bin/carddisp.pl?gene=COL18A1
URB2	URB2 Ribosome Biogenesis Homolog	Protein Coding	Q14146	46	GC01P229626	16.4278	https://www.genecards.org/cgi-bin/carddisp.pl?gene=URB2
KPRP	Keratinocyte Proline Rich Protein	Protein Coding	Q5T749	44	GC01P173305	16.4275	https://www.genecards.org/cgi-bin/carddisp.pl?gene=KPRP
NR3C1	Nuclear Receptor Subfamily 3 Group C Member 1	Protein Coding	P04150	62	GC05M143277	16.4261	https://www.genecards.org/cgi-bin/carddisp.pl?gene=NR3C1
GLI2	GLI Family Zinc Finger 2	Protein Coding	P10070	61	GC02P120735	16.4137	https://www.genecards.org/cgi-bin/carddisp.pl?gene=GLI2
MIR376B	MicroRNA 376b	RNA Gene		21	GC14P120230	16.4118	https://www.genecards.org/cgi-bin/carddisp.pl?gene=MIR376B
CFAP43	Cilia And Flagella Associated Protein 43	Protein Coding	Q8NDM7	46	GC10M104129	16.4109	https://www.genecards.org/cgi-bin/carddisp.pl?gene=CFAP43
MVP	Major Vault Protein	Protein Coding	Q14764	53	GC16P113107	16.4104	https://www.genecards.org/cgi-bin/carddisp.pl?gene=MVP
MIR103A2	MicroRNA 103a-2	RNA Gene		27	GC20P003917	16.4046	https://www.genecards.org/cgi-bin/carddisp.pl?gene=MIR103A2
CCNB2	Cyclin B2	Protein Coding	O95067	56	GC15P059105	16.4046	https://www.genecards.org/cgi-bin/carddisp.pl?gene=CCNB2
MIF	Macrophage Migration Inhibitory Factor	Protein Coding	P14174	61	GC22P023894	16.4001	https://www.genecards.org/cgi-bin/carddisp.pl?gene=MIF
SYK	Spleen Associated Tyrosine Kinase	Protein Coding	P43405	64	GC09P105236	16.3971	https://www.genecards.org/cgi-bin/carddisp.pl?gene=SYK
VCL	Vinculin	Protein Coding	P18206	60	GC10P073995	16.3959	https://www.genecards.org/cgi-bin/carddisp.pl?gene=VCL
RALA	RAS Like Proto-Oncogene A	Protein Coding	P11233	60	GC07P039622	16.3785	https://www.genecards.org/cgi-bin/carddisp.pl?gene=RALA
RBAK	RB Associated KRAB Zinc Finger	Protein Coding	Q9NYW8	47	GC07P005045	16.3784	https://www.genecards.org/cgi-bin/carddisp.pl?gene=RBAK
TXNRD1	Thioredoxin Reductase 1	Protein Coding	Q16881	57	GC12P104215	16.3616	https://www.genecards.org/cgi-bin/carddisp.pl?gene=TXNRD1
BMP7	Bone Morphogenetic Protein 7	Protein Coding	P18075	60	GC20M057168	16.3545	https://www.genecards.org/cgi-bin/carddisp.pl?gene=BMP7
IL7	Interleukin 7	Protein Coding	P13232	56	GC08M078689	16.3517	https://www.genecards.org/cgi-bin/carddisp.pl?gene=IL7
INTS3	Integrator Complex Subunit 3	Protein Coding	Q68E01	48	GC01P153728	16.3472	https://www.genecards.org/cgi-bin/carddisp.pl?gene=INTS3
ATRIP	ATR Interacting Protein	Protein Coding	Q8WXE1	56	GC03P063179	16.3335	https://www.genecards.org/cgi-bin/carddisp.pl?gene=ATRIP
HSPA9	Heat Shock Protein Family A (Hsp70) Member 9	Protein Coding	P38646	61	GC05M138554	16.3221	https://www.genecards.org/cgi-bin/carddisp.pl?gene=HSPA9
CTBP1-AS	CTBP1 Antisense RNA	RNA Gene		22	GC04P001210	16.3156	https://www.genecards.org/cgi-bin/carddisp.pl?gene=CTBP1-AS
HK2	Hexokinase 2	Protein Coding	P52789	59	GC02P075366	16.3025	https://www.genecards.org/cgi-bin/carddisp.pl?gene=HK2
RUNX1T1	RUNX1 Partner Transcriptional Co-Repressor 1	Protein Coding	Q06455	53	GC08M091954	16.2998	https://www.genecards.org/cgi-bin/carddisp.pl?gene=RUNX1T1
ZNF136	Zinc Finger Protein 136	Protein Coding	P52737	47	GC19P012163	16.2977	https://www.genecards.org/cgi-bin/carddisp.pl?gene=ZNF136
NCOA2	Nuclear Receptor Coactivator 2	Protein Coding	Q15596	57	GC08M070109	16.2864	https://www.genecards.org/cgi-bin/carddisp.pl?gene=NCOA2
KIR2DL3	Killer Cell Immunoglobulin Like Receptor, Two Ig Domains And Long Cytoplasmic Tail 3	Protein Coding	P43628	49	GC19P144491	16.2855	https://www.genecards.org/cgi-bin/carddisp.pl?gene=KIR2DL3
PHB2	Prohibitin 2	Protein Coding	Q99623	56	GC12M006965	16.2839	https://www.genecards.org/cgi-bin/carddisp.pl?gene=PHB2
MIR129-2	MicroRNA 129-2	RNA Gene		28	GC11P044161	16.2625	https://www.genecards.org/cgi-bin/carddisp.pl?gene=MIR129-2
DSG2	Desmoglein 2	Protein Coding	Q14126	57	GC18P031498	16.2541	https://www.genecards.org/cgi-bin/carddisp.pl?gene=DSG2
PRKCB	Protein Kinase C Beta	Protein Coding	P05771	63	GC16P112849	16.2535	https://www.genecards.org/cgi-bin/carddisp.pl?gene=PRKCB
TRAF2	TNF Receptor Associated Factor 2	Protein Coding	Q12933	59	GC09P136881	16.2488	https://www.genecards.org/cgi-bin/carddisp.pl?gene=TRAF2
IL15	Interleukin 15	Protein Coding	P40933	55	GC04P141636	16.2391	https://www.genecards.org/cgi-bin/carddisp.pl?gene=IL15
PAICS	Phosphoribosylaminoimidazole Carboxylase And Phosphoribosylaminoimidazolesuccinocarboxamide Synthase	Protein Coding	P22234	56	GC04P056435	16.2266	https://www.genecards.org/cgi-bin/carddisp.pl?gene=PAICS
BRMS1	BRMS1 Transcriptional Repressor And Anoikis Regulator	Protein Coding	Q9HCU9	48	GC11M136618	16.2223	https://www.genecards.org/cgi-bin/carddisp.pl?gene=BRMS1
SDC4	Syndecan 4	Protein Coding	P31431	54	GC20M045325	16.2162	https://www.genecards.org/cgi-bin/carddisp.pl?gene=SDC4
MT-ND1	Mitochondrially Encoded NADH:Ubiquinone Oxidoreductase Core Subunit 1	Protein Coding	P03886	46	GCMTP003309	16.2091	https://www.genecards.org/cgi-bin/carddisp.pl?gene=MT-ND1
NR1I2	Nuclear Receptor Subfamily 1 Group I Member 2	Protein Coding	O75469	56	GC03P119780	16.2029	https://www.genecards.org/cgi-bin/carddisp.pl?gene=NR1I2
ABCF3	ATP Binding Cassette Subfamily F Member 3	Protein Coding	Q9NUQ8	48	GC03P184186	16.1644	https://www.genecards.org/cgi-bin/carddisp.pl?gene=ABCF3
SNHG14	Small Nucleolar RNA Host Gene 14	RNA Gene		26	GC15P183556	16.1644	https://www.genecards.org/cgi-bin/carddisp.pl?gene=SNHG14
SFRP4	Secreted Frizzled Related Protein 4	Protein Coding	Q6FHJ7	55	GC07M037912	16.1427	https://www.genecards.org/cgi-bin/carddisp.pl?gene=SFRP4
TNFRSF1B	TNF Receptor Superfamily Member 1B	Protein Coding	P20333	61	GC01P068258	16.1414	https://www.genecards.org/cgi-bin/carddisp.pl?gene=TNFRSF1B
TPM1	Tropomyosin 1	Protein Coding	P09493	61	GC15P192130	16.1247	https://www.genecards.org/cgi-bin/carddisp.pl?gene=TPM1
FZD3	Frizzled Class Receptor 3	Protein Coding	Q9NPG1	57	GC08P028494	16.1089	https://www.genecards.org/cgi-bin/carddisp.pl?gene=FZD3
SPATA18	Spermatogenesis Associated 18	Protein Coding	Q8TC71	47	GC04P052051	16.1064	https://www.genecards.org/cgi-bin/carddisp.pl?gene=SPATA18
ALDOA	Aldolase, Fructose-Bisphosphate A	Protein Coding	P04075	62	GC16P030064	16.1047	https://www.genecards.org/cgi-bin/carddisp.pl?gene=ALDOA
MAPT	Microtubule Associated Protein Tau	Protein Coding	P10636	63	GC17P045894	16.0996	https://www.genecards.org/cgi-bin/carddisp.pl?gene=MAPT
MMP10	Matrix Metallopeptidase 10	Protein Coding	P09238	56	GC11M102770	16.0985	https://www.genecards.org/cgi-bin/carddisp.pl?gene=MMP10
KLRK1	Killer Cell Lectin Like Receptor K1	Protein Coding	P26718	53	GC12M034546	16.0943	https://www.genecards.org/cgi-bin/carddisp.pl?gene=KLRK1
SMARCA2	SWI/SNF Related BAF Chromatin Remodeling Complex Subunit ATPase 2	Protein Coding	P51531	62	GC09P001980	16.088	https://www.genecards.org/cgi-bin/carddisp.pl?gene=SMARCA2
SSTR1	Somatostatin Receptor 1	Protein Coding	P30872	56	GC14P038207	16.0861	https://www.genecards.org/cgi-bin/carddisp.pl?gene=SSTR1
GNGT1	G Protein Subunit Gamma Transducin 1	Protein Coding	P63211	54	GC07P093591	16.0807	https://www.genecards.org/cgi-bin/carddisp.pl?gene=GNGT1
TRIP13	Thyroid Hormone Receptor Interactor 13	Protein Coding	Q15645	53	GC05P000892	16.0797	https://www.genecards.org/cgi-bin/carddisp.pl?gene=TRIP13
GADD45A	Growth Arrest And DNA Damage Inducible Alpha	Protein Coding	P24522	56	GC01P067685	16.0693	https://www.genecards.org/cgi-bin/carddisp.pl?gene=GADD45A
ACP3	Acid Phosphatase 3	Protein Coding	P15309	56	GC03P142003	16.0657	https://www.genecards.org/cgi-bin/carddisp.pl?gene=ACP3
MMP11	Matrix Metallopeptidase 11	Protein Coding	P24347	56	GC22P023768	16.0595	https://www.genecards.org/cgi-bin/carddisp.pl?gene=MMP11
ESRRA	Estrogen Related Receptor Alpha	Protein Coding	P11474	59	GC11P064305	16.0501	https://www.genecards.org/cgi-bin/carddisp.pl?gene=ESRRA
RTEL1	Regulator Of Telomere Elongation Helicase 1	Protein Coding	Q9NZ71	54	GC20P068672	16.0484	https://www.genecards.org/cgi-bin/carddisp.pl?gene=RTEL1
PHGDH	Phosphoglycerate Dehydrogenase	Protein Coding	O43175	63	GC01P119692	16.0355	https://www.genecards.org/cgi-bin/carddisp.pl?gene=PHGDH
RASA1	RAS P21 Protein Activator 1	Protein Coding	P20936	60	GC05P087267	16.028	https://www.genecards.org/cgi-bin/carddisp.pl?gene=RASA1
PRL	Prolactin	Protein Coding	P01236	56	GC06M022287	16.0254	https://www.genecards.org/cgi-bin/carddisp.pl?gene=PRL
PTPN6	Protein Tyrosine Phosphatase Non-Receptor Type 6	Protein Coding	P29350	63	GC12P068287	16.0133	https://www.genecards.org/cgi-bin/carddisp.pl?gene=PTPN6
LINC01194	Long Intergenic Non-Protein Coding RNA 1194	RNA Gene		25	GC05P012530	16.0125	https://www.genecards.org/cgi-bin/carddisp.pl?gene=LINC01194
MIR500A	MicroRNA 500a	RNA Gene		25	GC0XP050008	16.0119	https://www.genecards.org/cgi-bin/carddisp.pl?gene=MIR500A
ENOX1	Ecto-NOX Disulfide-Thiol Exchanger 1	Protein Coding	Q8TC92	50	GC13M043213	15.9955	https://www.genecards.org/cgi-bin/carddisp.pl?gene=ENOX1
ARHGEF25	Rho Guanine Nucleotide Exchange Factor 25	Protein Coding	Q86VW2	50	GC12P069957	15.9906	https://www.genecards.org/cgi-bin/carddisp.pl?gene=ARHGEF25
ASPRV1	Aspartic Peptidase Retroviral Like 1	Protein Coding	Q53RT3	50	GC02M069932	15.9854	https://www.genecards.org/cgi-bin/carddisp.pl?gene=ASPRV1
PEBP1	Phosphatidylethanolamine Binding Protein 1	Protein Coding	P30086	59	GC12P118163	15.9829	https://www.genecards.org/cgi-bin/carddisp.pl?gene=PEBP1
CEACAM3	CEA Cell Adhesion Molecule 3	Protein Coding	P40198	54	GC19P041796	15.9787	https://www.genecards.org/cgi-bin/carddisp.pl?gene=CEACAM3
TINF2	TERF1 Interacting Nuclear Factor 2	Protein Coding	Q9BSI4	54	GC14M028412	15.9626	https://www.genecards.org/cgi-bin/carddisp.pl?gene=TINF2
KLHL20	Kelch Like Family Member 20	Protein Coding	Q9Y2M5	50	GC01P173714	15.9593	https://www.genecards.org/cgi-bin/carddisp.pl?gene=KLHL20
TRPC4	Transient Receptor Potential Cation Channel Subfamily C Member 4	Protein Coding	Q9UBN4	56	GC13M042368	15.9576	https://www.genecards.org/cgi-bin/carddisp.pl?gene=TRPC4
PALM2AKAP2	PALM2 And AKAP2 Fusion	Protein Coding	Q9Y2D5	42	GC09P109499	15.9543	https://www.genecards.org/cgi-bin/carddisp.pl?gene=PALM2AKAP2
DHX29	DExH-Box Helicase 29	Protein Coding	Q7Z478	51	GC05M055256	15.93	https://www.genecards.org/cgi-bin/carddisp.pl?gene=DHX29
SCRN1	Secernin 1	Protein Coding	Q12765	50	GC07M031578	15.9048	https://www.genecards.org/cgi-bin/carddisp.pl?gene=SCRN1
MSLN	Mesothelin	Protein Coding	Q13421	56	GC16P112235	15.9011	https://www.genecards.org/cgi-bin/carddisp.pl?gene=MSLN
PECAM1	Platelet And Endothelial Cell Adhesion Molecule 1	Protein Coding	P16284	54	GC17M064319	15.8986	https://www.genecards.org/cgi-bin/carddisp.pl?gene=PECAM1
FOSL1	FOS Like 1, AP-1 Transcription Factor Subunit	Protein Coding	P15407	57	GC11M136596	15.8945	https://www.genecards.org/cgi-bin/carddisp.pl?gene=FOSL1
MIR510	MicroRNA 510	RNA Gene		21	GC0XM147272	15.8867	https://www.genecards.org/cgi-bin/carddisp.pl?gene=MIR510
LIFR	LIF Receptor Subunit Alpha	Protein Coding	P42702	60	GC05M038741	15.8833	https://www.genecards.org/cgi-bin/carddisp.pl?gene=LIFR
ETV1	ETS Variant Transcription Factor 1	Protein Coding	P50549	57	GC07M013891	15.869	https://www.genecards.org/cgi-bin/carddisp.pl?gene=ETV1
SHCBP1L	SHC Binding And Spindle Associated 1 Like	Protein Coding	Q9BZQ2	44	GC01M182899	15.8522	https://www.genecards.org/cgi-bin/carddisp.pl?gene=SHCBP1L
PXDN	Peroxidasin	Protein Coding	Q92626	57	GC02M001635	15.8471	https://www.genecards.org/cgi-bin/carddisp.pl?gene=PXDN
PTPN21	Protein Tyrosine Phosphatase Non-Receptor Type 21	Protein Coding	Q16825	52	GC14M088465	15.8394	https://www.genecards.org/cgi-bin/carddisp.pl?gene=PTPN21
TJP1	Tight Junction Protein 1	Protein Coding	Q07157	58	GC15M029699	15.8374	https://www.genecards.org/cgi-bin/carddisp.pl?gene=TJP1
FOLR1	Folate Receptor Alpha	Protein Coding	P15328	61	GC11P103661	15.8367	https://www.genecards.org/cgi-bin/carddisp.pl?gene=FOLR1
LINC00460	Long Intergenic Non-Protein Coding RNA 460	RNA Gene		25	GC13P106376	15.835	https://www.genecards.org/cgi-bin/carddisp.pl?gene=LINC00460
GPC6	Glypican 6	Protein Coding	Q9Y625	56	GC13P093218	15.8316	https://www.genecards.org/cgi-bin/carddisp.pl?gene=GPC6
MIR1247	MicroRNA 1247	RNA Gene		26	GC14M101560	15.8218	https://www.genecards.org/cgi-bin/carddisp.pl?gene=MIR1247
RAB27A	RAB27A, Member RAS Oncogene Family	Protein Coding	P51159	60	GC15M055202	15.8198	https://www.genecards.org/cgi-bin/carddisp.pl?gene=RAB27A
ELN	Elastin	Protein Coding	P15502	56	GC07P074027	15.8146	https://www.genecards.org/cgi-bin/carddisp.pl?gene=ELN
LYN	LYN Proto-Oncogene, Src Family Tyrosine Kinase	Protein Coding	P07948	63	GC08P055879	15.8068	https://www.genecards.org/cgi-bin/carddisp.pl?gene=LYN
GAST	Gastrin	Protein Coding	P01350	53	GC17P041712	15.79	https://www.genecards.org/cgi-bin/carddisp.pl?gene=GAST
DPP10-AS1	DPP10 Antisense RNA 1	RNA Gene		22	GC02M115131	15.7836	https://www.genecards.org/cgi-bin/carddisp.pl?gene=DPP10-AS1
HAGLROS	HAGLR Opposite Strand LncRNA	RNA Gene		21	GC02P176432	15.7659	https://www.genecards.org/cgi-bin/carddisp.pl?gene=HAGLROS
AKAP1	A-Kinase Anchoring Protein 1	Protein Coding	Q92667	54	GC17P057085	15.7399	https://www.genecards.org/cgi-bin/carddisp.pl?gene=AKAP1
PIGH	Phosphatidylinositol Glycan Anchor Biosynthesis Class H	Protein Coding	Q14442	50	GC14M067581	15.7398	https://www.genecards.org/cgi-bin/carddisp.pl?gene=PIGH
TGFB3	Transforming Growth Factor Beta 3	Protein Coding	P10600	61	GC14M075958	15.737	https://www.genecards.org/cgi-bin/carddisp.pl?gene=TGFB3
TFF3	Trefoil Factor 3	Protein Coding	Q07654	54	GC21M042311	15.7245	https://www.genecards.org/cgi-bin/carddisp.pl?gene=TFF3
PPRC1	PPARG Related Coactivator 1	Protein Coding	Q5VV67	49	GC10P102119	15.7136	https://www.genecards.org/cgi-bin/carddisp.pl?gene=PPRC1
CADPS	Calcium Dependent Secretion Activator	Protein Coding	Q9ULU8	54	GC03M062398	15.7121	https://www.genecards.org/cgi-bin/carddisp.pl?gene=CADPS
SERPINA1	Serpin Family A Member 1	Protein Coding	P01009	62	GC14M094376	15.6976	https://www.genecards.org/cgi-bin/carddisp.pl?gene=SERPINA1
LRP6	LDL Receptor Related Protein 6	Protein Coding	O75581	60	GC12M034573	15.693	https://www.genecards.org/cgi-bin/carddisp.pl?gene=LRP6
SBNO1	Strawberry Notch Homolog 1	Protein Coding	A3KN83	48	GC12M123289	15.6707	https://www.genecards.org/cgi-bin/carddisp.pl?gene=SBNO1
MIR652	MicroRNA 652	RNA Gene		25	GC0XP110055	15.6697	https://www.genecards.org/cgi-bin/carddisp.pl?gene=MIR652
NRCAM	Neuronal Cell Adhesion Molecule	Protein Coding	Q92823	57	GC07M108147	15.6693	https://www.genecards.org/cgi-bin/carddisp.pl?gene=NRCAM
MIR9-3	MicroRNA 9-3	RNA Gene		25	GC15P089368	15.6688	https://www.genecards.org/cgi-bin/carddisp.pl?gene=MIR9-3
H1-3	H1.3 Linker Histone, Cluster Member	Protein Coding	P16402	50	GC06M104457	15.6526	https://www.genecards.org/cgi-bin/carddisp.pl?gene=H1-3
NCOA1	Nuclear Receptor Coactivator 1	Protein Coding	Q15788	58	GC02P024523	15.6409	https://www.genecards.org/cgi-bin/carddisp.pl?gene=NCOA1
PYCARD	PYD And CARD Domain Containing	Protein Coding	Q9ULZ3	54	GC16M031201	15.6392	https://www.genecards.org/cgi-bin/carddisp.pl?gene=PYCARD
PSG2	Pregnancy Specific Beta-1-Glycoprotein 2	Protein Coding	P11465	47	GC19M043064	15.6362	https://www.genecards.org/cgi-bin/carddisp.pl?gene=PSG2
SBDS	SBDS Ribosome Maturation Factor	Protein Coding	Q9Y3A5	55	GC07M066987	15.6306	https://www.genecards.org/cgi-bin/carddisp.pl?gene=SBDS
PLB1	Phospholipase B1	Protein Coding	Q6P1J6	49	GC02P029400	15.6299	https://www.genecards.org/cgi-bin/carddisp.pl?gene=PLB1
CIP2A	Cellular Inhibitor Of PP2A	Protein Coding	Q8TCG1	49	GC03M108613	15.625	https://www.genecards.org/cgi-bin/carddisp.pl?gene=CIP2A
VIP	Vasoactive Intestinal Peptide	Protein Coding	P01282	57	GC06P152750	15.6218	https://www.genecards.org/cgi-bin/carddisp.pl?gene=VIP
CFH	Complement Factor H	Protein Coding	P08603	60	GC01P196621	15.6186	https://www.genecards.org/cgi-bin/carddisp.pl?gene=CFH
NELL1	Neural EGFL Like 1	Protein Coding	Q92832	51	GC11P020669	15.6152	https://www.genecards.org/cgi-bin/carddisp.pl?gene=NELL1
EIF3E	Eukaryotic Translation Initiation Factor 3 Subunit E	Protein Coding	P60228	52	GC08M108163	15.5932	https://www.genecards.org/cgi-bin/carddisp.pl?gene=EIF3E
CAST	Calpastatin	Protein Coding	P20810	60	GC05P095975	15.5863	https://www.genecards.org/cgi-bin/carddisp.pl?gene=CAST
GPX4	Glutathione Peroxidase 4	Protein Coding	P36969	60	GC19P001103	15.5843	https://www.genecards.org/cgi-bin/carddisp.pl?gene=GPX4
KAT5	Lysine Acetyltransferase 5	Protein Coding	Q92993	63	GC11P065711	15.5806	https://www.genecards.org/cgi-bin/carddisp.pl?gene=KAT5
BRF2	BRF2 General Transcription Factor IIIB Subunit	Protein Coding	Q9HAW0	50	GC08M037843	15.5804	https://www.genecards.org/cgi-bin/carddisp.pl?gene=BRF2
LIF	LIF Interleukin 6 Family Cytokine	Protein Coding	P15018	56	GC22M030240	15.5691	https://www.genecards.org/cgi-bin/carddisp.pl?gene=LIF
MIR877	MicroRNA 877	RNA Gene		28	GC06P030584	15.5605	https://www.genecards.org/cgi-bin/carddisp.pl?gene=MIR877
RMI1	RecQ Mediated Genome Instability 1	Protein Coding	Q9H9A7	51	GC09P083980	15.5578	https://www.genecards.org/cgi-bin/carddisp.pl?gene=RMI1
IKZF1	IKAROS Family Zinc Finger 1	Protein Coding	Q13422	61	GC07P050303	15.5478	https://www.genecards.org/cgi-bin/carddisp.pl?gene=IKZF1
IGFBP1	Insulin Like Growth Factor Binding Protein 1	Protein Coding	P08833	56	GC07P050731	15.545	https://www.genecards.org/cgi-bin/carddisp.pl?gene=IGFBP1
ELANE	Elastase, Neutrophil Expressed	Protein Coding	P08246	64	GC19P141796	15.5413	https://www.genecards.org/cgi-bin/carddisp.pl?gene=ELANE
PDCD4	Programmed Cell Death 4	Protein Coding	Q53EL6	55	GC10P110871	15.5412	https://www.genecards.org/cgi-bin/carddisp.pl?gene=PDCD4
RPS27A	Ribosomal Protein S27a	Protein Coding	P62979	56	GC02P055231	15.5403	https://www.genecards.org/cgi-bin/carddisp.pl?gene=RPS27A
VCP	Valosin Containing Protein	Protein Coding	P55072	62	GC09M035572	15.5238	https://www.genecards.org/cgi-bin/carddisp.pl?gene=VCP
CCNA1	Cyclin A1	Protein Coding	P78396	55	GC13P036431	15.5199	https://www.genecards.org/cgi-bin/carddisp.pl?gene=CCNA1
HOXA9	Homeobox A9	Protein Coding	P31269	52	GC07M027162	15.5199	https://www.genecards.org/cgi-bin/carddisp.pl?gene=HOXA9
CD70	CD70 Molecule	Protein Coding	P32970	56	GC19M104195	15.5196	https://www.genecards.org/cgi-bin/carddisp.pl?gene=CD70
DDIT3	DNA Damage Inducible Transcript 3	Protein Coding	P35638	59	GC12M057516	15.5178	https://www.genecards.org/cgi-bin/carddisp.pl?gene=DDIT3
RBX1	Ring-Box 1	Protein Coding	P62877	56	GC22P040951	15.4926	https://www.genecards.org/cgi-bin/carddisp.pl?gene=RBX1
MYOCD	Myocardin	Protein Coding	Q8IZQ8	56	GC17P012665	15.4766	https://www.genecards.org/cgi-bin/carddisp.pl?gene=MYOCD
C3AR1	Complement C3a Receptor 1	Protein Coding	Q16581	58	GC12M034483	15.4643	https://www.genecards.org/cgi-bin/carddisp.pl?gene=C3AR1
TFE3	Transcription Factor Binding To IGHM Enhancer 3	Protein Coding	P19532	58	GC0XM049028	15.4581	https://www.genecards.org/cgi-bin/carddisp.pl?gene=TFE3
TMCO5A	Transmembrane And Coiled-Coil Domains 5A	Protein Coding	Q8N6Q1	46	GC15P037921	15.4534	https://www.genecards.org/cgi-bin/carddisp.pl?gene=TMCO5A
LCK	LCK Proto-Oncogene, Src Family Tyrosine Kinase	Protein Coding	P06239	65	GC01P032251	15.4421	https://www.genecards.org/cgi-bin/carddisp.pl?gene=LCK
TLR9	Toll Like Receptor 9	Protein Coding	Q9NR96	59	GC03M054638	15.4415	https://www.genecards.org/cgi-bin/carddisp.pl?gene=TLR9
HNRNPA2B1	Heterogeneous Nuclear Ribonucleoprotein A2/B1	Protein Coding	P22626	60	GC07M026174	15.4373	https://www.genecards.org/cgi-bin/carddisp.pl?gene=HNRNPA2B1
ELF3	E74 Like ETS Transcription Factor 3	Protein Coding	P78545	52	GC01P202007	15.437	https://www.genecards.org/cgi-bin/carddisp.pl?gene=ELF3
STMN1	Stathmin 1	Protein Coding	P16949	57	GC01M025884	15.4351	https://www.genecards.org/cgi-bin/carddisp.pl?gene=STMN1
ADH1C	Alcohol Dehydrogenase 1C (Class I), Gamma Polypeptide	Protein Coding	P00326	54	GC04M099336	15.4287	https://www.genecards.org/cgi-bin/carddisp.pl?gene=ADH1C
BTNL2	Butyrophilin Like 2	Protein Coding	Q9UIR0	52	GC06M032393	15.4238	https://www.genecards.org/cgi-bin/carddisp.pl?gene=BTNL2
RPL10L	Ribosomal Protein L10 Like	Protein Coding	Q96L21	47	GC14M046651	15.4225	https://www.genecards.org/cgi-bin/carddisp.pl?gene=RPL10L
CDKN2AIP	CDKN2A Interacting Protein	Protein Coding	Q9NXV6	49	GC04P183444	15.4223	https://www.genecards.org/cgi-bin/carddisp.pl?gene=CDKN2AIP
NWD1	NACHT And WD Repeat Domain Containing 1	Protein Coding	Q149M9	43	GC19P016719	15.4058	https://www.genecards.org/cgi-bin/carddisp.pl?gene=NWD1
PCOTH	Prostate And Testis Expressed Opposite C1QTNF9B And MIPEP	RNA Gene	Q58A44	33	GC13P023889	15.4052	https://www.genecards.org/cgi-bin/carddisp.pl?gene=PCOTH
CXCR3	C-X-C Motif Chemokine Receptor 3	Protein Coding	P49682	58	GC0XM071615	15.3999	https://www.genecards.org/cgi-bin/carddisp.pl?gene=CXCR3
HLA-G	Major Histocompatibility Complex, Class I, G	Protein Coding	P17693	57	GC06P173032	15.3933	https://www.genecards.org/cgi-bin/carddisp.pl?gene=HLA-G
CSMD3	CUB And Sushi Multiple Domains 3	Protein Coding	Q7Z407	47	GC08M112223	15.386	https://www.genecards.org/cgi-bin/carddisp.pl?gene=CSMD3
TFAP2A	Transcription Factor AP-2 Alpha	Protein Coding	P05549	61	GC06M010393	15.3829	https://www.genecards.org/cgi-bin/carddisp.pl?gene=TFAP2A
RUNX2	RUNX Family Transcription Factor 2	Protein Coding	Q13950	60	GC06P173274	15.3731	https://www.genecards.org/cgi-bin/carddisp.pl?gene=RUNX2
ENTPD3	Ectonucleoside Triphosphate Diphosphohydrolase 3	Protein Coding	O75355	56	GC03P041825	15.3676	https://www.genecards.org/cgi-bin/carddisp.pl?gene=ENTPD3
PTH	Parathyroid Hormone	Protein Coding	P01270	58	GC11M013492	15.3617	https://www.genecards.org/cgi-bin/carddisp.pl?gene=PTH
SOX10	SRY-Box Transcription Factor 10	Protein Coding	P56693	59	GC22M085515	15.3601	https://www.genecards.org/cgi-bin/carddisp.pl?gene=SOX10
ABCG4	ATP Binding Cassette Subfamily G Member 4	Protein Coding	Q9H172	54	GC11P124359	15.3581	https://www.genecards.org/cgi-bin/carddisp.pl?gene=ABCG4
SIGIRR	Single Ig And TIR Domain Containing	Protein Coding	Q6IA17	52	GC11M013950	15.3551	https://www.genecards.org/cgi-bin/carddisp.pl?gene=SIGIRR
FAM83C	Family With Sequence Similarity 83 Member C	Protein Coding	Q9BQN1	44	GC20M035285	15.3543	https://www.genecards.org/cgi-bin/carddisp.pl?gene=FAM83C
SNHG17	Small Nucleolar RNA Host Gene 17	RNA Gene		25	GC20M038967	15.3151	https://www.genecards.org/cgi-bin/carddisp.pl?gene=SNHG17
CD86	CD86 Molecule	Protein Coding	P42081	57	GC03P122055	15.3116	https://www.genecards.org/cgi-bin/carddisp.pl?gene=CD86
SERPINB2	Serpin Family B Member 2	Protein Coding	P05120	57	GC18P063871	15.3077	https://www.genecards.org/cgi-bin/carddisp.pl?gene=SERPINB2
CD276	CD276 Molecule	Protein Coding	Q5ZPR3	55	GC15P073683	15.3065	https://www.genecards.org/cgi-bin/carddisp.pl?gene=CD276
ITGAD	Integrin Subunit Alpha D	Protein Coding	Q13349	51	GC16P113221	15.3065	https://www.genecards.org/cgi-bin/carddisp.pl?gene=ITGAD
ATP4A	ATPase H+/K+ Transporting Subunit Alpha	Protein Coding	P20648	54	GC19M105677	15.2961	https://www.genecards.org/cgi-bin/carddisp.pl?gene=ATP4A
KATNAL2	Katanin Catalytic Subunit A1 Like 2	Protein Coding	Q8IYT4	49	GC18P046917	15.2761	https://www.genecards.org/cgi-bin/carddisp.pl?gene=KATNAL2
CHUK	Component Of Inhibitor Of Nuclear Factor Kappa B Kinase Complex	Protein Coding	O15111	63	GC10M100552	15.2591	https://www.genecards.org/cgi-bin/carddisp.pl?gene=CHUK
BTC	Betacellulin	Protein Coding	P35070	56	GC04M074744	15.2484	https://www.genecards.org/cgi-bin/carddisp.pl?gene=BTC
ARAP3	ArfGAP With RhoGAP Domain, Ankyrin Repeat And PH Domain 3	Protein Coding	Q8WWN8	53	GC05M141653	15.2304	https://www.genecards.org/cgi-bin/carddisp.pl?gene=ARAP3
NOTCH4	Notch Receptor 4	Protein Coding	Q99466	60	GC06M103368	15.2289	https://www.genecards.org/cgi-bin/carddisp.pl?gene=NOTCH4
KCNH2	Potassium Voltage-Gated Channel Subfamily H Member 2	Protein Coding	Q12809	63	GC07M150944	15.228	https://www.genecards.org/cgi-bin/carddisp.pl?gene=KCNH2
NR4A1	Nuclear Receptor Subfamily 4 Group A Member 1	Protein Coding	P22736	60	GC12P052022	15.2201	https://www.genecards.org/cgi-bin/carddisp.pl?gene=NR4A1
MIR199A2	MicroRNA 199a-2	RNA Gene		28	GC01M172235	15.1942	https://www.genecards.org/cgi-bin/carddisp.pl?gene=MIR199A2
STX8	Syntaxin 8	Protein Coding	Q9UNK0	52	GC17M009250	15.1939	https://www.genecards.org/cgi-bin/carddisp.pl?gene=STX8
PHF2	PHD Finger Protein 2	Protein Coding	O75151	52	GC09P093576	15.1788	https://www.genecards.org/cgi-bin/carddisp.pl?gene=PHF2
PIN1	Peptidylprolyl Cis/Trans Isomerase, NIMA-Interacting 1	Protein Coding	Q13526	60	GC19P009835	15.1782	https://www.genecards.org/cgi-bin/carddisp.pl?gene=PIN1
TGIF1	TGFB Induced Factor Homeobox 1	Protein Coding	Q15583	58	GC18P003411	15.1738	https://www.genecards.org/cgi-bin/carddisp.pl?gene=TGIF1
MAGEA4	MAGE Family Member A4	Protein Coding	P43358	51	GC0XP151912	15.1688	https://www.genecards.org/cgi-bin/carddisp.pl?gene=MAGEA4
FGD2	FYVE, RhoGEF And PH Domain Containing 2	Protein Coding	Q7Z6J4	50	GC06P173212	15.1642	https://www.genecards.org/cgi-bin/carddisp.pl?gene=FGD2
APOA1	Apolipoprotein A1	Protein Coding	P02647	63	GC11M116835	15.1638	https://www.genecards.org/cgi-bin/carddisp.pl?gene=APOA1
COLCA1	Colorectal Cancer Associated 1	RNA Gene	Q6ZS62	29	GC11M111290	15.1549	https://www.genecards.org/cgi-bin/carddisp.pl?gene=COLCA1
PODN	Podocan	Protein Coding	Q7Z5L7	51	GC01P053062	15.154	https://www.genecards.org/cgi-bin/carddisp.pl?gene=PODN
NANOG	Nanog Homeobox	Protein Coding	Q9H9S0	50	GC12P007787	15.1451	https://www.genecards.org/cgi-bin/carddisp.pl?gene=NANOG
HSF1	Heat Shock Transcription Factor 1	Protein Coding	Q00613	60	GC08P144291	15.1422	https://www.genecards.org/cgi-bin/carddisp.pl?gene=HSF1
PRKD1	Protein Kinase D1	Protein Coding	Q15139	62	GC14M029576	15.14	https://www.genecards.org/cgi-bin/carddisp.pl?gene=PRKD1
TNFSF11	TNF Superfamily Member 11	Protein Coding	O14788	62	GC13P042562	15.1361	https://www.genecards.org/cgi-bin/carddisp.pl?gene=TNFSF11
CTAG1A	Cancer/Testis Antigen 1A	Protein Coding	P78358	32	GC0XP154585	15.1357	https://www.genecards.org/cgi-bin/carddisp.pl?gene=CTAG1A
CRKL	CRK Like Proto-Oncogene, Adaptor Protein	Protein Coding	P46109	59	GC22P020917	15.1287	https://www.genecards.org/cgi-bin/carddisp.pl?gene=CRKL
CCNG1	Cyclin G1	Protein Coding	P51959	53	GC05P163458	15.1283	https://www.genecards.org/cgi-bin/carddisp.pl?gene=CCNG1
SCG5	Secretogranin V	Protein Coding	P05408	52	GC15P032641	15.1255	https://www.genecards.org/cgi-bin/carddisp.pl?gene=SCG5
CNTFR	Ciliary Neurotrophic Factor Receptor	Protein Coding	P26992	57	GC09M034551	15.1177	https://www.genecards.org/cgi-bin/carddisp.pl?gene=CNTFR
DCST1-AS1	DCST1 Antisense RNA 1	RNA Gene		21	GC01M166333	15.1164	https://www.genecards.org/cgi-bin/carddisp.pl?gene=DCST1-AS1
ARID1B	AT-Rich Interaction Domain 1B	Protein Coding	Q8NFD5	56	GC06P174955	15.1141	https://www.genecards.org/cgi-bin/carddisp.pl?gene=ARID1B
VTN	Vitronectin	Protein Coding	P04004	57	GC17M092926	15.113	https://www.genecards.org/cgi-bin/carddisp.pl?gene=VTN
BTBD16	BTB Domain Containing 16	Protein Coding	Q32M84	45	GC10P122271	15.0992	https://www.genecards.org/cgi-bin/carddisp.pl?gene=BTBD16
IL5	Interleukin 5	Protein Coding	P05113	58	GC05M132541	15.0946	https://www.genecards.org/cgi-bin/carddisp.pl?gene=IL5
MIR218-2	MicroRNA 218-2	RNA Gene		25	GC05M168768	15.092	https://www.genecards.org/cgi-bin/carddisp.pl?gene=MIR218-2
PRPF8	Pre-MRNA Processing Factor 8	Protein Coding	Q6P2Q9	54	GC17M001650	15.0898	https://www.genecards.org/cgi-bin/carddisp.pl?gene=PRPF8
FOXP1	Forkhead Box P1	Protein Coding	Q9H334	57	GC03M070954	15.071	https://www.genecards.org/cgi-bin/carddisp.pl?gene=FOXP1
SPG7	SPG7 Matrix AAA Peptidase Subunit, Paraplegin	Protein Coding	Q9UQ90	57	GC16P115056	15.0709	https://www.genecards.org/cgi-bin/carddisp.pl?gene=SPG7
TNFRSF11A	TNF Receptor Superfamily Member 11a	Protein Coding	Q9Y6Q6	59	GC18P062325	15.0664	https://www.genecards.org/cgi-bin/carddisp.pl?gene=TNFRSF11A
MRPL46	Mitochondrial Ribosomal Protein L46	Protein Coding	Q9H2W6	49	GC15M159661	15.0626	https://www.genecards.org/cgi-bin/carddisp.pl?gene=MRPL46
C8orf44-SGK3	C8orf44-SGK3 Readthrough	Protein Coding		28	GC08P068467	15.0588	https://www.genecards.org/cgi-bin/carddisp.pl?gene=C8orf44-SGK3
HMGCR	3-Hydroxy-3-Methylglutaryl-CoA Reductase	Protein Coding	P04035	61	GC05P075336	15.0583	https://www.genecards.org/cgi-bin/carddisp.pl?gene=HMGCR
USP7	Ubiquitin Specific Peptidase 7	Protein Coding	Q93009	62	GC16M008892	15.0561	https://www.genecards.org/cgi-bin/carddisp.pl?gene=USP7
PYCR1	Pyrroline-5-Carboxylate Reductase 1	Protein Coding	P32322	57	GC17M081932	15.054	https://www.genecards.org/cgi-bin/carddisp.pl?gene=PYCR1
GFAP	Glial Fibrillary Acidic Protein	Protein Coding	P14136	61	GC17M093547	15.0442	https://www.genecards.org/cgi-bin/carddisp.pl?gene=GFAP
UCHL1	Ubiquitin C-Terminal Hydrolase L1	Protein Coding	P09936	66	GC04P041256	15.0426	https://www.genecards.org/cgi-bin/carddisp.pl?gene=UCHL1
S100A6	S100 Calcium Binding Protein A6	Protein Coding	P06703	54	GC01M166191	15.032	https://www.genecards.org/cgi-bin/carddisp.pl?gene=S100A6
BIK	BCL2 Interacting Killer	Protein Coding	Q13323	53	GC22P043110	15.0256	https://www.genecards.org/cgi-bin/carddisp.pl?gene=BIK
HPC4	Prostate Cancer, Hereditary, 4	Genetic Locus		8	GC07U901751	15.0237	https://www.genecards.org/cgi-bin/carddisp.pl?gene=HPC4
ENTREP1	Endosomal Transmembrane Epsin Interactor 1	Protein Coding	Q15884	46	GC09P073718	15.0201	https://www.genecards.org/cgi-bin/carddisp.pl?gene=ENTREP1
DMTF1	Cyclin D Binding Myb Like Transcription Factor 1	Protein Coding	Q9Y222	45	GC07P093214	15.0095	https://www.genecards.org/cgi-bin/carddisp.pl?gene=DMTF1
PXDNL	Peroxidasin Like	Protein Coding	A1KZ92	46	GC08M051319	15.0077	https://www.genecards.org/cgi-bin/carddisp.pl?gene=PXDNL
SLC46A3	Solute Carrier Family 46 Member 3	Protein Coding	Q7Z3Q1	48	GC13M028700	15.003	https://www.genecards.org/cgi-bin/carddisp.pl?gene=SLC46A3
ZNF184	Zinc Finger Protein 184	Protein Coding	Q99676	49	GC06M103078	14.9983	https://www.genecards.org/cgi-bin/carddisp.pl?gene=ZNF184
RERGL	RERG Like	Protein Coding	Q9H628	41	GC12M018080	14.9735	https://www.genecards.org/cgi-bin/carddisp.pl?gene=RERGL
IL6ST	Interleukin 6 Cytokine Family Signal Transducer	Protein Coding	P40189	63	GC05M055935	14.9687	https://www.genecards.org/cgi-bin/carddisp.pl?gene=IL6ST
BBC3	BCL2 Binding Component 3	Protein Coding	Q96PG8	53	GC19M047220	14.9655	https://www.genecards.org/cgi-bin/carddisp.pl?gene=BBC3
MIR409	MicroRNA 409	RNA Gene		28	GC14P120238	14.9542	https://www.genecards.org/cgi-bin/carddisp.pl?gene=MIR409
PAX6	Paired Box 6	Protein Coding	P26367	61	GC11M031784	14.9535	https://www.genecards.org/cgi-bin/carddisp.pl?gene=PAX6
PDE7B	Phosphodiesterase 7B	Protein Coding	Q9NP56	52	GC06P174421	14.9497	https://www.genecards.org/cgi-bin/carddisp.pl?gene=PDE7B
RPS6KC1	Ribosomal Protein S6 Kinase C1	Protein Coding	Q96S38	50	GC01P213051	14.9424	https://www.genecards.org/cgi-bin/carddisp.pl?gene=RPS6KC1
ENTPD1	Ectonucleoside Triphosphate Diphosphohydrolase 1	Protein Coding	P49961	63	GC10P120203	14.941	https://www.genecards.org/cgi-bin/carddisp.pl?gene=ENTPD1
TRAF3	TNF Receptor Associated Factor 3	Protein Coding	Q13114	59	GC14P119262	14.9395	https://www.genecards.org/cgi-bin/carddisp.pl?gene=TRAF3
ASAP1-IT1	ASAP1 Intronic Transcript 1	RNA Gene		23	GC08M130295	14.9267	https://www.genecards.org/cgi-bin/carddisp.pl?gene=ASAP1-IT1
LMAN1L	Lectin, Mannose Binding 1 Like	Protein Coding	Q9HAT1	47	GC15P074812	14.9265	https://www.genecards.org/cgi-bin/carddisp.pl?gene=LMAN1L
ARNT	Aryl Hydrocarbon Receptor Nuclear Translocator	Protein Coding	P27540	58	GC01M150809	14.9187	https://www.genecards.org/cgi-bin/carddisp.pl?gene=ARNT
MTBP	MDM2 Binding Protein	Protein Coding	Q96DY7	47	GC08P120426	14.9036	https://www.genecards.org/cgi-bin/carddisp.pl?gene=MTBP
MYO16	Myosin XVI	Protein Coding	Q9Y6X6	47	GC13P108495	14.903	https://www.genecards.org/cgi-bin/carddisp.pl?gene=MYO16
MAF	MAF BZIP Transcription Factor	Protein Coding	O75444	58	GC16M079204	14.9013	https://www.genecards.org/cgi-bin/carddisp.pl?gene=MAF
MIR187	MicroRNA 187	RNA Gene		26	GC18M035904	14.8956	https://www.genecards.org/cgi-bin/carddisp.pl?gene=MIR187
EIF4A1	Eukaryotic Translation Initiation Factor 4A1	Protein Coding	P60842	60	GC17P007572	14.8924	https://www.genecards.org/cgi-bin/carddisp.pl?gene=EIF4A1
GAPLINC	Gastric Adenocarcinoma Associated, Positive CD44 Regulator, Long Intergenic Non-Coding RNA	RNA Gene		24	GC18P003541	14.8899	https://www.genecards.org/cgi-bin/carddisp.pl?gene=GAPLINC
GABRB2	Gamma-Aminobutyric Acid Type A Receptor Subunit Beta2	Protein Coding	P47870	61	GC05M161288	14.888	https://www.genecards.org/cgi-bin/carddisp.pl?gene=GABRB2
ZNF48	Zinc Finger Protein 48	Protein Coding	Q96MX3	43	GC16P030378	14.8833	https://www.genecards.org/cgi-bin/carddisp.pl?gene=ZNF48
ZNF100	Zinc Finger Protein 100	Protein Coding	Q8IYN0	46	GC19M021722	14.8743	https://www.genecards.org/cgi-bin/carddisp.pl?gene=ZNF100
SLC6A9	Solute Carrier Family 6 Member 9	Protein Coding	P48067	61	GC01M043991	14.8652	https://www.genecards.org/cgi-bin/carddisp.pl?gene=SLC6A9
DSCAML1	DS Cell Adhesion Molecule Like 1	Protein Coding	Q8TD84	49	GC11M117427	14.8643	https://www.genecards.org/cgi-bin/carddisp.pl?gene=DSCAML1
MACC1	MET Transcriptional Regulator MACC1	Protein Coding	Q6ZN28	45	GC07M020140	14.8632	https://www.genecards.org/cgi-bin/carddisp.pl?gene=MACC1
WDR49	WD Repeat Domain 49	Protein Coding	Q8IV35	45	GC03M167478	14.8565	https://www.genecards.org/cgi-bin/carddisp.pl?gene=WDR49
CBLC	Cbl Proto-Oncogene C	Protein Coding	Q9ULV8	50	GC19P044777	14.8501	https://www.genecards.org/cgi-bin/carddisp.pl?gene=CBLC
CLDN4	Claudin 4	Protein Coding	O14493	54	GC07P073799	14.8463	https://www.genecards.org/cgi-bin/carddisp.pl?gene=CLDN4
CABIN1	Calcineurin Binding Protein 1	Protein Coding	Q9Y6J0	54	GC22P024011	14.8314	https://www.genecards.org/cgi-bin/carddisp.pl?gene=CABIN1
DNAH3	Dynein Axonemal Heavy Chain 3	Protein Coding	Q8TD57	46	GC16M047845	14.8184	https://www.genecards.org/cgi-bin/carddisp.pl?gene=DNAH3
PTPRK	Protein Tyrosine Phosphatase Receptor Type K	Protein Coding	Q15262	56	GC06M127949	14.8165	https://www.genecards.org/cgi-bin/carddisp.pl?gene=PTPRK
HEPACAM2	HEPACAM Family Member 2	Protein Coding	A8MVW5	45	GC07M093188	14.8145	https://www.genecards.org/cgi-bin/carddisp.pl?gene=HEPACAM2
MAMDC2	MAM Domain Containing 2	Protein Coding	Q7Z304	49	GC09P070043	14.8123	https://www.genecards.org/cgi-bin/carddisp.pl?gene=MAMDC2
CUL3	Cullin 3	Protein Coding	Q13618	61	GC02M224470	14.8089	https://www.genecards.org/cgi-bin/carddisp.pl?gene=CUL3
RPL34-DT	RPL34 Divergent Transcript	RNA Gene		26	GC04M108539	14.806	https://www.genecards.org/cgi-bin/carddisp.pl?gene=RPL34-DT
ADAM17	ADAM Metallopeptidase Domain 17	Protein Coding	P78536	64	GC02M009488	14.8037	https://www.genecards.org/cgi-bin/carddisp.pl?gene=ADAM17
SSTR2	Somatostatin Receptor 2	Protein Coding	P30874	60	GC17P073165	14.797	https://www.genecards.org/cgi-bin/carddisp.pl?gene=SSTR2
TNFRSF9	TNF Receptor Superfamily Member 9	Protein Coding	Q07011	57	GC01M007915	14.7788	https://www.genecards.org/cgi-bin/carddisp.pl?gene=TNFRSF9
MIR661	MicroRNA 661	RNA Gene		23	GC08M143945	14.7738	https://www.genecards.org/cgi-bin/carddisp.pl?gene=MIR661
TBX20	T-Box Transcription Factor 20	Protein Coding	Q9UMR3	53	GC07M035237	14.7614	https://www.genecards.org/cgi-bin/carddisp.pl?gene=TBX20
CEBPB	CCAAT Enhancer Binding Protein Beta	Protein Coding	P17676	58	GC20P050190	14.7588	https://www.genecards.org/cgi-bin/carddisp.pl?gene=CEBPB
LINC00858	Long Intergenic Non-Protein Coding RNA 858	RNA Gene		20	GC10P119988	14.7524	https://www.genecards.org/cgi-bin/carddisp.pl?gene=LINC00858
TRPM2-AS	TRPM2 Antisense RNA	RNA Gene		24	GC21M054589	14.7453	https://www.genecards.org/cgi-bin/carddisp.pl?gene=TRPM2-AS
TSPAN5	Tetraspanin 5	Protein Coding	P62079	53	GC04M098470	14.7433	https://www.genecards.org/cgi-bin/carddisp.pl?gene=TSPAN5
HSD3B2	Hydroxy-Delta-5-Steroid Dehydrogenase, 3 Beta- And Steroid Delta-Isomerase 2	Protein Coding	P26439	58	GC01P119414	14.7411	https://www.genecards.org/cgi-bin/carddisp.pl?gene=HSD3B2
GAPDHS	Glyceraldehyde-3-Phosphate Dehydrogenase, Spermatogenic	Protein Coding	O14556	55	GC19P142824	14.7399	https://www.genecards.org/cgi-bin/carddisp.pl?gene=GAPDHS
SLC8A3	Solute Carrier Family 8 Member A3	Protein Coding	P57103	54	GC14M070044	14.7353	https://www.genecards.org/cgi-bin/carddisp.pl?gene=SLC8A3
FGF19	Fibroblast Growth Factor 19	Protein Coding	O95750	57	GC11M136731	14.7255	https://www.genecards.org/cgi-bin/carddisp.pl?gene=FGF19
ARPP21	CAMP Regulated Phosphoprotein 21	Protein Coding	Q9UBL0	49	GC03P035680	14.7167	https://www.genecards.org/cgi-bin/carddisp.pl?gene=ARPP21
NECAP2	NECAP Endocytosis Associated 2	Protein Coding	Q9NVZ3	49	GC01P068518	14.7091	https://www.genecards.org/cgi-bin/carddisp.pl?gene=NECAP2
MIR518B	MicroRNA 518b	RNA Gene		25	GC19P143513	14.687	https://www.genecards.org/cgi-bin/carddisp.pl?gene=MIR518B
UGT2B7	UDP Glucuronosyltransferase Family 2 Member B7	Protein Coding	P16662	56	GC04P069051	14.6861	https://www.genecards.org/cgi-bin/carddisp.pl?gene=UGT2B7
NETO2	Neuropilin And Tolloid Like 2	Protein Coding	Q8NC67	50	GC16M047077	14.6839	https://www.genecards.org/cgi-bin/carddisp.pl?gene=NETO2
DPH1	Diphthamide Biosynthesis 1	Protein Coding	Q9BZG8	53	GC17P002030	14.683	https://www.genecards.org/cgi-bin/carddisp.pl?gene=DPH1
CXCR1	C-X-C Motif Chemokine Receptor 1	Protein Coding	P25024	57	GC02M218162	14.6786	https://www.genecards.org/cgi-bin/carddisp.pl?gene=CXCR1
SV2B	Synaptic Vesicle Glycoprotein 2B	Protein Coding	Q7L1I2	52	GC15P091099	14.6769	https://www.genecards.org/cgi-bin/carddisp.pl?gene=SV2B
SYNGR1	Synaptogyrin 1	Protein Coding	O43759	53	GC22P086938	14.6762	https://www.genecards.org/cgi-bin/carddisp.pl?gene=SYNGR1
EML4	EMAP Like 4	Protein Coding	Q9HC35	53	GC02P042169	14.6752	https://www.genecards.org/cgi-bin/carddisp.pl?gene=EML4
HPC3	Prostate Cancer, Hereditary, 3	Genetic Locus		9	GC20U900275	14.6743	https://www.genecards.org/cgi-bin/carddisp.pl?gene=HPC3
HSP90AB1	Heat Shock Protein 90 Alpha Family Class B Member 1	Protein Coding	P08238	63	GC06P044246	14.6679	https://www.genecards.org/cgi-bin/carddisp.pl?gene=HSP90AB1
PPIG	Peptidylprolyl Isomerase G	Protein Coding	Q13427	53	GC02P169584	14.6671	https://www.genecards.org/cgi-bin/carddisp.pl?gene=PPIG
MIR489	MicroRNA 489	RNA Gene		25	GC07M093483	14.6639	https://www.genecards.org/cgi-bin/carddisp.pl?gene=MIR489
GATA6	GATA Binding Protein 6	Protein Coding	Q92908	60	GC18P022169	14.6576	https://www.genecards.org/cgi-bin/carddisp.pl?gene=GATA6
RAD52	RAD52 Homolog, DNA Repair Protein	Protein Coding	P43351	54	GC12M000912	14.6535	https://www.genecards.org/cgi-bin/carddisp.pl?gene=RAD52
SELE	Selectin E	Protein Coding	P16581	57	GC01M169722	14.6454	https://www.genecards.org/cgi-bin/carddisp.pl?gene=SELE
TNFRSF19	TNF Receptor Superfamily Member 19	Protein Coding	Q9NS68	52	GC13P023570	14.6446	https://www.genecards.org/cgi-bin/carddisp.pl?gene=TNFRSF19
PLAT	Plasminogen Activator, Tissue Type	Protein Coding	P00750	62	GC08M042174	14.6437	https://www.genecards.org/cgi-bin/carddisp.pl?gene=PLAT
VSIR	V-Set Immunoregulatory Receptor	Protein Coding	Q9H7M9	53	GC10M071748	14.6417	https://www.genecards.org/cgi-bin/carddisp.pl?gene=VSIR
SOX5	SRY-Box Transcription Factor 5	Protein Coding	P35711	57	GC12M023529	14.6357	https://www.genecards.org/cgi-bin/carddisp.pl?gene=SOX5
SORCS1	Sortilin Related VPS10 Domain Containing Receptor 1	Protein Coding	Q8WY21	52	GC10M106573	14.6354	https://www.genecards.org/cgi-bin/carddisp.pl?gene=SORCS1
SHBG	Sex Hormone Binding Globulin	Protein Coding	P04278	55	GC17P007613	14.6341	https://www.genecards.org/cgi-bin/carddisp.pl?gene=SHBG
SREBF1	Sterol Regulatory Element Binding Transcription Factor 1	Protein Coding	P36956	61	GC17M017810	14.6202	https://www.genecards.org/cgi-bin/carddisp.pl?gene=SREBF1
SPINT2	Serine Peptidase Inhibitor, Kunitz Type 2	Protein Coding	O43291	55	GC19P038244	14.6141	https://www.genecards.org/cgi-bin/carddisp.pl?gene=SPINT2
TEP1	Telomerase Associated Protein 1	Protein Coding	Q99973	53	GC14M020365	14.6088	https://www.genecards.org/cgi-bin/carddisp.pl?gene=TEP1
ADAT1	Adenosine Deaminase TRNA Specific 1	Protein Coding	Q9BUB4	51	GC16M075596	14.6028	https://www.genecards.org/cgi-bin/carddisp.pl?gene=ADAT1
SCN11A	Sodium Voltage-Gated Channel Alpha Subunit 11	Protein Coding	Q9UI33	56	GC03M038862	14.6026	https://www.genecards.org/cgi-bin/carddisp.pl?gene=SCN11A
ITGA2	Integrin Subunit Alpha 2	Protein Coding	P17301	59	GC05P052989	14.5966	https://www.genecards.org/cgi-bin/carddisp.pl?gene=ITGA2
LINC01138	Long Intergenic Non-Protein Coding RNA 1138	RNA Gene		23	GC01M165921	14.5912	https://www.genecards.org/cgi-bin/carddisp.pl?gene=LINC01138
MIR376C	MicroRNA 376c	RNA Gene		26	GC14P120231	14.5839	https://www.genecards.org/cgi-bin/carddisp.pl?gene=MIR376C
DKK3	Dickkopf WNT Signaling Pathway Inhibitor 3	Protein Coding	Q9UBP4	53	GC11M014375	14.5836	https://www.genecards.org/cgi-bin/carddisp.pl?gene=DKK3
PRSS22	Serine Protease 22	Protein Coding	Q9GZN4	52	GC16M002852	14.5772	https://www.genecards.org/cgi-bin/carddisp.pl?gene=PRSS22
THSD7B	Thrombospondin Type 1 Domain Containing 7B	Protein Coding	Q9C0I4	45	GC02P136765	14.5771	https://www.genecards.org/cgi-bin/carddisp.pl?gene=THSD7B
RPL11	Ribosomal Protein L11	Protein Coding	P62913	61	GC01P023691	14.5771	https://www.genecards.org/cgi-bin/carddisp.pl?gene=RPL11
HSP90B1	Heat Shock Protein 90 Beta Family Member 1	Protein Coding	P14625	60	GC12P103930	14.5752	https://www.genecards.org/cgi-bin/carddisp.pl?gene=HSP90B1
SLC13A3	Solute Carrier Family 13 Member 3	Protein Coding	Q8WWT9	57	GC20M046557	14.5733	https://www.genecards.org/cgi-bin/carddisp.pl?gene=SLC13A3
PTTG1	PTTG1 Regulator Of Sister Chromatid Separation, Securin	Protein Coding	O95997	54	GC05P160461	14.5729	https://www.genecards.org/cgi-bin/carddisp.pl?gene=PTTG1
IGFBP6	Insulin Like Growth Factor Binding Protein 6	Protein Coding	P24592	57	GC12P053097	14.5688	https://www.genecards.org/cgi-bin/carddisp.pl?gene=IGFBP6
CDH11	Cadherin 11	Protein Coding	P55287	59	GC16M064943	14.5687	https://www.genecards.org/cgi-bin/carddisp.pl?gene=CDH11
FOXC1	Forkhead Box C1	Protein Coding	Q12948	56	GC06P001857	14.5601	https://www.genecards.org/cgi-bin/carddisp.pl?gene=FOXC1
IKBKB	Inhibitor Of Nuclear Factor Kappa B Kinase Subunit Beta	Protein Coding	O14920	67	GC08P042271	14.56	https://www.genecards.org/cgi-bin/carddisp.pl?gene=IKBKB
ZNF776	Zinc Finger Protein 776	Protein Coding	Q68DI1	40	GC19P057746	14.5466	https://www.genecards.org/cgi-bin/carddisp.pl?gene=ZNF776
CDC25B	Cell Division Cycle 25B	Protein Coding	P30305	60	GC20P010252	14.5336	https://www.genecards.org/cgi-bin/carddisp.pl?gene=CDC25B
TRPV4	Transient Receptor Potential Cation Channel Subfamily V Member 4	Protein Coding	Q9HBA0	61	GC12M109783	14.5313	https://www.genecards.org/cgi-bin/carddisp.pl?gene=TRPV4
CYP27B1	Cytochrome P450 Family 27 Subfamily B Member 1	Protein Coding	O15528	59	GC12M060216	14.5299	https://www.genecards.org/cgi-bin/carddisp.pl?gene=CYP27B1
DGCR6L	DiGeorge Syndrome Critical Region Gene 6 Like	Protein Coding	Q9BY27	45	GC22M020314	14.5257	https://www.genecards.org/cgi-bin/carddisp.pl?gene=DGCR6L
VCAN	Versican	Protein Coding	P13611	60	GC05P083471	14.5197	https://www.genecards.org/cgi-bin/carddisp.pl?gene=VCAN
MGAT5	Alpha-1,6-Mannosylglycoprotein 6-Beta-N-Acetylglucosaminyltransferase	Protein Coding	Q09328	52	GC02P134119	14.5166	https://www.genecards.org/cgi-bin/carddisp.pl?gene=MGAT5
CYP3A5	Cytochrome P450 Family 3 Subfamily A Member 5	Protein Coding	P20815	59	GC07M099648	14.5131	https://www.genecards.org/cgi-bin/carddisp.pl?gene=CYP3A5
CCL22	C-C Motif Chemokine Ligand 22	Protein Coding	O00626	49	GC16P113744	14.5097	https://www.genecards.org/cgi-bin/carddisp.pl?gene=CCL22
AGBL4	AGBL Carboxypeptidase 4	Protein Coding	Q5VU57	46	GC01M048532	14.4999	https://www.genecards.org/cgi-bin/carddisp.pl?gene=AGBL4
LINC01564	Long Intergenic Non-Protein Coding RNA 1564	RNA Gene		23	GC06P173371	14.4979	https://www.genecards.org/cgi-bin/carddisp.pl?gene=LINC01564
SNHG3	Small Nucleolar RNA Host Gene 3	RNA Gene		29	GC01P069179	14.497	https://www.genecards.org/cgi-bin/carddisp.pl?gene=SNHG3
ZDHHC8	Zinc Finger DHHC-Type Palmitoyltransferase 8	Protein Coding	Q9ULC8	50	GC22P020129	14.4905	https://www.genecards.org/cgi-bin/carddisp.pl?gene=ZDHHC8
KRT33A	Keratin 33A	Protein Coding	O76009	48	GC17M041346	14.4905	https://www.genecards.org/cgi-bin/carddisp.pl?gene=KRT33A
HYOU1	Hypoxia Up-Regulated 1	Protein Coding	Q9Y4L1	58	GC11M137448	14.4808	https://www.genecards.org/cgi-bin/carddisp.pl?gene=HYOU1
DPH7	Diphthamide Biosynthesis 7	Protein Coding	Q9BTV6	47	GC09M137554	14.4773	https://www.genecards.org/cgi-bin/carddisp.pl?gene=DPH7
ZNF560	Zinc Finger Protein 560	Protein Coding	Q96MR9	42	GC19M009445	14.4727	https://www.genecards.org/cgi-bin/carddisp.pl?gene=ZNF560
BAG1	BAG Cochaperone 1	Protein Coding	Q99933	56	GC09M033245	14.4696	https://www.genecards.org/cgi-bin/carddisp.pl?gene=BAG1
KCNJ4	Potassium Inwardly Rectifying Channel Subfamily J Member 4	Protein Coding	P48050	55	GC22M038426	14.4631	https://www.genecards.org/cgi-bin/carddisp.pl?gene=KCNJ4
LARP1B	La Ribonucleoprotein 1B	Protein Coding	Q659C4	46	GC04P128061	14.4623	https://www.genecards.org/cgi-bin/carddisp.pl?gene=LARP1B
HSD3B1	Hydroxy-Delta-5-Steroid Dehydrogenase, 3 Beta- And Steroid Delta-Isomerase 1	Protein Coding	P14060	56	GC01P119507	14.4599	https://www.genecards.org/cgi-bin/carddisp.pl?gene=HSD3B1
DEPDC1	DEP Domain Containing 1	Protein Coding	Q5TB30	43	GC01M068474	14.4547	https://www.genecards.org/cgi-bin/carddisp.pl?gene=DEPDC1
POLH	DNA Polymerase Eta	Protein Coding	Q9Y253	59	GC06P043576	14.4508	https://www.genecards.org/cgi-bin/carddisp.pl?gene=POLH
CCR2	C-C Motif Chemokine Receptor 2	Protein Coding	P41597	58	GC03P063058	14.4478	https://www.genecards.org/cgi-bin/carddisp.pl?gene=CCR2
EFCAB6	EF-Hand Calcium Binding Domain 6	Protein Coding	Q5THR3	46	GC22M083929	14.4477	https://www.genecards.org/cgi-bin/carddisp.pl?gene=EFCAB6
SMC3	Structural Maintenance Of Chromosomes 3	Protein Coding	Q9UQE7	60	GC10P110567	14.4456	https://www.genecards.org/cgi-bin/carddisp.pl?gene=SMC3
IRGQ	Immunity Related GTPase Q	Protein Coding	Q8WZA9	43	GC19M043584	14.4297	https://www.genecards.org/cgi-bin/carddisp.pl?gene=IRGQ
HIPK4	Homeodomain Interacting Protein Kinase 4	Protein Coding	Q8NE63	47	GC19M040379	14.4262	https://www.genecards.org/cgi-bin/carddisp.pl?gene=HIPK4
ID3	Inhibitor Of DNA Binding 3	Protein Coding	Q02535	52	GC01M023557	14.4186	https://www.genecards.org/cgi-bin/carddisp.pl?gene=ID3
TRPM8	Transient Receptor Potential Cation Channel Subfamily M Member 8	Protein Coding	Q7Z2W7	58	GC02P233917	14.4082	https://www.genecards.org/cgi-bin/carddisp.pl?gene=TRPM8
NR1H2	Nuclear Receptor Subfamily 1 Group H Member 2	Protein Coding	P55055	59	GC19P050329	14.4049	https://www.genecards.org/cgi-bin/carddisp.pl?gene=NR1H2
CLDN7	Claudin 7	Protein Coding	O95471	53	GC17M007259	14.3979	https://www.genecards.org/cgi-bin/carddisp.pl?gene=CLDN7
PSAP	Prosaposin	Protein Coding	P07602	61	GC10M071816	14.3958	https://www.genecards.org/cgi-bin/carddisp.pl?gene=PSAP
TAS2R20	Taste 2 Receptor Member 20	Protein Coding	P59543	43	GC12M034562	14.3957	https://www.genecards.org/cgi-bin/carddisp.pl?gene=TAS2R20
RELB	RELB Proto-Oncogene, NF-KB Subunit	Protein Coding	Q01201	59	GC19P143137	14.3947	https://www.genecards.org/cgi-bin/carddisp.pl?gene=RELB
IL2RB	Interleukin 2 Receptor Subunit Beta	Protein Coding	P14784	63	GC22M083884	14.3896	https://www.genecards.org/cgi-bin/carddisp.pl?gene=IL2RB
OVCAS1	Ovarian Cancer, Epithelial, Susceptibility To	Genetic Locus		8	GC03U900587	14.3873	https://www.genecards.org/cgi-bin/carddisp.pl?gene=OVCAS1
CCDC171	Coiled-Coil Domain Containing 171	Protein Coding	Q6TFL3	45	GC09P016321	14.3869	https://www.genecards.org/cgi-bin/carddisp.pl?gene=CCDC171
LOC130058543	ATAC-STARR-Seq Lymphoblastoid Active Region 10486	Functional Element		10	GC16P118545	14.3852	https://www.genecards.org/cgi-bin/carddisp.pl?gene=LOC130058543
FAM13C	Family With Sequence Similarity 13 Member C	Protein Coding	Q8NE31	44	GC10M059246	14.3844	https://www.genecards.org/cgi-bin/carddisp.pl?gene=FAM13C
HNRNPA1	Heterogeneous Nuclear Ribonucleoprotein A1	Protein Coding	P09651	60	GC12P054280	14.3804	https://www.genecards.org/cgi-bin/carddisp.pl?gene=HNRNPA1
PCAP	Predisposing For Prostate Cancer	Genetic Locus		11	GC01U990208	14.3775	https://www.genecards.org/cgi-bin/carddisp.pl?gene=PCAP
PCDHA2	Protocadherin Alpha 2	Protein Coding	Q9Y5H9	49	GC05P156981	14.3771	https://www.genecards.org/cgi-bin/carddisp.pl?gene=PCDHA2
PCDHA7	Protocadherin Alpha 7	Protein Coding	Q9UN72	46	GC05P156986	14.3771	https://www.genecards.org/cgi-bin/carddisp.pl?gene=PCDHA7
ZP4	Zona Pellucida Glycoprotein 4	Protein Coding	Q12836	45	GC01M237877	14.3771	https://www.genecards.org/cgi-bin/carddisp.pl?gene=ZP4
YWHAE	Tyrosine 3-Monooxygenase/Tryptophan 5-Monooxygenase Activation Protein Epsilon	Protein Coding	P62258	62	GC17M092123	14.3665	https://www.genecards.org/cgi-bin/carddisp.pl?gene=YWHAE
CCKBR	Cholecystokinin B Receptor	Protein Coding	P32239	57	GC11P006259	14.3654	https://www.genecards.org/cgi-bin/carddisp.pl?gene=CCKBR
NAPB	NSF Attachment Protein Beta	Protein Coding	Q9H115	52	GC20M023374	14.3603	https://www.genecards.org/cgi-bin/carddisp.pl?gene=NAPB
KCNF1	Potassium Voltage-Gated Channel Modifier Subfamily F Member 1	Protein Coding	Q9H3M0	49	GC02P010911	14.3603	https://www.genecards.org/cgi-bin/carddisp.pl?gene=KCNF1
GPI	Glucose-6-Phosphate Isomerase	Protein Coding	P06744	60	GC19P034359	14.3556	https://www.genecards.org/cgi-bin/carddisp.pl?gene=GPI
ARHGAP20	Rho GTPase Activating Protein 20	Protein Coding	Q9P2F6	47	GC11M110577	14.3471	https://www.genecards.org/cgi-bin/carddisp.pl?gene=ARHGAP20
NT5E	5'-Nucleotidase Ecto	Protein Coding	P21589	65	GC06P085449	14.337	https://www.genecards.org/cgi-bin/carddisp.pl?gene=NT5E
CRCS2	Colorectal Cancer, Susceptibility To, 2	Genetic Locus		6	GC08U901124	14.3343	https://www.genecards.org/cgi-bin/carddisp.pl?gene=CRCS2
OR2T1	Olfactory Receptor Family 2 Subfamily T Member 1	Protein Coding	O43869	39	GC01P248405	14.3329	https://www.genecards.org/cgi-bin/carddisp.pl?gene=OR2T1
ZNF772	Zinc Finger Protein 772	Protein Coding	Q68DY9	39	GC19M057466	14.3329	https://www.genecards.org/cgi-bin/carddisp.pl?gene=ZNF772
IL4R	Interleukin 4 Receptor	Protein Coding	P24394	60	GC16P112904	14.3309	https://www.genecards.org/cgi-bin/carddisp.pl?gene=IL4R
TYK2	Tyrosine Kinase 2	Protein Coding	P29597	66	GC19M010350	14.3223	https://www.genecards.org/cgi-bin/carddisp.pl?gene=TYK2
PCDHA1	Protocadherin Alpha 1	Protein Coding	Q9Y5I3	49	GC05P156980	14.3175	https://www.genecards.org/cgi-bin/carddisp.pl?gene=PCDHA1
PLEKHG4B	Pleckstrin Homology And RhoGEF Domain Containing G4B	Protein Coding	Q96PX9	46	GC05P000093	14.3175	https://www.genecards.org/cgi-bin/carddisp.pl?gene=PLEKHG4B
ITPRIPL1	ITPRIP Like 1	Protein Coding	Q6GPH6	44	GC02P098982	14.3175	https://www.genecards.org/cgi-bin/carddisp.pl?gene=ITPRIPL1
EPHA1	EPH Receptor A1	Protein Coding	P21709	60	GC07M143390	14.3089	https://www.genecards.org/cgi-bin/carddisp.pl?gene=EPHA1
PKD2L1	Polycystin 2 Like 1, Transient Receptor Potential Cation Channel	Protein Coding	Q9P0L9	56	GC10M100288	14.3006	https://www.genecards.org/cgi-bin/carddisp.pl?gene=PKD2L1
PCDHA6	Protocadherin Alpha 6	Protein Coding	Q9UN73	46	GC05P156985	14.3004	https://www.genecards.org/cgi-bin/carddisp.pl?gene=PCDHA6
OR5AC2	Olfactory Receptor Family 5 Subfamily AC Member 2	Protein Coding	Q9NZP5	42	GC03P098087	14.3004	https://www.genecards.org/cgi-bin/carddisp.pl?gene=OR5AC2
SRSF2	Serine And Arginine Rich Splicing Factor 2	Protein Coding	Q01130	56	GC17M076734	14.2939	https://www.genecards.org/cgi-bin/carddisp.pl?gene=SRSF2
MIR302A	MicroRNA 302a	RNA Gene		28	GC04M113163	14.2887	https://www.genecards.org/cgi-bin/carddisp.pl?gene=MIR302A
PCDHA8	Protocadherin Alpha 8	Protein Coding	Q9Y5H6	45	GC05P156987	14.2811	https://www.genecards.org/cgi-bin/carddisp.pl?gene=PCDHA8
TRIM34	Tripartite Motif Containing 34	Protein Coding	Q9BYJ4	44	GC11P005619	14.2811	https://www.genecards.org/cgi-bin/carddisp.pl?gene=TRIM34
TNFAIP3	TNF Alpha Induced Protein 3	Protein Coding	P21580	62	GC06P137866	14.2807	https://www.genecards.org/cgi-bin/carddisp.pl?gene=TNFAIP3
TGM2	Transglutaminase 2	Protein Coding	P21980	60	GC20M038127	14.2791	https://www.genecards.org/cgi-bin/carddisp.pl?gene=TGM2
TNC	Tenascin C	Protein Coding	P24821	63	GC09M115019	14.2674	https://www.genecards.org/cgi-bin/carddisp.pl?gene=TNC
PRKAA1	Protein Kinase AMP-Activated Catalytic Subunit Alpha 1	Protein Coding	Q13131	60	GC05M040759	14.2657	https://www.genecards.org/cgi-bin/carddisp.pl?gene=PRKAA1
ERCC8	ERCC Excision Repair 8, CSA Ubiquitin Ligase Complex Subunit	Protein Coding	Q13216	56	GC05M060919	14.2617	https://www.genecards.org/cgi-bin/carddisp.pl?gene=ERCC8
COL4A1	Collagen Type IV Alpha 1 Chain	Protein Coding	P02462	60	GC13M110148	14.2614	https://www.genecards.org/cgi-bin/carddisp.pl?gene=COL4A1
PDP2	Pyruvate Dehydrogenase Phosphatase Catalytic Subunit 2	Protein Coding	Q9P2J9	53	GC16P113936	14.2582	https://www.genecards.org/cgi-bin/carddisp.pl?gene=PDP2
SLC35G1	Solute Carrier Family 35 Member G1	Protein Coding	Q2M3R5	43	GC10P093893	14.2582	https://www.genecards.org/cgi-bin/carddisp.pl?gene=SLC35G1
HSPA1A	Heat Shock Protein Family A (Hsp70) Member 1A	Protein Coding	P0DMV8	60	GC06P173097	14.2575	https://www.genecards.org/cgi-bin/carddisp.pl?gene=HSPA1A
MIR154	MicroRNA 154	RNA Gene		28	GC14P120218	14.2553	https://www.genecards.org/cgi-bin/carddisp.pl?gene=MIR154
XAF1	XIAP Associated Factor 1	Protein Coding	Q6GPH4	50	GC17P143314	14.2523	https://www.genecards.org/cgi-bin/carddisp.pl?gene=XAF1
SLC16A1	Solute Carrier Family 16 Member 1	Protein Coding	P53985	61	GC01M113143	14.2397	https://www.genecards.org/cgi-bin/carddisp.pl?gene=SLC16A1
HLA-DQA1	Major Histocompatibility Complex, Class II, DQ Alpha 1	Protein Coding	P01909	56	GC06P173108	14.2357	https://www.genecards.org/cgi-bin/carddisp.pl?gene=HLA-DQA1
IGFBP4	Insulin Like Growth Factor Binding Protein 4	Protein Coding	P22692	57	GC17P040443	14.2345	https://www.genecards.org/cgi-bin/carddisp.pl?gene=IGFBP4
UNC79	Unc-79 Homolog, NALCN Channel Complex Subunit	Protein Coding	Q9P2D8	48	GC14P093333	14.2283	https://www.genecards.org/cgi-bin/carddisp.pl?gene=UNC79
TERF1	Telomeric Repeat Binding Factor 1	Protein Coding	P54274	56	GC08P073008	14.2274	https://www.genecards.org/cgi-bin/carddisp.pl?gene=TERF1
DNM3OS	DNM3 Opposite Strand/Antisense RNA	RNA Gene		26	GC01M172226	14.2235	https://www.genecards.org/cgi-bin/carddisp.pl?gene=DNM3OS
TRPS1	Transcriptional Repressor GATA Binding 1	Protein Coding	Q9UHF7	57	GC08M115408	14.2166	https://www.genecards.org/cgi-bin/carddisp.pl?gene=TRPS1
SLC35E3	Solute Carrier Family 35 Member E3	Protein Coding	Q7Z769	42	GC12P068746	14.2082	https://www.genecards.org/cgi-bin/carddisp.pl?gene=SLC35E3
DAB2IP	DAB2 Interacting Protein	Protein Coding	Q5VWQ8	51	GC09P149365	14.205	https://www.genecards.org/cgi-bin/carddisp.pl?gene=DAB2IP
DOT1L	DOT1 Like Histone Lysine Methyltransferase	Protein Coding	Q8TEK3	57	GC19P141872	14.203	https://www.genecards.org/cgi-bin/carddisp.pl?gene=DOT1L
KIAA1755	KIAA1755	Protein Coding	Q5JYT7	44	GC20M038210	14.1985	https://www.genecards.org/cgi-bin/carddisp.pl?gene=KIAA1755
DNM2	Dynamin 2	Protein Coding	P50570	63	GC19P010718	14.1975	https://www.genecards.org/cgi-bin/carddisp.pl?gene=DNM2
CASP2	Caspase 2	Protein Coding	P42575	61	GC07P163520	14.1966	https://www.genecards.org/cgi-bin/carddisp.pl?gene=CASP2
SOS2	SOS Ras/Rho Guanine Nucleotide Exchange Factor 2	Protein Coding	Q07890	57	GC14M050117	14.1944	https://www.genecards.org/cgi-bin/carddisp.pl?gene=SOS2
CRCS11	Colorectal Cancer, Susceptibility To, 11	Genetic Locus		6	GC20U900444	14.1873	https://www.genecards.org/cgi-bin/carddisp.pl?gene=CRCS11
CRCS9	Colorectal Cancer, Susceptibility To, 9	Genetic Locus		6	GC16U901133	14.1873	https://www.genecards.org/cgi-bin/carddisp.pl?gene=CRCS9
HPC14	Prostate Cancer, Hereditary, 14	Genetic Locus		8	GC11U901301	14.187	https://www.genecards.org/cgi-bin/carddisp.pl?gene=HPC14
CDK7	Cyclin Dependent Kinase 7	Protein Coding	P50613	59	GC05P081005	14.1848	https://www.genecards.org/cgi-bin/carddisp.pl?gene=CDK7
GZMB	Granzyme B	Protein Coding	P10144	60	GC14M024630	14.1789	https://www.genecards.org/cgi-bin/carddisp.pl?gene=GZMB
CCR5	C-C Motif Chemokine Receptor 5	Protein Coding	P51681	60	GC03P063059	14.1722	https://www.genecards.org/cgi-bin/carddisp.pl?gene=CCR5
SLC25A47	Solute Carrier Family 25 Member 47	Protein Coding	Q6Q0C1	48	GC14P100323	14.1645	https://www.genecards.org/cgi-bin/carddisp.pl?gene=SLC25A47
EDNRA	Endothelin Receptor Type A	Protein Coding	P25101	62	GC04P147480	14.1577	https://www.genecards.org/cgi-bin/carddisp.pl?gene=EDNRA
MIR637	MicroRNA 637	RNA Gene		22	GC19M003961	14.1558	https://www.genecards.org/cgi-bin/carddisp.pl?gene=MIR637
VCAM1	Vascular Cell Adhesion Molecule 1	Protein Coding	P19320	59	GC01P100719	14.1546	https://www.genecards.org/cgi-bin/carddisp.pl?gene=VCAM1
ZNF431	Zinc Finger Protein 431	Protein Coding	Q8TF32	44	GC19P021142	14.1447	https://www.genecards.org/cgi-bin/carddisp.pl?gene=ZNF431
EFNA3	Ephrin A3	Protein Coding	P52797	54	GC01P155078	14.1401	https://www.genecards.org/cgi-bin/carddisp.pl?gene=EFNA3
THBS2	Thrombospondin 2	Protein Coding	P35442	59	GC06M169215	14.1387	https://www.genecards.org/cgi-bin/carddisp.pl?gene=THBS2
HSPG2	Heparan Sulfate Proteoglycan 2	Protein Coding	P98160	61	GC01M021822	14.1331	https://www.genecards.org/cgi-bin/carddisp.pl?gene=HSPG2
CRCS5	Colorectal Cancer, Susceptibility To, 5	Genetic Locus		6	GC10U901096	14.1319	https://www.genecards.org/cgi-bin/carddisp.pl?gene=CRCS5
CRCS6	Colorectal Cancer, Susceptibility To, 6	Genetic Locus		6	GC08U901098	14.1319	https://www.genecards.org/cgi-bin/carddisp.pl?gene=CRCS6
DCK	Deoxycytidine Kinase	Protein Coding	P27707	57	GC04P070992	14.1306	https://www.genecards.org/cgi-bin/carddisp.pl?gene=DCK
GRPR	Gastrin Releasing Peptide Receptor	Protein Coding	P30550	57	GC0XP016124	14.1303	https://www.genecards.org/cgi-bin/carddisp.pl?gene=GRPR
FBLN1	Fibulin 1	Protein Coding	P23142	57	GC22P045502	14.1298	https://www.genecards.org/cgi-bin/carddisp.pl?gene=FBLN1
SFTPA2	Surfactant Protein A2	Protein Coding	Q8IWL1	51	GC10M084335	14.1224	https://www.genecards.org/cgi-bin/carddisp.pl?gene=SFTPA2
VWF	Von Willebrand Factor	Protein Coding	P04275	61	GC12M034378	14.1115	https://www.genecards.org/cgi-bin/carddisp.pl?gene=VWF
MIR17HG	MiR-17-92a-1 Cluster Host Gene	RNA Gene	Q75NE6	36	GC13P091347	14.1107	https://www.genecards.org/cgi-bin/carddisp.pl?gene=MIR17HG
TUBB	Tubulin Beta Class I	Protein Coding	P07437	63	GC06P173060	14.1105	https://www.genecards.org/cgi-bin/carddisp.pl?gene=TUBB
MT1E	Metallothionein 1E	Protein Coding	P04732	52	GC16P056625	14.1103	https://www.genecards.org/cgi-bin/carddisp.pl?gene=MT1E
HNRNPUL2-BSCL2	HNRNPUL2-BSCL2 Readthrough (NMD Candidate)	RNA Gene		25	GC11M136456	14.1088	https://www.genecards.org/cgi-bin/carddisp.pl?gene=HNRNPUL2-BSCL2
LATS1	Large Tumor Suppressor Kinase 1	Protein Coding	O95835	57	GC06M149658	14.1064	https://www.genecards.org/cgi-bin/carddisp.pl?gene=LATS1
SERPINF1	Serpin Family F Member 1	Protein Coding	P36955	58	GC17P143092	14.098	https://www.genecards.org/cgi-bin/carddisp.pl?gene=SERPINF1
OR4C12	Olfactory Receptor Family 4 Subfamily C Member 12	Protein Coding	Q96R67	39	GC11M136277	14.0963	https://www.genecards.org/cgi-bin/carddisp.pl?gene=OR4C12
FTO	FTO Alpha-Ketoglutarate Dependent Dioxygenase	Protein Coding	Q9C0B1	59	GC16P113652	14.0925	https://www.genecards.org/cgi-bin/carddisp.pl?gene=FTO
SOX17	SRY-Box Transcription Factor 17	Protein Coding	Q9H6I2	55	GC08P054457	14.0906	https://www.genecards.org/cgi-bin/carddisp.pl?gene=SOX17
RPTOR	Regulatory Associated Protein Of MTOR Complex 1	Protein Coding	Q8N122	57	GC17P080544	14.0876	https://www.genecards.org/cgi-bin/carddisp.pl?gene=RPTOR
GLIPR1	GLI Pathogenesis Related 1	Protein Coding	P48060	50	GC12P075480	14.0872	https://www.genecards.org/cgi-bin/carddisp.pl?gene=GLIPR1
EFEMP2	EGF Containing Fibulin Extracellular Matrix Protein 2	Protein Coding	O95967	57	GC11M136594	14.0754	https://www.genecards.org/cgi-bin/carddisp.pl?gene=EFEMP2
CCN1	Cellular Communication Network Factor 1	Protein Coding	O00622	52	GC01P085585	14.0657	https://www.genecards.org/cgi-bin/carddisp.pl?gene=CCN1
ACVR1	Activin A Receptor Type 1	Protein Coding	Q04771	64	GC02M157736	14.0501	https://www.genecards.org/cgi-bin/carddisp.pl?gene=ACVR1
LINC00857	Long Intergenic Non-Protein Coding RNA 857	RNA Gene		21	GC10P119967	14.0453	https://www.genecards.org/cgi-bin/carddisp.pl?gene=LINC00857
RACK1	Receptor For Activated C Kinase 1	Protein Coding	P63244	56	GC05M183152	14.0404	https://www.genecards.org/cgi-bin/carddisp.pl?gene=RACK1
F2R	Coagulation Factor II Thrombin Receptor	Protein Coding	P25116	59	GC05P076716	14.0394	https://www.genecards.org/cgi-bin/carddisp.pl?gene=F2R
ACRV1	Acrosomal Vesicle Protein 1	Protein Coding	P26436	49	GC11M125671	14.0241	https://www.genecards.org/cgi-bin/carddisp.pl?gene=ACRV1
ZSCAN2	Zinc Finger And SCAN Domain Containing 2	Protein Coding	Q7Z7L9	46	GC15P084600	14.0241	https://www.genecards.org/cgi-bin/carddisp.pl?gene=ZSCAN2
AGR2	Anterior Gradient 2, Protein Disulphide Isomerase Family Member	Protein Coding	O95994	52	GC07M017551	14.0198	https://www.genecards.org/cgi-bin/carddisp.pl?gene=AGR2
GPR26	G Protein-Coupled Receptor 26	Protein Coding	Q8NDV2	46	GC10P123666	14.0185	https://www.genecards.org/cgi-bin/carddisp.pl?gene=GPR26
PCDHA4	Protocadherin Alpha 4	Protein Coding	Q9UN74	45	GC05P156983	14.0185	https://www.genecards.org/cgi-bin/carddisp.pl?gene=PCDHA4
TSNAXIP1	Translin Associated Factor X Interacting Protein 1	Protein Coding	Q2TAA8	43	GC16P067806	14.0185	https://www.genecards.org/cgi-bin/carddisp.pl?gene=TSNAXIP1
ERLNC1	Estrogen Receptor Responsive LncRNA 1	RNA Gene		19	GC01P204141	14.0121	https://www.genecards.org/cgi-bin/carddisp.pl?gene=ERLNC1
MIR584	MicroRNA 584	RNA Gene		28	GC05M149062	14.0104	https://www.genecards.org/cgi-bin/carddisp.pl?gene=MIR584
FAXC	Failed Axon Connections Homolog, Metaxin Like GST Domain Containing	Protein Coding	Q5TGI0	46	GC06M099271	14.0031	https://www.genecards.org/cgi-bin/carddisp.pl?gene=FAXC
CDC20	Cell Division Cycle 20	Protein Coding	Q12834	57	GC01P043358	13.9886	https://www.genecards.org/cgi-bin/carddisp.pl?gene=CDC20
ZNF717	Zinc Finger Protein 717	Protein Coding	Q9BY31	42	GC03M075678	13.9861	https://www.genecards.org/cgi-bin/carddisp.pl?gene=ZNF717
HIF1A-AS1	HIF1A Antisense RNA 1	RNA Gene		22	GC14M061681	13.9845	https://www.genecards.org/cgi-bin/carddisp.pl?gene=HIF1A-AS1
CDH5	Cadherin 5	Protein Coding	P33151	60	GC16P066366	13.9822	https://www.genecards.org/cgi-bin/carddisp.pl?gene=CDH5
PHLPP1	PH Domain And Leucine Rich Repeat Protein Phosphatase 1	Protein Coding	O60346	53	GC18P062715	13.9745	https://www.genecards.org/cgi-bin/carddisp.pl?gene=PHLPP1
CD79A	CD79a Molecule	Protein Coding	P11912	61	GC19P041877	13.9699	https://www.genecards.org/cgi-bin/carddisp.pl?gene=CD79A
PLEKHG1	Pleckstrin Homology And RhoGEF Domain Containing G1	Protein Coding	Q9ULL1	49	GC06P150599	13.9667	https://www.genecards.org/cgi-bin/carddisp.pl?gene=PLEKHG1
USP16	Ubiquitin Specific Peptidase 16	Protein Coding	Q9Y5T5	52	GC21P029024	13.953	https://www.genecards.org/cgi-bin/carddisp.pl?gene=USP16
SH2B3	SH2B Adaptor Protein 3	Protein Coding	Q9UQQ2	59	GC12P111405	13.9513	https://www.genecards.org/cgi-bin/carddisp.pl?gene=SH2B3
HCG11	HLA Complex Group 11	RNA Gene		26	GC06P172901	13.9501	https://www.genecards.org/cgi-bin/carddisp.pl?gene=HCG11
PCDHA9	Protocadherin Alpha 9	Protein Coding	Q9Y5H5	49	GC05P156988	13.9438	https://www.genecards.org/cgi-bin/carddisp.pl?gene=PCDHA9
PCDHA10	Protocadherin Alpha 10	Protein Coding	Q9Y5I2	47	GC05P156989	13.9438	https://www.genecards.org/cgi-bin/carddisp.pl?gene=PCDHA10
PCDHA5	Protocadherin Alpha 5	Protein Coding	Q9Y5H7	45	GC05P156984	13.9438	https://www.genecards.org/cgi-bin/carddisp.pl?gene=PCDHA5
ZNF419	Zinc Finger Protein 419	Protein Coding	Q96HQ0	44	GC19P143652	13.9438	https://www.genecards.org/cgi-bin/carddisp.pl?gene=ZNF419
ZNF287	Zinc Finger Protein 287	Protein Coding	Q9HBT7	42	GC17M092623	13.9438	https://www.genecards.org/cgi-bin/carddisp.pl?gene=ZNF287
BNIP5	BCL2 Interacting Protein 5	Protein Coding	P0C671	39	GC06M104184	13.9438	https://www.genecards.org/cgi-bin/carddisp.pl?gene=BNIP5
HPC10	Prostate Cancer, Hereditary, 10	Genetic Locus		8	GC08U901117	13.9385	https://www.genecards.org/cgi-bin/carddisp.pl?gene=HPC10
SPHK1	Sphingosine Kinase 1	Protein Coding	Q9NYA1	59	GC17P076376	13.9301	https://www.genecards.org/cgi-bin/carddisp.pl?gene=SPHK1
FOXP2	Forkhead Box P2	Protein Coding	O15409	56	GC07P114086	13.9263	https://www.genecards.org/cgi-bin/carddisp.pl?gene=FOXP2
GREB1L	GREB1 Like Retinoic Acid Receptor Coactivator	Protein Coding	Q9C091	47	GC18P021242	13.9227	https://www.genecards.org/cgi-bin/carddisp.pl?gene=GREB1L
MIR622	MicroRNA 622	RNA Gene		20	GC13P090231	13.9226	https://www.genecards.org/cgi-bin/carddisp.pl?gene=MIR622
CLDN1	Claudin 1	Protein Coding	O95832	60	GC03M190305	13.9161	https://www.genecards.org/cgi-bin/carddisp.pl?gene=CLDN1
PCDHB1	Protocadherin Beta 1	Protein Coding	Q9Y5F3	46	GC05P156990	13.9139	https://www.genecards.org/cgi-bin/carddisp.pl?gene=PCDHB1
OR6K2	Olfactory Receptor Family 6 Subfamily K Member 2	Protein Coding	Q8NGY2	43	GC01M158699	13.9139	https://www.genecards.org/cgi-bin/carddisp.pl?gene=OR6K2
LRP10	LDL Receptor Related Protein 10	Protein Coding	Q7Z4F1	51	GC14P022871	13.9036	https://www.genecards.org/cgi-bin/carddisp.pl?gene=LRP10
GABRA6	Gamma-Aminobutyric Acid Type A Receptor Subunit Alpha6	Protein Coding	Q16445	59	GC05P161547	13.8934	https://www.genecards.org/cgi-bin/carddisp.pl?gene=GABRA6
PDPK1	3-Phosphoinositide Dependent Protein Kinase 1	Protein Coding	O15530	61	GC16P002537	13.8893	https://www.genecards.org/cgi-bin/carddisp.pl?gene=PDPK1
FGF8	Fibroblast Growth Factor 8	Protein Coding	P55075	61	GC10M101770	13.8775	https://www.genecards.org/cgi-bin/carddisp.pl?gene=FGF8
CHI3L1	Chitinase 3 Like 1	Protein Coding	P36222	59	GC01M203148	13.8543	https://www.genecards.org/cgi-bin/carddisp.pl?gene=CHI3L1
VIM-AS1	VIM Antisense RNA 1	RNA Gene		24	GC10M017172	13.8473	https://www.genecards.org/cgi-bin/carddisp.pl?gene=VIM-AS1
EIF2AK2	Eukaryotic Translation Initiation Factor 2 Alpha Kinase 2	Protein Coding	P19525	63	GC02M037099	13.8446	https://www.genecards.org/cgi-bin/carddisp.pl?gene=EIF2AK2
IL1R1	Interleukin 1 Receptor Type 1	Protein Coding	P14778	60	GC02P102136	13.8445	https://www.genecards.org/cgi-bin/carddisp.pl?gene=IL1R1
MIR346	MicroRNA 346	RNA Gene		28	GC10M086264	13.8443	https://www.genecards.org/cgi-bin/carddisp.pl?gene=MIR346
LIAT1	Ligand Of ATE1	Protein Coding	Q6ZQX7	42	GC17P000410	13.8419	https://www.genecards.org/cgi-bin/carddisp.pl?gene=LIAT1
GABRG1	Gamma-Aminobutyric Acid Type A Receptor Subunit Gamma1	Protein Coding	Q8N1C3	52	GC04M046035	13.8417	https://www.genecards.org/cgi-bin/carddisp.pl?gene=GABRG1
OR14A16	Olfactory Receptor Family 14 Subfamily A Member 16	Protein Coding	Q8NHC5	40	GC01M247814	13.8417	https://www.genecards.org/cgi-bin/carddisp.pl?gene=OR14A16
OR1S2	Olfactory Receptor Family 1 Subfamily S Member 2	Protein Coding	Q8NGQ3	40	GC11M058203	13.8417	https://www.genecards.org/cgi-bin/carddisp.pl?gene=OR1S2
OR2Z1	Olfactory Receptor Family 2 Subfamily Z Member 1	Protein Coding	Q8NG97	40	GC19P008721	13.8417	https://www.genecards.org/cgi-bin/carddisp.pl?gene=OR2Z1
OR5L1	Olfactory Receptor Family 5 Subfamily L Member 1	Protein Coding	Q8NGL2	40	GC11P055811	13.8417	https://www.genecards.org/cgi-bin/carddisp.pl?gene=OR5L1
OR8K3	Olfactory Receptor Family 8 Subfamily K Member 3 (Gene/Pseudogene)	Protein Coding	Q8NH51	38	GC11P056349	13.8417	https://www.genecards.org/cgi-bin/carddisp.pl?gene=OR8K3
ZNF534	Zinc Finger Protein 534	Protein Coding	Q76KX8	38	GC19P052429	13.8417	https://www.genecards.org/cgi-bin/carddisp.pl?gene=ZNF534
TCHP	Trichoplein Keratin Filament Binding	Protein Coding	Q9BT92	47	GC12P109906	13.8407	https://www.genecards.org/cgi-bin/carddisp.pl?gene=TCHP
RICTOR	RPTOR Independent Companion Of MTOR Complex 2	Protein Coding	Q6R327	56	GC05M038937	13.8266	https://www.genecards.org/cgi-bin/carddisp.pl?gene=RICTOR
TK1	Thymidine Kinase 1	Protein Coding	P04183	57	GC17M094365	13.8263	https://www.genecards.org/cgi-bin/carddisp.pl?gene=TK1
LGALS4	Galectin 4	Protein Coding	P56470	52	GC19M104947	13.8248	https://www.genecards.org/cgi-bin/carddisp.pl?gene=LGALS4
MIR188	MicroRNA 188	RNA Gene		25	GC0XP050003	13.8209	https://www.genecards.org/cgi-bin/carddisp.pl?gene=MIR188
KLK6	Kallikrein Related Peptidase 6	Protein Coding	Q92876	57	GC19M050958	13.818	https://www.genecards.org/cgi-bin/carddisp.pl?gene=KLK6
PGK1	Phosphoglycerate Kinase 1	Protein Coding	P00558	62	GC0XP078241	13.8111	https://www.genecards.org/cgi-bin/carddisp.pl?gene=PGK1
KCNQ1	Potassium Voltage-Gated Channel Subfamily Q Member 1	Protein Coding	P51787	63	GC11P002444	13.8099	https://www.genecards.org/cgi-bin/carddisp.pl?gene=KCNQ1
DPP4	Dipeptidyl Peptidase 4	Protein Coding	P27487	63	GC02M161992	13.8084	https://www.genecards.org/cgi-bin/carddisp.pl?gene=DPP4
CASP5	Caspase 5	Protein Coding	P51878	56	GC11M137223	13.7989	https://www.genecards.org/cgi-bin/carddisp.pl?gene=CASP5
MIR551A	MicroRNA 551a	RNA Gene		25	GC01M003560	13.7849	https://www.genecards.org/cgi-bin/carddisp.pl?gene=MIR551A
RALB	RAS Like Proto-Oncogene B	Protein Coding	P11234	54	GC02P120240	13.7843	https://www.genecards.org/cgi-bin/carddisp.pl?gene=RALB
EBF3	EBF Transcription Factor 3	Protein Coding	Q9H4W6	52	GC10M129835	13.7793	https://www.genecards.org/cgi-bin/carddisp.pl?gene=EBF3
HPC5	Prostate Cancer, Hereditary, 5	Genetic Locus		8	GC03U900622	13.7758	https://www.genecards.org/cgi-bin/carddisp.pl?gene=HPC5
IFNB1	Interferon Beta 1	Protein Coding	P01574	56	GC09M021077	13.7749	https://www.genecards.org/cgi-bin/carddisp.pl?gene=IFNB1
NIPA2	NIPA Magnesium Transporter 2	Protein Coding	Q8N8Q9	49	GC15P183546	13.7679	https://www.genecards.org/cgi-bin/carddisp.pl?gene=NIPA2
CD59	CD59 Molecule (CD59 Blood Group)	Protein Coding	P13987	59	GC11M033733	13.7629	https://www.genecards.org/cgi-bin/carddisp.pl?gene=CD59
SLC25A25-AS1	SLC25A25 Antisense RNA 1	RNA Gene		22	GC09M131261	13.7597	https://www.genecards.org/cgi-bin/carddisp.pl?gene=SLC25A25-AS1
HPC7	Prostate Cancer, Hereditary, 7	Genetic Locus		8	GC15U901009	13.7561	https://www.genecards.org/cgi-bin/carddisp.pl?gene=HPC7
CRCS7	Colorectal Cancer, Susceptibility To, 7	Genetic Locus		5	GC11U901214	13.7454	https://www.genecards.org/cgi-bin/carddisp.pl?gene=CRCS7
CRCS8	Colorectal Cancer, Susceptibility To, 8	Genetic Locus		5	GC14U900916	13.7454	https://www.genecards.org/cgi-bin/carddisp.pl?gene=CRCS8
ADH1B	Alcohol Dehydrogenase 1B (Class I), Beta Polypeptide	Protein Coding	P00325	57	GC04M099304	13.7397	https://www.genecards.org/cgi-bin/carddisp.pl?gene=ADH1B
SPAAR	Small Regulatory Polypeptide Of Amino Acid Response	Protein Coding	A0A1B0GVQ0	26	GC09P061809	13.7291	https://www.genecards.org/cgi-bin/carddisp.pl?gene=SPAAR
TF	Transferrin	Protein Coding	P02787	64	GC03P142020	13.7146	https://www.genecards.org/cgi-bin/carddisp.pl?gene=TF
PCAT4	Prostate Cancer Associated Transcript 4	RNA Gene		30	GC04P079827	13.712	https://www.genecards.org/cgi-bin/carddisp.pl?gene=PCAT4
CENPF	Centromere Protein F	Protein Coding	P49454	55	GC01P214603	13.7114	https://www.genecards.org/cgi-bin/carddisp.pl?gene=CENPF
FBLN5	Fibulin 5	Protein Coding	Q9UBX5	60	GC14M091869	13.7107	https://www.genecards.org/cgi-bin/carddisp.pl?gene=FBLN5
IQGAP1	IQ Motif Containing GTPase Activating Protein 1	Protein Coding	P46940	56	GC15P090388	13.7008	https://www.genecards.org/cgi-bin/carddisp.pl?gene=IQGAP1
EHMT2	Euchromatic Histone Lysine Methyltransferase 2	Protein Coding	Q96KQ7	58	GC06M031879	13.7006	https://www.genecards.org/cgi-bin/carddisp.pl?gene=EHMT2
STRADB	STE20 Related Adaptor Beta	Protein Coding	Q9C0K7	51	GC02P201387	13.6927	https://www.genecards.org/cgi-bin/carddisp.pl?gene=STRADB
SKP1	S-Phase Kinase Associated Protein 1	Protein Coding	P63208	57	GC05M134148	13.6846	https://www.genecards.org/cgi-bin/carddisp.pl?gene=SKP1
CDK8	Cyclin Dependent Kinase 8	Protein Coding	P49336	62	GC13P026254	13.6791	https://www.genecards.org/cgi-bin/carddisp.pl?gene=CDK8
RSPO2	R-Spondin 2	Protein Coding	Q6UXX9	55	GC08M107899	13.6724	https://www.genecards.org/cgi-bin/carddisp.pl?gene=RSPO2
MIR572	MicroRNA 572	RNA Gene		22	GC04P028337	13.6681	https://www.genecards.org/cgi-bin/carddisp.pl?gene=MIR572
CASC17	Cancer Susceptibility 17	RNA Gene		23	GC17M094182	13.6623	https://www.genecards.org/cgi-bin/carddisp.pl?gene=CASC17
ACD	ACD Shelterin Complex Subunit And Telomerase Recruitment Factor	Protein Coding	Q96AP0	54	GC16M067686	13.654	https://www.genecards.org/cgi-bin/carddisp.pl?gene=ACD
TCIM	Transcriptional And Immune Response Regulator	Protein Coding	Q9NR00	42	GC08P040153	13.6488	https://www.genecards.org/cgi-bin/carddisp.pl?gene=TCIM
TP53TG1	TP53 Target 1	RNA Gene		29	GC07M087325	13.6449	https://www.genecards.org/cgi-bin/carddisp.pl?gene=TP53TG1
GLS	Glutaminase	Protein Coding	O94925	62	GC02P190880	13.6409	https://www.genecards.org/cgi-bin/carddisp.pl?gene=GLS
CUX1	Cut Like Homeobox 1	Protein Coding	Q13948	57	GC07P101815	13.6383	https://www.genecards.org/cgi-bin/carddisp.pl?gene=CUX1
KCNB2	Potassium Voltage-Gated Channel Subfamily B Member 2	Protein Coding	Q92953	57	GC08P072537	13.6342	https://www.genecards.org/cgi-bin/carddisp.pl?gene=KCNB2
JUND	JunD Proto-Oncogene, AP-1 Transcription Factor Subunit	Protein Coding	P17535	54	GC19M018279	13.63	https://www.genecards.org/cgi-bin/carddisp.pl?gene=JUND
ENTPD3-AS1	ENTPD3, EIF1B And MYRIP Antisense RNA 1	RNA Gene		23	GC03M040090	13.6274	https://www.genecards.org/cgi-bin/carddisp.pl?gene=ENTPD3-AS1
IL24	Interleukin 24	Protein Coding	Q13007	53	GC01P206897	13.6203	https://www.genecards.org/cgi-bin/carddisp.pl?gene=IL24
NSD2	Nuclear Receptor Binding SET Domain Protein 2	Protein Coding	O96028	58	GC04P009308	13.62	https://www.genecards.org/cgi-bin/carddisp.pl?gene=NSD2
MAGI2-AS3	MAGI2 Antisense RNA 3	RNA Gene		26	GC07P079452	13.6113	https://www.genecards.org/cgi-bin/carddisp.pl?gene=MAGI2-AS3
PCSK9	Proprotein Convertase Subtilisin/Kexin Type 9	Protein Coding	Q8NBP7	63	GC01P055039	13.6064	https://www.genecards.org/cgi-bin/carddisp.pl?gene=PCSK9
DCN	Decorin	Protein Coding	P07585	60	GC12M091140	13.6059	https://www.genecards.org/cgi-bin/carddisp.pl?gene=DCN
PRMT5	Protein Arginine Methyltransferase 5	Protein Coding	O14744	60	GC14M022920	13.605	https://www.genecards.org/cgi-bin/carddisp.pl?gene=PRMT5
NHERF1	NHERF Family PDZ Scaffold Protein 1	Protein Coding	O14745	57	GC17P145176	13.601	https://www.genecards.org/cgi-bin/carddisp.pl?gene=NHERF1
LMNB1	Lamin B1	Protein Coding	P20700	59	GC05P126776	13.5927	https://www.genecards.org/cgi-bin/carddisp.pl?gene=LMNB1
RRM2	Ribonucleotide Reductase Regulatory Subunit M2	Protein Coding	P31350	60	GC02P010524	13.5901	https://www.genecards.org/cgi-bin/carddisp.pl?gene=RRM2
RIT1	Ras Like Without CAAX 1	Protein Coding	Q92963	59	GC01M155897	13.5784	https://www.genecards.org/cgi-bin/carddisp.pl?gene=RIT1
DIRC3	Disrupted In Renal Carcinoma 3	RNA Gene		27	GC02M217284	13.567	https://www.genecards.org/cgi-bin/carddisp.pl?gene=DIRC3
MCM3	Minichromosome Maintenance Complex Component 3	Protein Coding	P25205	59	GC06M052264	13.5653	https://www.genecards.org/cgi-bin/carddisp.pl?gene=MCM3
[truncated: 10,527 more rows]
