# Supplementary material for: ARAF regulates malignant progression of bladder cancer through the p38MAPK pathway
Source: Open Med (Wars). 2026 May 26;21(1):20261422. doi: 10.1515/med-2026-1422 (PMC13210402; doi:10.1515/med-2026-1422)
Supplement: Supplementary file 5 — Supplementary Material [file j_med-2026-1422_suppl_005.xlsx]

## Sheet: Sheet1
BRCA2
BRCA1
ATM
TP53
MSH6
PALB2
MSH2
MLH1
CHEK2
CDH1
APC
BRIP1
EGFR
PTEN
RB1
BARD1
CDKN2A
PMS2
AXIN2
PIK3CA
KRAS
ERBB2
POLD1
TSC1
FGFR3
POLE
CTNNB1
BRAF
MET
HRAS
RAD50
TSC2
NBN
STK11
MUTYH
RET
PTCH1
MSH3
TERT
BAP1
BLM
AKT1
SMAD4
RAD51C
H19
KIT
EPCAM
NRAS
PDGFRA
CDK4
ERBB3
ARID1A
CDKN1B
ERCC2
GAS5
BMPR1A
MIR21
SDHA
CCND1
PVT1
CTNNA1
FLCN
FANCC
ESR1
AR
MEN1
MALAT1
MYC
CDKN1A
TUG1
FGFR2
HOTAIR
MIR145
ATR
VHL
MTOR
MIR221
FGFR1
MEG3
EP300
RUNX1
NTHL1
FBXW7
MAP2K1
MDM2
MIR222
XRCC2
NF2
NFE2L2
MAPK1
MIR29C
IDH1
SMARCB1
SRC
MIR99A
TGFBR2
SUFU
KDM6A
MIR100
STAT3
SDHC
CREBBP
XIST
RAD51
MIR125A
BRINP1
PRKAR1A
CDC73
CASP8
AOPEP
VEGFA
HIF1A
MIR34A
BCL2
ERCC5
ERBB4
RECQL4
PIK3R1
CCNE1
BAX
GREM1
TP63
NOTCH1
MIR182
CHEK1
PPARG
MIR155
GSTM1
TGFB1
ERCC4
CD274
BUB1B
FANCD2
DHFR
WT1
GATA3
AURKA
XRCC3
CDKN2B
EZH2
XPC
FANCA
MIR27A
FAS
MIR29A
RAF1
NEAT1
IL6
JUN
IL1B
MUC1
TNF
NTRK1
MIR183
RASSF1
MIR200A
MIR106B
IGF2
RHOA
IL2
RNF43
GSTP1
KDR
MMP9
PTGS2
CDK12
MIRLET7B
MIR22
RAD51B
RXRA
RAD54L
MMP2
EGF
SMO
FASLG
KMT2D
ABCB1
MIR15A
GSTT1
NRG1
ABCC1
CXCL8
NAT2
SMARCE1
ROBO1
BIRC5
XRCC1
KRT20
MIR93
ERCC1
KRT19
CDK6
PRKDC
GLI1
MKI67
SOD2
KLK3
PTPN11
TYMS
MGMT
ITGB1
MIR19A
NFKB1
CD44
DNMT1
MIR25
IRF1
IGF1R
HNF1B
TGFBR1
CDK2
SF3B1
CXCR4
CASP3
WWOX
KCNQ1OT1
CDKN1C
PPM1D
RARB
MMP1
KRT7
ZEB1
MIR191
FGFR4
IDH2
FANCG
FLT1
XPA
MSR1
CD82
SMAD3
NFATC1
MIR152
PRKN
DNMT3A
FANCL
MTHFR
FOXO1
NTRK2
NQO1
ROS1
IGF1
PARP1
YAP1
IL1RN
CYP1A1
DCC
ERCC3
SMAD7
SMAD2
CTLA4
IFNG
MIR27B
FHIT
FLT4
DLC1
GATA2
SOX2
ABCG2
IL10
CYP17A1
ERCC6
TYMP
JAK2
HNF1A
BCL2L1
RREB1
NTRK3
STAT1
RECQL
E2F1
MAP2K2
PCNA
CBS
HMMR
FOXA1
MITF
HGF
NPM1
CCND2
PPP2R1A
TLR2
PALLD
KLF6
TOP2A
MAP3K1
DPYD
TP73
TNFSF10
VEGFC
PDGFRB
IGFBP3
AXIN1
RHBDF2
FANCI
PSCA
VDR
BLCAP
SHC1
MIR122
HSP90AA1
CEBPA
OGG1
MIR34B
MCL1
BUB1
ATRX
PLAU
GPC3
FGF2
PGR
CDK1
CASP9
HAND2
MIR193B
CYP19A1
CBL
TLR4
NME1
WNT3
CCL2
CYP2A6
ROCK1
ADAR
TWIST1
CCND3
AXL
TCF7L2
RECK
KEAP1
DANCR
WEE1
DNMT3B
VIM
FN1
NAT1
CSF3
AKT2
SP1
CAV1
SOX9
ESR2
PRKCA
POLK
SPINK1
LMNA
CYTOR
ENG
HBEGF
APEX1
TGFA
MYH11
CTSD
RHEB
MIR15B
TNFRSF10B
CLPTM1L
IGF2R
MMP14
MMP7
AKT3
MAP2K4
SNAI1
B2M
COMT
ZEB2
XIAP
MESP1
GSK3B
MIR375
MIR186
RELA
PLK1
CSF1R
DDB2
ODC1
MUC6
PIK3R2
MAPK14
TBX3
FOS
ARAF
MIR30B
IL4
RHOBTB2
TMPRSS2
CYP1B1
SRA1
ABL1
SLC2A1
CALR
CASP10
THBS1
GJA1
MXI1
ICAM1
ABCC4
CYP2E1
EPHA2
HSPB1
DAPK1
KMT2A
ERG
PLAUR
TGFBR3
FOXO3
PHB1
TIMP1
STAG2
HSPD1
PPP2R2A
IL7R
SERPINE1
SHH
RUNX3
TSHR
NCOR1
CFTR
CSF2
SEPTIN9
DCTN5
BCAR1
IL1A
MAPK3
FOXM1
MTR
EXT2
NOTCH3
NOS2
CYCS
PTK2
CYP1A2
HDAC1
LEP
KLF4
PIK3CD
HFE
KMT2C
SNAI2
EFEMP1
BIRC3
CCNA2
NFKBIA
NOTCH2
STAT5B
TRIM24
CXCL12
TFF1
DDR2
PPARA
SOCS1
SOS1
PDGFB
MIR206
ACTB
CSF1
ACTA2
EPAS1
HLA-A
GSN
CDH2
CDC25C
TIMP2
CYP2D6
MAPK10
KRT18
MIR532
UPK3A
EGR1
SOD1
EPHB4
MIR132
PIK3CB
PPARD
IFI27
RAC1
MSMB
CHD1
AREG
CYP3A4
PTK2B
SPARC
TNFRSF10A
TP53BP1
TIMP3
BMP4
MDM4
JAK1
DROSHA
SPP1
CA9
MED1
RARA
HSPA4
SOX4
SF3B2
ZFHX3
MPO
CRP
IFNA1
GAPDH
ID1
EXT1
E2F3
MIR339
SULT1A1
CFLAR
MAPK8
JUP
LAMA5
SLC22A18
PKM
VEGFD
VEGFB
RPS20
POU5F1
CTSB
IGFBP2
CDKN3
TOP1
KDM3A
NSD1
CTCF
PRF1
XPO1
FASN
JAK3
KRT8
TRRAP
BSG
MMP3
MYLK
GNA11
SKP2
PRSS1
ISL1
CCL5
ABCC2
S100A4
RB1CC1
GRB2
KLF5
CKS1B
PTPN3
BMP6
ING1
ETV6
BAK1
TFRC
HMGA2
MYCN
ENO2
BCL6
CDH3
UHRF1
BMI1
PLCG1
INS
ALB
CLU
AHR
CYLD
IL18
MAD1L1
PTGS1
NKX3-1
PAK4
PRC1
NGF
ANXA5
ETV4
BCL2L11
HMOX1
LDLR
ETS1
CD4
TEK
PML
EPHX1
AURKB
DSP
PLA2G2A
TTK
MME
IFNA2
CXCL1
LGALS3
IL2RA
LIG4
SERPINB5
SQSTM1
ATP7B
MXRA5
RAD54B
LCN2
FADD
COL1A1
MYCL
ABCC3
COL3A1
CD40
ABCA1
ITGA6
S100A8
GSTM3
SKIL
KIF1B
RRM1
ITGA3
KDM4B
FSCN1
FUS
BDNF
HPRT1
WNT5A
BCL10
CD9
HSPA5
CTNND1
TNFRSF8
PRKACA
WNT11
TGFB2
XBP1
RBBP8
SLC19A1
FGF1
APAF1
EREG
CCNB1
EXOC2
AGO2
PROM1
BRD4
IDO1
INSR
TNFRSF1A
PTCH2
EXO1
FLNA
IL17A
ANXA1
CREB1
RYR1
ANGPT2
FOXP3
IL33
SNCG
AMACR
ATP7A
CASP7
KITLG
SDC1
HMGB1
STAT5A
GDF15
PXN
CDC25A
HDAC9
SNHG15
RRAS2
CADM1
NNMT
HLA-DRB1
EIF4E
LEF1
E2F4
TKT
PTPRD
HPSE
BCR
HPGD
IRS1
G6PD
TCF3
CXCL10
ALDH2
CDH13
TCF7
BECN1
HSPA8
DIABLO
NUMA1
ACVR1B
SFRP1
IL3
PTPRJ
PARD3
FGF7
XDH
CTTN
SYP
BIRC7
ING4
MYD88
HLA-B
MMP13
SST
LTA
THADA
SHMT1
TXN
HNRNPK
ITGB4
FGF9
PTPN12
NQO2
ALOX5
ALDH1A1
CDKN2C
ANGPT1
CTSE
SGK1
RPS6KB1
PLG
KAT7
LDHA
PTHLH
DLL1
ACTN4
CD36
MACF1
AFP
S100A9
DKK1
CALCA
TPX2
EZR
CYP2C19
NOS3
TFDP1
ATF3
WIF1
PAK1
TNFRSF11B
SFN
TET2
ENO1
NEK2
MAGI2
TACC3
STAT6
LOX
EPHA3
NEK9
POLB
CD8A
RHOC
THBS4
SIRT1
IRS2
PIM1
KRT5
ADA
GJB2
CUL1
FGF6
ADRM1
XRCC5
CCR7
LGALS1
SOCS3
NCOR2
FBN1
CHRM3
MTAP
ETS2
TMEFF2
MYB
PPP2R5C
UPK1A
BMP2
TOP2B
DKC1
RIPK1
CD34
CYP24A1
MCM7
ILK
MBD4
SYNE1
APOB
L1CAM
S100A2
NDRG1
NGFR
GSTA1
HIC1
ITCH
POSTN
ATP2B4
METTL3
SFRP2
EWSR1
MECOM
DMD
XRCC6
ITIH5
KIF16B
FAP
LCP1
CXADR
CD24
ITGA5
RAG1
JAG1
HDAC4
IGFBP7
BIRC2
CCN2
FPR1
BAD
CXCR2
CEACAM1
NFKB2
YY1
MAP3K6
GRWD1
MAP3K8
PDK1
CD40LG
TG
CBFB
NCAM1
KIF20B
RAD21
HYAL1
IL6R
SORBS1
KDM1A
UGT1A1
MMP12
HMBS
NRP1
CDC42
CCNE2
MYCBP2
EDN1
KDM5B
AIFM1
ITGAV
DLEU2
TUBB3
HIP1
HAS2
LMOD1
MYRF
PRKCD
PTPRC
MIR30D
FOXE1
MMP8
LIG1
TRPV1
UPK1B
HDAC2
GNRH1
HNF4A
ABCE1
KLC1
FABP4
LAMC2
ADIPOQ
PKD1
COL1A2
NRP2
TRIM28
CDC27
REV3L
RHOB
BTG2
IGF2BP3
CP
OPCML
E2F2
H2AX
GRN
CD46
SLC7A5
MT2A
ACTC1
AKAP9
BID
HERC2
IL13
LAG3
ANXA2
HDAC6
AMFR
CHAC1
ACE
EPO
RASA2
NTN4
CAT
XRCC4
COPS6
CAND1
ANG
INHBA
ACTG2
PDPN
APOE
WDFY3
ITGB3
SSBP2
MTRR
F3
FBXO11
TCF4
TAC1
MIR16-2
DUSP1
TRIP12
PAH
MYH9
BSCL2
SF3B3
MTA1
LEPR
EPOR
GDF10
CHKA
LIG3
ATP6V0A1
GPER1
EIF2AK3
RRAS
KRT14
GPX1
PPP1R3C
DDR1
ZMAT3
ISG15
MAP3K7
DLL4
RAD23B
IGFBP5
HSD17B1
CBY1
AKR1C3
EIF4EBP1
PBX1
CD27
PEG10
HMGA1
COL18A1
NR3C1
GLI2
MVP
CCNB2
MIF
SYK
VCL
RALA
TXNRD1
BMP7
IL7
HSPA9
HK2
RUNX1T1
NCOA2
PHB2
PRKCB
TRAF2
IL15
PAICS
BRMS1
SDC4
NR1I2
SFRP4
TNFRSF1B
TPM1
FZD3
SPATA18
ALDOA
MAPT
MMP10
KLRK1
SMARCA2
TRIP13
GADD45A
ACP3
MMP11
ESRRA
PHGDH
RASA1
PRL
PTPN6
ARHGEF25
ASPRV1
PEBP1
TINF2
SCRN1
MSLN
PECAM1
FOSL1
LIFR
ETV1
PXDN
PTPN21
TJP1
FOLR1
GPC6
RAB27A
LYN
GAST
AKAP1
TGFB3
TFF3
PPRC1
SERPINA1
LRP6
SBNO1
NRCAM
NCOA1
PYCARD
SBDS
VIP
CFH
CAST
GPX4
BRF2
LIF
IKZF1
IGFBP1
PDCD4
RPS27A
VCP
CCNA1
HOXA9
DDIT3
RBX1
TFE3
LCK
TLR9
HNRNPA2B1
ELF3
STMN1
CDKN2AIP
HLA-G
TFAP2A
RUNX2
ENTPD3
SOX10
SIGIRR
CD86
SERPINB2
CD276
CHUK
BTC
ARAP3
KCNH2
NR4A1
STX8
PIN1
TGIF1
APOA1
NANOG
HSF1
PRKD1
TNFSF11
CRKL
CCNG1
SCG5
CNTFR
ARID1B
VTN
IL5
PRPF8
FOXP1
SPG7
TNFRSF11A
MRPL46
HMGCR
USP7
GFAP
UCHL1
S100A6
BIK
DMTF1
SLC46A3
IL6ST
BBC3
PAX6
PDE7B
RPS6KC1
ENTPD1
TRAF3
ARNT
MAF
EIF4A1
SLC6A9
CLDN4
CABIN1
PTPRK
MAMDC2
CUL3
ADAM17
TNFRSF9
CEBPB
TSPAN5
HSD3B2
UGT2B7
NETO2
DPH1
CXCR1
SYNGR1
EML4
HSP90AB1
PPIG
GATA6
RAD52
SELE
TNFRSF19
PLAT
VSIR
SOX5
SREBF1
SPINT2
TEP1
ITGA2
DKK3
HSP90B1
SLC13A3
PTTG1
IGFBP6
CDH11
FOXC1
IKBKB
CDC25B
TRPV4
CYP27B1
VCAN
MGAT5
CYP3A5
CCL22
HYOU1
BAG1
LARP1B
HSD3B1
DEPDC1
POLH
CCR2
SMC3
IRGQ
ID3
NR1H2
CLDN7
PSAP
RELB
FAM13C
HNRNPA1
YWHAE
NAPB
GPI
ARHGAP20
NT5E
IL4R
TYK2
EPHA1
SRSF2
TNFAIP3
TGM2
TNC
PRKAA1
COL4A1
PDP2
HSPA1A
XAF1
SLC16A1
IGFBP4
DAB2IP
DOT1L
DNM2
CASP2
CDK7
GZMB
CCR5
EDNRA
VCAM1
EFNA3
THBS2
HSPG2
DCK
FBLN1
VWF
TUBB
MT1E
SERPINF1
SOX17
RPTOR
GLIPR1
EFEMP2
CCN1
ACVR1
RACK1
F2R
AGR2
CDC20
CDH5
CD79A
PLEKHG1
SPHK1
CLDN1
LRP10
PDPK1
CHI3L1
EIF2AK2
IL1R1
TCHP
RICTOR
TK1
LGALS4
KLK6
PGK1
DPP4
IFNB1
CD59
TF
CENPF
FBLN5
IQGAP1
EHMT2
SKP1
TCIM
TP53TG1
GLS
JUND
IL24
NSD2
PCSK9
DCN
PRMT5
NHERF1
LMNB1
RRM2
RIT1
MCM3
ADAM9
POMC
RYR2
ARID2
AGER
SMC1A
TNFRSF14
DDX3X
SPTAN1
POLQ
CLCN6
THY1
CXCL5
ALOX12
CSNK1A1
ACRBP
MYO1B
NES
IL11
HDAC3
LGALS3BP
CASP1
CTSL
RBL2
MAPKAPK2
MECP2
CD47
FEN1
BCL2A1
VTI1A
CCNH
TP53I3
PRMT1
MYO18A
KDM5C
SLC3A2
EIF2B5
TTR
TXNIP
AGTR1
HTATIP2
NAA10
CPS1
UMPS
MSN
PCBP1
PAWR
CD55
GADD45B
APC2
GPSM2
BRF1
PCM1
TERF2
TACSTD2
DSC2
U2AF2
ADRB3
ARG1
DAXX
GLUL
SNCA
CYP2C9
EIF4G1
GHR
ATAD2
CD81
PRSS8
SYNPO2
GNRHR
SPAST
LRP5
FLI1
ADAM15
ACACA
MAD2L1
PSIP1
PSMB8
MIR33B
ELK1
TAGLN
ADAM12
RSPO3
GREB1
IRF4
TRIO
LAMB3
CARM1
STK4
CDC6
ALCAM
DAPK3
ADAM10
CST3
TIAM1
MT1X
HSD17B4
UBE2T
TACC1
SYTL2
MDC1
CD163
UBE2C
ADRB2
SRD5A1
CCL20
RARS1
KRT17
FAT3
COL5A1
S100A11
GBE1
LASP1
DMBT1
CTBP1
CSNK2A1
WNT4
CD68
HP
ST14
CDH17
GPX3
SPRED1
MTHFD1
SIRT3
GAS1
GSR
NUMB
ZNF473
PPARGC1A
DVL1
HAS1
PRKCI
ETV5
PTGER4
GPX2
PGF
LRP1
RPA1
PRDX2
DAPK2
SYTL1
NCL
MCM2
DDX5
ZNF217
RPSA
SERPINA3
F2RL1
BCL2L2
CYP27A1
FGF5
MYBL2
CLDN3
PRKCE
PON1
ATF4
IL16
SLC34A2
EDNRB
PLCG2
TCERG1
AKR1C2
LGR5
HEY1
SGK2
EEF1A1
PPP2CA
FMR1
SLC29A1
RAB27B
ITGAE
CAPN1
BTRC
LSP1
GUSB
PIM2
BMPR2
PTP4A3
CYP7B1
NRIP1
SLC45A3
GLB1
F2
CKB
ALDH18A1
DES
ELOC
NAMPT
SULF1
WNT7A
MAPK9
POR
PLK2
BCL3
MTUS1
RBBP4
S100B
SLC7A11
SLC2A3
WNT7B
MBD2
ASXL2
MAP2K3
CAMTA1
MBL2
ID4
CEBPD
HK1
PLA2G6
RPL5
RBPJ
MYL9
TAP1
CXCL9
NAB2
MAP3K14
GATA4
DNAJB1
OLA1
PRDM2
BNIP3
CDK5
COPS5
NPY
FYN
CEP55
PRLR
DHRS3
PTPA
RPS19
YWHAB
LATS2
OSM
CD58
FZD7
CSNK2A2
VRK1
EFNA1
WNT3A
PTK6
CUL4B
TNFRSF10C
PDHA1
PTPN1
HLA-C
PDGFA
PSMB9
LYVE1
GC
TRAF7
TUBA1B
GNB1
WAS
PTPN13
AMH
ZFP36
ANPEP
NLRP3
LPAR1
AHRR
BGLAP
CACNA1G
SFRP5
AGT
AKR1B10
COX5A
BRD3
TBL1XR1
LIMK1
PRDX5
AP5Z1
TFF2
PDE5A
PRDM1
KRT13
IRF8
WFDC2
SOX11
GLA
INPP4B
TPI1
TNFRSF10D
KNG1
MAP7
NCOA4
YWHAZ
FUBP1
AKR1C1
CUL4A
KAT2B
ENPP2
HSD17B2
REL
KHDRBS1
GNE
FAT1
MCM4
SIRT6
UBC
BCOR
MMP15
FAT4
MN1
ACTG1
SOX18
ABCB11
MIR362
EGLN1
PTN
PARK7
COL7A1
EEF2
GPT
ATG7
ITPR1
GALNT1
IL13RA2
PSEN2
TAF15
RPL15
MAP3K5
ANO1
CBLB
PLEC
CYP4B1
PKN1
KRT1
ATIC
KLF2
BNC2
SDC2
FZD8
MLXIPL
TRAF6
TSPO
CX3CR1
ACLY
LTBP1
PRPS1
HES1
CEMIP
STEAP4
ECM1
PLOD1
IKBKG
AMBP
HAX1
PKP2
PRRC2C
IL32
IREB2
SF3A1
P2RX7
ARHGEF2
ARRB1
FOSL2
FCGR3A
GDNF
ATF2
POLG
HTRA1
NT5C2
NTN1
PICALM
WWTR1
SLIT2
ACO2
POLR2A
RALBP1
CA2
RPS6
SELENBP1
LPL
BAG3
MELK
CSK
EIF1AX
RAC2
ZBTB16
S100P
LTBP4
TERF2IP
ITGAM
CTSK
COL11A1
GAS6
SP3
NR3C2
HNRNPL
RANBP2
MGAT3
PFN1
SEMA4A
CRK
SLC1A5
RPL26
CCL3
GBA1
PMEPA1
PPP1R13L
NDRG2
LAMP1
SLC25A15
SEMA3B
TH
CSNK1D
PLCE1
NR1H4
TLR5
PRDX1
PSMA7
UGT1A7
RAD1
GAL
PODXL
RPS27
PRDM16
AHCY
SREBF2
FPGS
PLK4
CCL4
KIF11
ARSA
SLPI
SOCS2
CFL1
TGFBI
EIF3H
LAMA3
PA2G4
ADM
ASCL1
NTS
OTC
KDM6B
PRNP
FUT4
IGF2BP2
STS
TLR3
PRKCZ
TMSB4X
RXRB
HNRNPC
DUSP6
MAPK7
TK2
STC1
KNL1
LIMD1
CSE1L
CD164
NEDD4
TPBG
LGALS9
CIB1
GH1
PFKP
ARHGDIB
ATXN10
SLC2A4
PRKAA2
MAP1LC3A
GPR68
POLR1C
NTF3
PMAIP1
IFITM1
ABL2
SPINT1
KMT2B
CCBE1
PPAT
ATG5
LTF
ERN1
MX1
IFNGR2
THBD
MT1A
EBF1
AZGP1
SASH1
MAPK12
HLA-DRA
TNNT2
CCR6
PRKAB1
CXCL11
KPNA2
FABP5
DVL2
CDCP1
STAT4
RAN
DAB2
TFPI2
RUVBL1
PDIA3
PSEN1
TMEM43
GTF2I
HADHA
SLC16A4
TPD52
USP8
SEC23B
RBM10
SLC39A1
KAT2A
SIRT2
SAT1
IFNAR1
MYH7
SAMHD1
APP
SCN5A
EIF5A2
FURIN
CD74
CASP6
CSTA
ROCK2
LPP
MDK
TNK2
ATXN2
MAGED2
GJC2
LHCGR
PSAT1
MYO7A
CIITA
COL6A3
CD99
PVR
VDAC1
TNKS
PRKACB
CD151
FKBP5
HDAC7
PC
SATB1
NDC80
KAT6B
HDAC5
TBCE
SACS
ALDH9A1
SOD3
ST6GAL1
AFAP1
ADIPOR1
EIF2S1
MTHFD2
IFNGR1
PTBP1
GPNMB
SCARB1
PKMYT1
SEMA3A
FGR
TBK1
BCL2L12
BIN1
GSK3A
RBP1
EEF1A2
RPL10
CHD2
SELL
TAP2
CAV2
SRSF1
FLNB
ALPL
TNS1
USP9X
ID2
DLK1
TET1
CYP2B6
LTO1
MAML2
MAOA
SELENOP
ALOX15
HLTF
MAD2L2
LMNB2
UBE2I
FOSB
INHA
KLF10
DHDH
KIF14
SUV39H1
FXN
ITGB2
TTN
PTP4A1
NR5A1
SLC49A4
CALB2
NR4A2
TRAP1
HIPK2
PROS1
NUDT1
FUT8
KCNMA1
GLO1
METTL14
NOP2
CYBB
KIF15
TWIST2
TNXB
GNL3
CBX7
TPM4
HDAC8
PLA2G4A
MTA2
CRH
FBXO31
ATF6
LAMC1
NECTIN4
SND1
MICB
IFIH1
CCR1
ANKRD26
EIF5A
TYRO3
CXCL14
CHD8
FGF13
PUF60
SETDB1
RPS24
ITGB6
COL17A1
NTSR1
PSMB5
TRAF4
GOLPH3
GGT1
TYROBP
GSTM5
PROX1
CCAR1
BRD2
APOBEC3B
RAP1A
JUNB
THPO
PIAS3
ACP1
WDR5
GGH
FA2H
PSMC4
COL4A2
HSD17B3
LRATD2
SMARCA5
IL12B
RPS10
CYP2C8
YTHDF2
PRKAG2
DDX17
MAPK11
GJB1
MYOD1
RBM8A
UNG
FGF18
DFFB
F5
APTX
ZMYND8
CNR1
RPS15
CD63
LAMA2
PPP1CB
CCNL2
RFC4
BHLHE40
CXCL2
PFKFB4
NEK6
TMPRSS6
NDUFA13
CYP11A1
FAF1
ABCC5
JAG2
STC2
HEXB
NCOA6
PIGR
VASP
SLC31A1
SPRY2
ELAVL3
HSPH1
NOG
TNFRSF12A
HBB
MAP3K20
RPL35A
MSI2
PTGES
CD14
PTMA
GAB1
S100A14
GCLC
DDIT4
RARG
RABIF
SEMA4D
HNRNPU
HSPB8
RPL19
FKBP4
S100A1
NET1
E2F5
MAP1LC3B
ITGA1
RBM6
OCLN
MNT
CANX
PNPLA6
UGT1A9
HSPA1B
SPHK2
RPS6KA3
SMTN
CD69
PLP1
ADCYAP1
RHOD
CTBP2
BCAS3
PBK
NCF1
UBE3A
RELN
TPR
SPON2
LYL1
[truncated: 42 more rows]
